# Supplementary material for: Crystal structure and Hirshfeld surface analysis of (2E)-3-(3-bromo-4-fluoro­phen­yl)-1-(3,4-di­meth­oxy­phen­yl)prop-2-en-1-one
Source: Acta Crystallogr E Crystallogr Commun. 2018 Jul 6;74(Pt 8):1063–6. doi: 10.1107/S2056989018009416 (PMC6072984; doi:10.1107/S2056989018009416)
Supplement: Supplementary file 1 [file e-74-01063-sup1.cif]

##############################################################################
#                                                                            #
# This CIF contains the data in a paper accepted for publication in          #
# Acta Crystallographica Section E. It conforms to the requirements of       #
# Notes for Authors for Acta Crystallographica Section E, and has been       #
# peer reviewed under the auspices of the IUCr Commission on Journals.       #
#                                                                            #
# Full details of the Crystallographic Information File format               #
# are given in the paper "The Crystallographic Information File (CIF):       #
# a New Standard Archive File for Crystallography" by S. R. Hall, F. H.      #
# Allen and I. D. Brown [Acta Cryst. (1991), A47, 655-685].                  #
#                                                                            #
# The current version of the core CIF dictionary is obtainable from          #
# ftp://ftp.iucr.org/pub/cif_core.dic.                                       #
#                                                                            #
# Software is freely available for graphical display of the structure(s)     #
# in this CIF. For information consult the CIF software page                 #
# http://www.iucr.org/resources/cif/software.                                #
#                                                                            #
# This file may be used for bona fide research purposes within the           #
# scientific community so long as proper attribution is given to the journal # 
# article from which it was obtained.                                        #
#                                                                            #
##############################################################################
data_I
_audit_creation_method     'SHELXL-2018/1'
_journal_date_recd_electronic     2018-06-19
_journal_date_accepted     2018-06-29
_journal_name_full     'Acta Crystallographica, Section E'
_journal_year     2018
_journal_volume     74
_journal_issue      8
_journal_page_first     1063
_journal_page_last     1066
_journal_paper_category     GO
_journal_paper_doi     10.1107/S2056989018009416
_journal_coeditor_code     RZ5240
_publ_contact_author_name     'Mehmet Akkurt'
_publ_contact_author_address
;
Department of Physics,
Faculty of Sciences,
Erciyes University,
38039 Kayseri,
Turkey
;
_publ_contact_author_email     'akkurt@erciyes.edu.tr'
_publ_contact_author_fax     ?
_publ_contact_author_phone     ?
_publ_section_title
;
Crystal structure and Hirshfeld surface analysis of
(2<i>E</i>)-3-(3-bromo-4-fluorophenyl)-1-(3,4-dimethoxyphenyl)prop-2-en-1-one
;
loop_
    _publ_author_name
    _publ_author_address
    'S. N. Sheshadri'
;
Department of Chemistry,
GSSS Institute of Engineering & Technology for Women,
Mysuru 570 016, Karnataka,
India
;
    'Zeliha Atio\(glu'
;
\.Ilke Education and Health Foundation,
Cappadocia University,
Cappadocia Vocational College,
The Medical Imaging Techniques Program,
50420 Mustafapa\,sa, \"Urg\"up,
Nev\,sehir,
Turkey
;
    'Akkurt, Mehmet'
;
Department of Physics,
Faculty of Sciences,
Erciyes University,
38039 Kayseri,
Turkey
;
    'M. K. Veeraiah'
;
Department of Chemistry,
Sri Siddhartha Institute of Technology,
Tumkur 572 105,
Karnataka,
India
;
    'Ching Kheng Quah'
;
X-ray Crystallography Unit,
School of Physics,
Universiti Sains Malaysia,
11800 USM, Penang,
Malaysia
;
    'Chidan Kumar, C. S.'
;
Department of Engineering Chemistry,
Vidya Vikas Institute of Engineering & Technology,
Visvesvaraya Technological  University,
Alanahalli, Mysuru 570 028, Karnataka, India
;
    'B. P. Siddaraju'
;
Department of Chemistry,
Cauvery Institute of Technology,
Mandya 571 402,
Karnataka,
India
;
_publ_section_synopsis
;
The title compound is constructed from two aromatic rings
(3-bromo-4-fluorophenyl and 3,4-dimethoxyphenyl), which are linked by a C\\db
C---C(\\db O)---C enone bridge and form a dihedral angle of 17.91(17)\%. In
the crystal, molecules are linked by C---H...O hydrogen bonds enclosing rings
of <i>R</i>~2~^2^(14) graph-set motif to form layers parallel to (10\=1).
;
_database_code_depnum_ccdc_archive     'CCDC 1852842'
_chemical_name_systematic
;
(2<i>E</i>)-3-(3-Bromo-4-fluorophenyl)-1-(3,4-dimethoxyphenyl)prop-2-en-1-one
;
_chemical_name_common     ?
_chemical_formula_moiety     'C17 H14 Br F O3'
_chemical_formula_sum     'C17 H14 Br F O3'
_chemical_formula_iupac     'C17 H14 Br F O3'
_chemical_formula_weight     365.19
_chemical_melting_point     ?
_shelx_space_group_comment
;
The symmetry employed for this shelxl refinement is uniquely defined
by the following loop, which should always be used as a source of
symmetry information in preference to the above space-group names.
They are only intended as comments.
;
_space_group_crystal_system     monoclinic
_space_group_name_H-M_alt     'P 21/n'
_space_group_name_Hall     '-P 2yn'
loop_
    _space_group_symop_operation_xyz
    'x, y, z'
    '-x+1/2, y+1/2, -z+1/2'
    '-x, -y, -z'
    'x-1/2, -y-1/2, z-1/2'
_cell_length_a     8.9212(12)
_cell_length_b     8.6601(11)
_cell_length_c     20.538(3)
_cell_angle_alpha     90
_cell_angle_beta     96.896(3)
_cell_angle_gamma     90
_cell_volume     1575.2(4)
_cell_formula_units_Z     4
_cell_measurement_reflns_used     3205
_cell_measurement_theta_min     2.39
_cell_measurement_theta_max     22.86
_cell_measurement_temperature     294(2)
_exptl_crystal_description     'block'
_exptl_crystal_colour     'colourless'
_exptl_crystal_size_max     0.306
_exptl_crystal_size_mid     0.295
_exptl_crystal_size_min     0.107
_exptl_crystal_density_diffrn     1.540
_exptl_crystal_density_meas     ?
_exptl_crystal_density_method     ?
_exptl_crystal_F_000     736
_exptl_absorpt_coefficient_mu     2.629
_exptl_absorpt_correction_type     multi-scan
_exptl_absorpt_process_details
;
(SADABS; Sheldrick, 2007)
;
_shelx_estimated_absorpt_T_min     0.500
_shelx_estimated_absorpt_T_max     0.766
_exptl_absorpt_correction_T_min     0.465
_exptl_absorpt_correction_T_max     0.755
_diffrn_ambient_temperature     294(2)
_diffrn_radiation_type     MoK\a
_diffrn_radiation_wavelength     0.71073
_diffrn_radiation_source     ?
_diffrn_radiation_monochromator     ?
_diffrn_measurement_device_type     'Bruker APEXII CCD'
_diffrn_measurement_method     '\f and \w scans'
_diffrn_detector_area_resol_mean     ?
_diffrn_reflns_number     11919
_diffrn_reflns_av_R_equivalents     0.0306
_diffrn_reflns_theta_min     2.395
_diffrn_reflns_theta_max     26.484
_diffrn_reflns_theta_full     25.242
_diffrn_measured_fraction_theta_max     0.993
_diffrn_measured_fraction_theta_full     0.993
_diffrn_reflns_limit_h_min     -11
_diffrn_reflns_limit_h_max     10
_diffrn_reflns_limit_k_min     -10
_diffrn_reflns_limit_k_max     10
_diffrn_reflns_limit_l_min     -25
_diffrn_reflns_limit_l_max     25
_diffrn_standards_number     0
_diffrn_standards_interval_count     ?
_diffrn_standards_decay_%     ?
_refine_special_details     ?
_reflns_number_total     3240
_reflns_number_gt     2287
_reflns_threshold_expression     'I > 2\s(I)'
_refine_ls_structure_factor_coef     Fsqd
_refine_ls_matrix_type     full
_refine_ls_R_factor_all     0.0703
_refine_ls_R_factor_gt     0.0464
_refine_ls_wR_factor_gt     0.1343
_refine_ls_wR_factor_ref     0.1485
_refine_ls_goodness_of_fit_ref     1.051
_refine_ls_restrained_S_all     1.051
_refine_ls_number_reflns     3240
_refine_ls_number_parameters     199
_refine_ls_number_restraints     0
_refine_ls_hydrogen_treatment     constr
_refine_ls_weighting_scheme     calc
_refine_ls_weighting_details
              'w=1/[\s^2^(Fo^2^)+(0.0824P)^2^+0.5509P] where P=(Fo^2^+2Fc^2^)/3'
_atom_sites_solution_hydrogens     geom
_atom_sites_solution_primary     ?
_atom_sites_solution_secondary     ?
_refine_ls_shift/su_max     0.000
_refine_ls_shift/su_mean     0.000
_refine_diff_density_max     0.779
_refine_diff_density_min     -0.655
_refine_ls_extinction_method     none
_refine_ls_extinction_coef     .
loop_
    _atom_type_symbol
    _atom_type_description
    _atom_type_scat_dispersion_real
    _atom_type_scat_dispersion_imag
    _atom_type_scat_source
    'C' 'C' 0.0033 0.0016
                         'International Tables Vol C Tables 4.2.6.8 and 6.1.1.4'
    'H' 'H' 0.0000 0.0000
                         'International Tables Vol C Tables 4.2.6.8 and 6.1.1.4'
    'O' 'O' 0.0106 0.0060
                         'International Tables Vol C Tables 4.2.6.8 and 6.1.1.4'
    'F' 'F' 0.0171 0.0103
                         'International Tables Vol C Tables 4.2.6.8 and 6.1.1.4'
    'Br' 'Br' -0.2901 2.4595
                         'International Tables Vol C Tables 4.2.6.8 and 6.1.1.4'
_computing_data_collection
;
APEX2 (Bruker, 2007)
;
_computing_cell_refinement
;
SAINT (Bruker, 2007)
;
_computing_data_reduction
;
SAINT (Bruker, 2007)
;
_computing_structure_solution
;
SHELXS97 (Sheldrick, 2008)
;
_computing_structure_refinement
;
SHELXL2014 (Sheldrick, 2015)
;
_computing_molecular_graphics
;
ORTEP-3 for Windows (Farrugia, 2012)
;
_computing_publication_material
;
PLATON (Spek, 2009)
;
loop_
    _atom_site_type_symbol
    _atom_site_label
    _atom_site_fract_x
    _atom_site_fract_y
    _atom_site_fract_z
    _atom_site_U_iso_or_equiv
    _atom_site_adp_type
    _atom_site_calc_flag
    _atom_site_occupancy
    _atom_site_disorder_assembly
    _atom_site_disorder_group
    Br Br1 -0.03000(5) 0.46149(5) 0.15921(2) 0.0788(2) Uani d 1 . .
    F F1 -0.2029(2) 0.5975(3) 0.03979(14) 0.0862(7) Uani d 1 . .
    O O1 1.0604(3) 0.8509(4) 0.34912(13) 0.0743(8) Uani d 1 . .
    O O2 1.1326(3) 0.9899(4) 0.24774(15) 0.0803(8) Uani d 1 . .
    O O3 0.6831(3) 0.9371(4) 0.07316(15) 0.0788(8) Uani d 1 . .
    C C1 0.7272(4) 0.7591(4) 0.23364(19) 0.0575(9) Uani d 1 . .
    H H1A 0.636474 0.705562 0.231962 0.069 Uiso calc 1 . .
    C C2 0.8261(4) 0.7559(4) 0.29089(18) 0.0589(9) Uani d 1 . .
    H H2A 0.802350 0.699096 0.326693 0.071 Uiso calc 1 . .
    C C3 0.9606(4) 0.8373(4) 0.29488(18) 0.0550(8) Uani d 1 . .
    C C4 0.9977(4) 0.9146(4) 0.23886(18) 0.0532(8) Uani d 1 . .
    C C5 0.8997(4) 0.9162(4) 0.18250(18) 0.0541(8) Uani d 1 . .
    H H5A 0.925561 0.968527 0.145921 0.065 Uiso calc 1 . .
    C C6 0.7591(3) 0.8392(4) 0.17906(17) 0.0498(7) Uani d 1 . .
    C C7 0.6521(4) 0.8551(4) 0.11860(18) 0.0570(8) Uani d 1 . .
    C C8 0.5024(4) 0.7777(4) 0.11436(19) 0.0606(9) Uani d 1 . .
    H H8A 0.486595 0.702343 0.145064 0.073 Uiso calc 1 . .
    C C9 0.3917(4) 0.8126(4) 0.06853(17) 0.0543(8) Uani d 1 . .
    H H9A 0.414505 0.883278 0.037089 0.065 Uiso calc 1 . .
    C C10 0.2365(4) 0.7534(4) 0.06104(17) 0.0517(8) Uani d 1 . .
    C C11 0.1337(4) 0.8057(4) 0.01072(18) 0.0620(9) Uani d 1 . .
    H H11A 0.164224 0.877235 -0.018805 0.074 Uiso calc 1 . .
    C C12 -0.0149(4) 0.7541(5) 0.00294(19) 0.0669(10) Uani d 1 . .
    H H12A -0.083256 0.790553 -0.031380 0.080 Uiso calc 1 . .
    C C13 -0.0592(4) 0.6488(4) 0.0466(2) 0.0610(9) Uani d 1 . .
    C C14 0.0408(4) 0.5962(4) 0.09817(17) 0.0542(8) Uani d 1 . .
    C C15 0.1889(4) 0.6462(4) 0.10559(17) 0.0514(8) Uani d 1 . .
    H H15A 0.256713 0.609080 0.139942 0.062 Uiso calc 1 . .
    C C16 1.0182(6) 0.7928(8) 0.4101(2) 0.1109(19) Uani d 1 . .
    H H16A 1.099315 0.809974 0.444494 0.166 Uiso calc 1 . .
    H H16B 0.929428 0.845664 0.420378 0.166 Uiso calc 1 . .
    H H16C 0.997848 0.684197 0.406049 0.166 Uiso calc 1 . .
    C C17 1.1885(5) 1.0598(5) 0.1947(2) 0.0817(13) Uani d 1 . .
    H H17A 1.283889 1.107434 0.209172 0.123 Uiso calc 1 . .
    H H17B 1.201710 0.983432 0.162030 0.123 Uiso calc 1 . .
    H H17C 1.118491 1.136934 0.176371 0.123 Uiso calc 1 . .
loop_
    _atom_site_aniso_label
    _atom_site_aniso_U_11
    _atom_site_aniso_U_22
    _atom_site_aniso_U_33
    _atom_site_aniso_U_12
    _atom_site_aniso_U_13
    _atom_site_aniso_U_23
    Br1 0.0718(3) 0.0733(3) 0.0950(4) -0.0108(2) 0.0252(2) 0.0155(2)
    F1 0.0526(12) 0.0955(17) 0.1080(19) -0.0115(13) -0.0013(12) -0.0013(15)
    O1 0.0636(15) 0.090(2) 0.0675(17) -0.0085(15) 0.0020(13) 0.0060(14)
    O2 0.0642(17) 0.099(2) 0.0778(19) -0.0323(16) 0.0096(14) 0.0020(16)
    O3 0.0607(16) 0.095(2) 0.0808(19) -0.0177(15) 0.0098(14) 0.0268(16)
    C1 0.0516(19) 0.0472(18) 0.076(2) -0.0054(15) 0.0188(17) 0.0007(16)
    C2 0.057(2) 0.058(2) 0.065(2) -0.0037(17) 0.0155(17) 0.0059(16)
    C3 0.0477(17) 0.0525(19) 0.066(2) 0.0040(15) 0.0128(16) -0.0029(16)
    C4 0.0463(17) 0.0494(17) 0.066(2) -0.0043(15) 0.0138(16) -0.0054(16)
    C5 0.0530(19) 0.0452(17) 0.068(2) -0.0037(15) 0.0226(17) -0.0006(15)
    C6 0.0457(16) 0.0420(16) 0.064(2) -0.0016(14) 0.0159(14) -0.0011(14)
    C7 0.0489(18) 0.0544(19) 0.070(2) -0.0055(16) 0.0150(16) 0.0036(17)
    C8 0.052(2) 0.059(2) 0.071(2) -0.0067(17) 0.0109(17) 0.0097(18)
    C9 0.0520(19) 0.054(2) 0.059(2) -0.0062(16) 0.0164(16) 0.0026(16)
    C10 0.0502(18) 0.0512(19) 0.0548(19) -0.0021(15) 0.0104(15) -0.0036(14)
    C11 0.069(2) 0.058(2) 0.059(2) -0.0038(18) 0.0096(17) 0.0078(17)
    C12 0.058(2) 0.075(2) 0.064(2) 0.004(2) -0.0050(17) 0.0049(19)
    C13 0.0466(19) 0.061(2) 0.075(2) -0.0020(17) 0.0068(17) -0.0090(18)
    C14 0.0529(19) 0.0468(17) 0.064(2) -0.0014(16) 0.0130(16) -0.0013(15)
    C15 0.0471(17) 0.0505(18) 0.057(2) 0.0027(15) 0.0079(14) 0.0020(15)
    C16 0.104(4) 0.155(5) 0.069(3) -0.039(4) -0.006(3) 0.020(3)
    C17 0.067(3) 0.088(3) 0.094(3) -0.030(2) 0.025(2) 0.000(2)
_geom_special_details
;
 All esds (except the esd in the dihedral angle between two l.s. planes)
 are estimated using the full covariance matrix.  The cell esds are taken
 into account individually in the estimation of esds in distances, angles
 and torsion angles; correlations between esds in cell parameters are only
 used when they are defined by crystal symmetry.  An approximate (isotropic)
 treatment of cell esds is used for estimating esds involving l.s. planes.
;
loop_
    _geom_bond_atom_site_label_1
    _geom_bond_atom_site_label_2
    _geom_bond_site_symmetry_2
    _geom_bond_distance
    _geom_bond_publ_flag
    Br1 C14 . 1.877(3) ?
    F1 C13 . 1.348(4) ?
    O1 C3 . 1.345(4) ?
    O1 C16 . 1.441(5) ?
    O2 C4 . 1.362(4) ?
    O2 C17 . 1.390(5) ?
    O3 C7 . 1.231(4) ?
    C1 C6 . 1.377(5) ?
    C1 C2 . 1.383(5) ?
    C1 H1A . 0.9300 ?
    C2 C3 . 1.385(5) ?
    C2 H2A . 0.9300 ?
    C3 C4 . 1.405(5) ?
    C4 C5 . 1.364(5) ?
    C5 C6 . 1.414(5) ?
    C5 H5A . 0.9300 ?
    C6 C7 . 1.479(5) ?
    C7 C8 . 1.487(5) ?
    C8 C9 . 1.315(5) ?
    C8 H8A . 0.9300 ?
    C9 C10 . 1.466(5) ?
    C9 H9A . 0.9300 ?
    C10 C11 . 1.374(5) ?
    C10 C15 . 1.405(5) ?
    C11 C12 . 1.390(5) ?
    C11 H11A . 0.9300 ?
    C12 C13 . 1.371(5) ?
    C12 H12A . 0.9300 ?
    C13 C14 . 1.377(5) ?
    C14 C15 . 1.381(5) ?
    C15 H15A . 0.9300 ?
    C16 H16A . 0.9600 ?
    C16 H16B . 0.9600 ?
    C16 H16C . 0.9600 ?
    C17 H17A . 0.9600 ?
    C17 H17B . 0.9600 ?
    C17 H17C . 0.9600 ?
loop_
    _geom_angle_atom_site_label_1
    _geom_angle_atom_site_label_2
    _geom_angle_atom_site_label_3
    _geom_angle_site_symmetry_1
    _geom_angle_site_symmetry_3
    _geom_angle
    _geom_angle_publ_flag
    C3 O1 C16 . . 118.2(3) ?
    C4 O2 C17 . . 119.9(3) ?
    C6 C1 C2 . . 122.0(3) ?
    C6 C1 H1A . . 119.0 ?
    C2 C1 H1A . . 119.0 ?
    C1 C2 C3 . . 120.0(3) ?
    C1 C2 H2A . . 120.0 ?
    C3 C2 H2A . . 120.0 ?
    O1 C3 C2 . . 125.2(3) ?
    O1 C3 C4 . . 116.0(3) ?
    C2 C3 C4 . . 118.8(3) ?
    O2 C4 C5 . . 125.1(3) ?
    O2 C4 C3 . . 114.2(3) ?
    C5 C4 C3 . . 120.7(3) ?
    C4 C5 C6 . . 120.8(3) ?
    C4 C5 H5A . . 119.6 ?
    C6 C5 H5A . . 119.6 ?
    C1 C6 C5 . . 117.7(3) ?
    C1 C6 C7 . . 123.7(3) ?
    C5 C6 C7 . . 118.5(3) ?
    O3 C7 C6 . . 120.6(3) ?
    O3 C7 C8 . . 119.8(3) ?
    C6 C7 C8 . . 119.5(3) ?
    C9 C8 C7 . . 122.0(3) ?
    C9 C8 H8A . . 119.0 ?
    C7 C8 H8A . . 119.0 ?
    C8 C9 C10 . . 127.8(3) ?
    C8 C9 H9A . . 116.1 ?
    C10 C9 H9A . . 116.1 ?
    C11 C10 C15 . . 118.7(3) ?
    C11 C10 C9 . . 120.0(3) ?
    C15 C10 C9 . . 121.2(3) ?
    C10 C11 C12 . . 121.5(3) ?
    C10 C11 H11A . . 119.3 ?
    C12 C11 H11A . . 119.3 ?
    C13 C12 C11 . . 119.0(3) ?
    C13 C12 H12A . . 120.5 ?
    C11 C12 H12A . . 120.5 ?
    F1 C13 C12 . . 119.7(3) ?
    F1 C13 C14 . . 119.4(3) ?
    C12 C13 C14 . . 120.8(3) ?
    C13 C14 C15 . . 120.3(3) ?
    C13 C14 Br1 . . 118.7(3) ?
    C15 C14 Br1 . . 121.0(3) ?
    C14 C15 C10 . . 119.7(3) ?
    C14 C15 H15A . . 120.1 ?
    C10 C15 H15A . . 120.1 ?
    O1 C16 H16A . . 109.5 ?
    O1 C16 H16B . . 109.5 ?
    H16A C16 H16B . . 109.5 ?
    O1 C16 H16C . . 109.5 ?
    H16A C16 H16C . . 109.5 ?
    H16B C16 H16C . . 109.5 ?
    O2 C17 H17A . . 109.5 ?
    O2 C17 H17B . . 109.5 ?
    H17A C17 H17B . . 109.5 ?
    O2 C17 H17C . . 109.5 ?
    H17A C17 H17C . . 109.5 ?
    H17B C17 H17C . . 109.5 ?
loop_
    _geom_torsion_atom_site_label_1
    _geom_torsion_atom_site_label_2
    _geom_torsion_atom_site_label_3
    _geom_torsion_atom_site_label_4
    _geom_torsion_site_symmetry_1
    _geom_torsion_site_symmetry_2
    _geom_torsion_site_symmetry_3
    _geom_torsion_site_symmetry_4
    _geom_torsion
    _geom_torsion_publ_flag
    C6 C1 C2 C3 . . . . 1.3(5) ?
    C16 O1 C3 C2 . . . . -7.8(6) ?
    C16 O1 C3 C4 . . . . 171.3(4) ?
    C1 C2 C3 O1 . . . . 175.4(3) ?
    C1 C2 C3 C4 . . . . -3.7(5) ?
    C17 O2 C4 C5 . . . . -8.4(6) ?
    C17 O2 C4 C3 . . . . 174.5(4) ?
    O1 C3 C4 O2 . . . . 1.4(5) ?
    C2 C3 C4 O2 . . . . -179.4(3) ?
    O1 C3 C4 C5 . . . . -175.8(3) ?
    C2 C3 C4 C5 . . . . 3.3(5) ?
    O2 C4 C5 C6 . . . . -177.4(3) ?
    C3 C4 C5 C6 . . . . -0.5(5) ?
    C2 C1 C6 C5 . . . . 1.6(5) ?
    C2 C1 C6 C7 . . . . -175.4(3) ?
    C4 C5 C6 C1 . . . . -2.0(5) ?
    C4 C5 C6 C7 . . . . 175.1(3) ?
    C1 C6 C7 O3 . . . . 174.9(3) ?
    C5 C6 C7 O3 . . . . -2.1(5) ?
    C1 C6 C7 C8 . . . . -1.9(5) ?
    C5 C6 C7 C8 . . . . -178.8(3) ?
    O3 C7 C8 C9 . . . . -11.1(6) ?
    C6 C7 C8 C9 . . . . 165.6(3) ?
    C7 C8 C9 C10 . . . . -175.7(3) ?
    C8 C9 C10 C11 . . . . 178.4(4) ?
    C8 C9 C10 C15 . . . . 0.1(6) ?
    C15 C10 C11 C12 . . . . -0.4(5) ?
    C9 C10 C11 C12 . . . . -178.8(3) ?
    C10 C11 C12 C13 . . . . 0.0(6) ?
    C11 C12 C13 F1 . . . . -180.0(3) ?
    C11 C12 C13 C14 . . . . 1.0(6) ?
    F1 C13 C14 C15 . . . . 179.3(3) ?
    C12 C13 C14 C15 . . . . -1.7(6) ?
    F1 C13 C14 Br1 . . . . -2.8(5) ?
    C12 C13 C14 Br1 . . . . 176.2(3) ?
    C13 C14 C15 C10 . . . . 1.2(5) ?
    Br1 C14 C15 C10 . . . . -176.6(2) ?
    C11 C10 C15 C14 . . . . -0.2(5) ?
    C9 C10 C15 C14 . . . . 178.2(3) ?
loop_
    _geom_hbond_atom_site_label_D
    _geom_hbond_atom_site_label_H
    _geom_hbond_atom_site_label_A
    _geom_hbond_site_symmetry_A
    _geom_hbond_distance_DH
    _geom_hbond_distance_HA
    _geom_hbond_distance_DA
    _geom_hbond_angle_DHA
    _geom_hbond_publ_flag
    C15 H15A O2 2_645 0.93 2.61 3.506(5) 161.7 yes
    C11 H11A O3 3_675 0.93 2.46 3.358(5) 162.2 yes
_shelx_hkl_file
;
  -1   0   0 -2.4051 0.11089   2
   1   0   0 -2.2071 0.09813   1
  -2   0   0 1741.86 51.4007   2
   2   0   0 1755.04 51.2399   1
  -3   0   0 -0.8380 0.36185   2
   3   0   0 -0.4202 0.26672   1
   4   0   0 1064.53 31.0459   1
  -4   0   0 1059.30 31.4119   2
   5   0   0 -0.2480 0.46177   1
  -5   0   0 -0.0998 0.64436   2
  -6   0   0 200.030 6.65680   2
   6   0   0 206.732 6.35289   1
   7   0   0 0.72876 0.69897   1
  -7   0   0 -0.7728 0.94592   2
  -8   0   0 -1.0605 1.26208   2
   8   0   0 1.73364 0.88303   1
  -9   0   0 -0.5184 1.61067   2
 -10   0   0 -0.3953 1.58141   3
 -10   0   0 3.07280 1.93594   2
 -11   0   0 -0.9494 1.87915   2
 -11   0   0 -2.1963 1.96916   3
   0  -1   0 0.35199 0.12490   1
   0  -1   0 0.46169 0.08310   2
   0   1   0 0.36469 0.11484   1
   0   1   0 0.24524 0.10750   4
  -1  -1   0 1070.12 30.8965   2
  -1  -1   0 1047.96 30.6954   1
   1  -1   0 1027.68 30.7044   1
  -1   1   0 1041.12 30.8907   2
   1   1   0 1079.81 30.6865   1
   2  -1   0 11.0611 0.61812   1
  -2  -1   0 10.6802 0.62660   2
  -2  -1   0 12.3889 0.72150   3
  -2   1   0 13.0639 0.59080   2
   2   1   0 11.5078 0.47332   1
   3  -1   0 415.697 12.3230   1
   3   1   0 415.436 12.1560   1
  -3   1   0 414.031 12.3996   2
   4  -1   0 4.15862 0.62365   1
  -4  -1   0 3.76531 0.66651   2
   4   1   0 5.11337 0.44911   1
  -4   1   0 4.48401 0.63862   2
  -5  -1   0 458.636 14.5544   2
   5  -1   0 487.791 14.3299   1
   5   1   0 481.021 14.1445   1
  -5   1   0 487.889 14.5180   2
  -6  -1   0 8.80160 1.15566   2
   6  -1   0 10.2185 1.01570   1
  -6   1   0 11.1498 1.21972   2
   6   1   0 9.38153 0.78595   1
  -7  -1   0 0.33311 0.89668   3
   7  -1   0 0.99943 0.82977   1
  -7  -1   0 1.33787 1.16745   2
  -7   1   0 1.34156 1.08832   2
   7   1   0 1.94233 0.70771   1
  -8  -1   0 7.18351 1.46419   3
  -8  -1   0 7.91884 1.48142   2
   8  -1   0 8.50710 1.17835   1
  -8   1   0 7.13225 1.39153   2
  -9  -1   0 7.62282 1.88710   2
  -9  -1   0 8.39927 1.77493   3
  -9   1   0 9.28220 1.82265   2
 -10  -1   0 1.73532 1.79822   3
 -10  -1   0 0.09892 1.92725   2
 -10   1   0 -0.2681 1.59189   2
 -11  -1   0 3.93158 2.35955   2
 -11  -1   0 1.82326 2.38591   3
 -11   1   0 3.92492 2.20079   2
   0  -2   0 40.1694 1.24313   2
   0  -2   0 38.0526 1.34549   1
   0   2   0 40.0780 1.36045   1
   0   2   0 37.6455 1.27982   4
   1  -2   0 262.071 8.03395   1
  -1  -2   0 278.399 7.91653   1
  -1  -2   0 269.851 8.02160   2
   1   2   0 271.246 7.91223   1
  -1   2   0 266.875 7.90188   2
  -1   2   0 261.931 7.76148   4
  -2  -2   0 505.691 15.7654   2
   2  -2   0 511.491 15.7030   1
  -2  -2   0 549.971 15.4581   1
   2   2   0 546.947 15.4559   1
  -2   2   0 537.898 15.6461   2
  -3  -2   0 2.24980 0.57268   3
  -3  -2   0 2.51100 0.58300   2
   3  -2   0 2.16039 0.51968   1
   3   2   0 2.37268 0.17778   1
  -3   2   0 2.76990 0.43923   2
  -4  -2   0 7.17955 0.85603   2
  -4  -2   0 8.36671 0.92842   3
   4  -2   0 6.01480 0.77075   1
   4   2   0 8.54266 0.53083   1
  -5  -2   0 27.8659 1.81945   3
  -5  -2   0 27.4679 1.70950   2
   5  -2   0 27.1860 1.50226   1
   5   2   0 29.1697 1.17603   1
  -5   2   0 29.5290 1.50019   2
  -6  -2   0 29.4098 1.86306   3
   7  -2   0 52.7993 2.39083   1
  -7  -2   0 44.6320 2.83069   3
  -7  -2   0 43.4528 2.45142   2
  -7   2   0 42.3779 2.38639   2
  -8  -2   0 8.65762 1.67291   2
  -8  -2   0 7.13552 1.59839   3
   8  -2   0 7.72267 1.32431   1
  -8   2   0 7.70653 1.51319   2
  -9  -2   0 15.2916 2.14676   3
   9  -2   0 15.8609 1.72052   1
  -9  -2   0 12.6052 1.93409   2
  -9   2   0 13.1771 1.95658   2
 -10  -2   0 0.30896 1.78121   2
 -10  -2   0 -1.0151 1.94114   3
 -10   2   0 -2.1121 1.69698   2
   0  -3   0 0.24191 0.36880   1
   0  -3   0 1.34084 0.25512   2
   0   3   0 0.70307 0.39085   1
   0   3   0 0.31468 0.34640   4
  -1  -3   0 568.394 16.4782   2
  -1  -3   0 558.455 16.3572   1
  -1   3   0 550.575 16.3247   2
  -1   3   0 549.232 15.9378   4
   1   3   0 557.343 16.3646   1
  -2  -3   0 51.2596 1.91432   2
  -2  -3   0 54.7742 1.71180   1
  -2   3   0 51.3032 1.68304   2
   2   3   0 52.1045 1.71117   1
  -3  -3   0 766.875 23.3615   2
   3  -3   0 771.277 23.2587   1
  -3  -3   0 804.191 22.8532   1
   3   3   0 795.450 22.8517   1
  -3   3   0 788.401 23.1550   2
   4  -3   0 102.794 3.56131   1
  -4  -3   0 104.384 3.60196   2
  -4   3   0 95.3089 3.29230   2
  -5  -3   0 53.7167 2.58212   3
   5  -3   0 46.6103 2.16136   1
  -5  -3   0 45.8362 2.22207   2
  -5   3   0 48.7696 1.99336   2
  -6  -3   0 46.4998 2.62974   3
   6  -3   0 42.6365 2.27664   1
  -6  -3   0 39.1163 2.38104   2
  -6   3   0 41.0763 2.00394   2
   7  -3   0 -0.5212 0.99445   1
  -7  -3   0 2.75324 1.35214   3
  -7  -3   0 1.56831 1.21202   2
  -7   3   0 -0.7804 0.99344   2
  -8  -3   0 107.015 4.87517   3
  -8  -3   0 94.9826 4.21518   2
   8  -3   0 96.6339 3.98032   1
  -8   3   0 103.608 4.04568   2
   9  -3   0 2.86095 1.34014   1
  -9  -3   0 3.74530 1.68040   2
  -9  -3   0 6.36093 2.00146   3
  -9   3   0 4.95992 1.53907   2
  10  -3   0 -1.7598 1.61236   1
 -10  -3   0 1.99413 2.08029   2
 -10  -3   0 -2.1197 2.21691   3
 -10   3   0 -0.2286 1.64843   2
   0  -4   0 76.8861 2.43420   2
   0   4   0 76.3029 2.43722   2
   0   4   0 75.3005 2.54431   4
   1  -4   0 74.4975 2.71771   1
  -1  -4   0 78.2198 2.55575   2
  -1  -4   0 79.4476 2.58991   1
  -1   4   0 75.2206 2.61869   4
  -1   4   0 78.0305 2.37449   2
   1   4   0 73.9897 2.53983   4
   2  -4   0 66.3868 2.54663   1
  -2  -4   0 67.1168 2.24134   1
  -2  -4   0 64.6032 2.39931   2
  -2   4   0 70.2659 2.09823   2
  -3  -4   0 489.667 14.3669   1
  -3  -4   0 488.974 14.7984   2
  -3   4   0 490.628 14.4942   2
   4  -4   0 47.4911 2.19747   1
  -4  -4   0 46.8568 2.14103   2
  -4   4   0 51.1867 1.84334   2
  -5  -4   0 78.8846 3.18197   2
   5  -4   0 80.5392 3.25509   1
  -5   4   0 79.6999 2.84051   2
  -6  -4   0 10.7528 1.53782   2
   6  -4   0 10.2382 1.54898   1
  -6   4   0 11.5107 1.15723   2
  -7  -4   0 32.4644 2.41750   2
   7  -4   0 36.3168 2.54013   1
  -7   4   0 36.4402 2.12537   2
   8  -4   0 11.6942 1.84351   1
  -8  -4   0 7.78257 1.88962   2
  -8   4   0 15.0234 1.61470   2
  -9  -4   0 6.04408 2.02973   2
   9  -4   0 10.0758 1.94829   1
  10  -4   0 -0.0704 1.63750   1
 -10  -4   0 2.43180 1.89625   2
   0  -5   0 -0.6530 0.65617   1
   0  -5   0 -0.2749 0.39099   2
   0   5   0 0.00387 0.40715   2
   0   5   0 -0.4690 0.61501   4
  -1  -5   0 12.1679 0.95981   1
  -1  -5   0 11.8906 0.89407   2
   1  -5   0 11.2143 1.07633   1
  -1   5   0 12.9913 0.62800   2
  -1   5   0 12.8565 1.05701   4
   1   5   0 13.7239 0.98418   4
  -2  -5   0 13.0154 0.95412   2
  -2  -5   0 11.0768 0.82770   1
   2  -5   0 9.48476 1.08148   1
   2   5   0 12.2728 1.00007   4
  -3  -5   0 103.991 3.31498   1
   3  -5   0 104.898 3.80912   1
  -3  -5   0 98.2799 3.63742   2
  -3   5   0 105.230 3.19149   2
  -4  -5   0 129.959 4.57815   2
  -4   5   0 134.581 4.18590   2
   5  -5   0 0.46142 1.01754   1
  -5  -5   0 0.25030 1.13561   2
   6  -5   0 91.8786 3.84663   1
  -6  -5   0 90.4593 3.76487   2
  -7  -5   0 0.60629 1.32698   2
   7  -5   0 0.03665 1.49729   1
   8  -5   0 15.2200 1.97494   1
  -8  -5   0 11.7385 2.09525   2
  -9  -5   0 0.36350 1.71399   2
   9  -5   0 1.63769 1.71156   1
   0  -6   0 7.22675 1.06679   1
   0  -6   0 6.86137 0.68400   2
   0   6   0 8.57010 1.04464   4
   0   6   0 6.78618 0.71391   2
  -1  -6   0 6.27843 0.72962   2
   1  -6   0 2.86953 0.95342   1
  -1  -6   0 4.12260 0.86632   1
   1   6   0 4.62637 0.89046   4
  -1   6   0 5.64675 1.01839   4
  -2  -6   0 12.7859 1.02920   1
   2  -6   0 9.93790 1.22791   1
  -2  -6   0 12.4525 1.03532   2
   2   6   0 10.2024 1.08057   4
  -3  -6   0 30.3006 1.74786   2
   3  -6   0 27.7677 1.91357   1
   3   6   0 27.7988 1.62062   4
  -4  -6   0 38.0210 2.12256   2
   4  -6   0 36.7943 2.40278   1
   5  -6   0 101.523 4.10060   1
  -5  -6   0 91.5989 3.77908   2
  -6  -6   0 12.1810 1.77924   2
   6  -6   0 9.27422 1.68017   1
   7  -6   0 36.1189 2.69073   1
  -7  -6   0 38.1591 2.76660   2
  -8  -6   0 0.77505 1.84377   2
   8  -6   0 2.38338 1.74701   1
   9  -6   0 3.58938 2.23642   1
  -9  -6   0 2.61912 1.93354   2
   0  -7   0 0.15467 1.00749   1
   0   7   0 1.67250 0.96682   4
   1  -7   0 1.27650 1.13716   1
  -1  -7   0 1.00893 0.91780   1
  -1   7   0 1.10221 1.01998   4
   1   7   0 1.22468 0.95509   4
   2  -7   0 30.5662 2.21336   1
  -2  -7   0 29.8091 1.64188   2
  -2  -7   0 28.1834 1.71098   1
   2   7   0 26.6017 1.77891   4
  -3  -7   0 12.8458 1.28493   2
   3  -7   0 11.2935 1.49812   1
   3   7   0 12.2790 1.27435   4
   4  -7   0 8.40033 1.65693   1
  -4  -7   0 10.9240 1.37949   2
   4   7   0 8.98117 1.32137   4
  -5  -7   0 4.28127 1.32543   2
   5  -7   0 3.51918 1.55534   1
  -6  -7   0 12.6360 1.85731   2
   6  -7   0 12.2471 1.92743   1
   7  -7   0 0.35549 1.70778   1
  -7  -7   0 -2.5786 1.58082   2
  -8  -7   0 16.1156 2.39133   2
   8  -7   0 19.0782 2.46803   1
   0  -8   0 1.63828 1.13193   1
   0   8   0 2.35165 1.16722   4
  -1  -8   0 11.6926 1.41221   1
   1  -8   0 15.0711 1.64895   1
   1   8   0 10.4086 1.39332   4
   2  -8   0 18.9250 1.94069   1
   2   8   0 18.0979 1.62460   4
   3  -8   0 0.51204 1.34424   1
   3   8   0 0.49789 1.12382   4
   4  -8   0 1.50815 1.53137   1
  -4  -8   0 0.35138 1.19853   2
   5  -8   0 8.01927 1.87245   1
  -5  -8   0 11.6432 1.70270   2
  -6  -8   0 2.70111 1.63327   2
   6  -8   0 4.40796 2.01529   1
   7  -8   0 11.8835 2.27915   1
  -7  -8   0 13.2643 2.21052   2
   0  -9   0 -1.3028 1.29720   1
   0   9   0 -0.4082 1.28112   4
   1  -9   0 3.04798 1.52121   1
  -1  -9   0 4.50283 1.49341   1
   1   9   0 4.59693 1.38269   4
   2  -9   0 17.3719 2.03488   1
   3  -9   0 -0.9565 1.56864   1
   4  -9   0 -0.3850 1.91529   1
   5  -9   0 0.35743 1.82809   1
   6  -9   0 6.83411 2.41859   1
   0 -10   0 20.0158 2.10307   1
   1 -10   0 0.33426 1.69758   1
   2 -10   0 -1.6762 1.80849   1
   3 -10   0 0.64499 1.78551   1
   4 -10   0 9.71336 2.21754   1
 -11   0   1 12.1455 2.48262   2
 -11   0   1 7.78487 2.24289   3
 -10   0   1 -0.6580 1.63152   2
 -10   0   1 -0.1465 1.48793   3
  -9   0   1 28.0062 2.28652   2
   8   0  -1 -0.5490 0.81324   1
  -8   0   1 -0.6674 1.30977   2
   7   0  -1 162.499 5.31150   1
  -7   0   1 167.887 5.75639   2
   6   0  -1 -0.3369 0.57788   1
  -6   0   1 -0.4988 0.89884   2
  -5   0   1 26.2443 1.56409   2
   5   0  -1 29.7226 1.25304   1
  -4   0   1 -0.6346 0.51228   2
   4   0  -1 0.09020 0.37271   1
   3   0  -1 40.2156 1.41882   1
  -3   0   1 41.0405 1.56744   2
  -2   0   1 -2.8314 0.19885   1
  -2   0   1 -2.9993 0.26687   2
   2   0  -1 -1.4110 0.23706   1
  -1   0   1 110.329 3.40198   2
  -1   0   1 112.350 3.34511   1
   1   0  -1 113.876 3.34842   1
   0   0  -1 0.02991 0.02238   2
   0   0   1 0.01382 0.01268   1
   2   0   1 -0.9160 0.22967   1
  -2   0  -1 -0.5859 0.27542   2
   3   0   1 192.974 5.27079   1
  -3   0  -1 152.379 5.36344   2
  -4   0  -1 -0.6287 0.50451   2
   4   0   1 -0.2520 0.41306   1
  -5   0  -1 836.444 25.2678   2
   5   0   1 856.627 24.9142   1
  -6   0  -1 -0.5914 0.83264   2
   6   0   1 -0.6195 0.62238   1
   7   0   1 43.3173 2.05335   1
  -7   0  -1 46.2042 2.35966   2
  -8   0  -1 0.71122 1.20116   2
   8   0   1 0.02165 0.86828   1
  -9   0  -1 28.1886 2.31962   2
 -10   0  -1 0.87324 1.69091   2
 -10   0  -1 -0.4360 1.68896   3
 -11   0  -1 -2.7467 2.06142   2
 -11   0  -1 1.44703 2.21565   3
 -11  -1   1 0.40423 2.15806   3
 -11  -1   1 -0.6719 1.88133   2
 -11   1   1 -3.1262 2.01752   2
 -10  -1   1 11.6089 2.07304   3
 -10  -1   1 12.3430 2.27186   2
 -10   1   1 12.5927 2.14891   2
  -9  -1   1 13.0495 1.86319   2
  -9  -1   1 12.2864 1.80148   3
  -9   1   1 13.8469 1.89042   2
  -8  -1   1 122.818 5.12266   3
  -8  -1   1 119.908 4.74360   2
   8  -1  -1 124.059 4.38157   1
  -8   1   1 130.997 4.81797   2
   7  -1  -1 0.57678 0.86060   1
  -7  -1   1 0.35582 0.93696   3
  -7  -1   1 1.57328 1.06547   2
   7   1  -1 0.91084 0.63027   1
  -7   1   1 0.39602 0.95915   2
  -6  -1   1 77.8756 3.38176   3
   6  -1  -1 83.8783 3.05631   1
  -6  -1   1 88.5584 3.28943   2
  -6   1   1 85.2225 3.23481   2
   6   1  -1 83.6563 2.79091   1
  -5  -1   1 3.49675 0.83883   2
   5  -1  -1 5.24530 0.75266   1
   5   1  -1 4.45292 0.51599   1
  -5   1   1 6.22266 0.88859   2
  -4  -1   1 245.232 7.48278   2
  -4  -1   1 234.378 8.08254   3
   4  -1  -1 250.071 7.33884   1
  -4   1   1 232.032 7.38333   2
   4   1  -1 236.175 7.11204   1
   3  -1  -1 1.60750 0.43301   1
  -3  -1   1 0.27234 0.08739   3
  -3  -1   1 0.08379 0.07233   2
  -3   1   1 0.31900 0.36125   2
   3   1  -1 0.59490 0.20043   1
  -2  -1   1 18.6110 0.82930   2
   2  -1  -1 18.1507 0.82180   1
  -2   1   1 17.9161 0.80588   1
  -2   1   1 16.3907 0.74300   2
   2   1  -1 17.9316 0.57479   1
   2   1  -1 18.8655 0.57671   1
  -1  -1   1 121.667 3.74190   1
   1  -1  -1 131.595 3.88242   1
  -1  -1   1 124.547 3.88487   2
  -1   1   1 126.236 3.79881   2
   1   1  -1 124.466 3.73990   1
   0  -1  -1 681.505 19.9722   2
   0  -1   1 666.423 19.9816   2
   0  -1   1 676.396 19.8591   1
   0   1  -1 666.182 19.9813   2
   0   1  -1 702.397 19.2859   4
   0   1   1 687.940 19.8695   1
  -1  -1  -1 148.864 4.31281   2
   1  -1   1 128.569 4.28468   1
  -1  -1  -1 138.825 4.78551   3
  -1   1  -1 145.603 4.27588   2
   1   1   1 147.445 4.22373   1
  -2  -1  -1 2679.36 79.3832   2
   2  -1   1 2712.85 79.1341   1
  -2  -1  -1 2684.14 88.0771   3
  -2   1  -1 2759.72 79.5780   2
   2   1   1 2680.21 78.9111   1
   3  -1   1 0.90338 0.37955   1
  -3  -1  -1 1.46122 0.45164   3
  -3  -1  -1 0.13924 0.22097   2
   3   1   1 1.95337 0.35243   1
  -3   1  -1 1.31198 0.42165   2
  -4  -1  -1 625.387 21.0180   3
   4  -1   1 657.765 18.8828   1
   4   1   1 619.049 18.7191   1
  -4   1  -1 650.584 19.0481   2
   5  -1   1 8.69662 0.83722   1
  -5  -1  -1 8.57178 1.01208   2
  -5  -1  -1 12.8468 1.17383   3
   5   1   1 11.2690 0.77469   1
  -5   1  -1 10.3309 1.04833   2
  -6  -1  -1 153.922 5.24592   2
   6  -1   1 152.608 4.95205   1
   6   1   1 146.485 4.76589   1
  -6   1  -1 149.629 5.09472   2
  -7  -1  -1 33.5676 2.36036   3
  -7  -1  -1 40.0982 2.22763   2
   7  -1   1 36.2825 2.01046   1
   7   1   1 36.2795 1.74166   1
  -7   1  -1 30.0844 2.00215   2
  -8  -1  -1 22.7106 2.12817   3
   8  -1   1 26.0781 1.85644   1
  -8  -1  -1 22.6448 2.01657   2
  -8   1  -1 29.9403 2.21614   2
  -9  -1  -1 0.58196 1.66015   2
  -9  -1  -1 0.35456 1.56485   3
  -9   1  -1 -2.2862 1.46907   2
 -10  -1  -1 -0.0505 1.70599   2
 -10  -1  -1 4.06598 2.02028   3
 -10   1  -1 2.07483 1.70163   2
 -10  -2   1 1.16374 1.89738   3
 -10  -2   1 -0.0642 1.70578   2
 -10   2   1 0.24079 1.73305   2
  -9  -2   1 9.19656 1.79647   2
   9  -2  -1 9.02852 1.47881   1
  -9  -2   1 10.6448 1.85883   3
  -9   2   1 7.13232 1.72214   2
  -8  -2   1 33.1988 2.46433   3
  -8  -2   1 29.5369 2.27301   2
   8  -2  -1 30.6743 2.12275   1
  -8   2   1 31.2264 2.31157   2
  -7  -2   1 39.8860 2.32534   2
  -7  -2   1 42.3323 2.59646   3
   7  -2  -1 37.0299 2.16393   1
  -7   2   1 39.7542 2.20895   2
   6  -2  -1 14.9452 1.26955   1
  -6   2   1 17.4633 1.34483   2
   6   2  -1 16.0880 0.90881   1
  -5  -2   1 88.4382 3.58266   3
  -5  -2   1 88.8702 3.35264   2
   5  -2  -1 94.4983 3.26704   1
  -5   2   1 94.3460 3.20974   2
   5   2  -1 88.4622 2.80844   1
   4  -2  -1 631.077 18.2459   1
  -4  -2   1 581.542 20.1812   3
  -4  -2   1 625.814 18.4092   2
   3  -2  -1 0.63771 0.45921   1
  -3  -2   1 0.07896 0.44288   2
  -3  -2   1 0.71495 0.45353   3
  -3   2   1 0.75206 0.35562   2
  -2  -2   1 776.244 21.9738   1
  -2  -2   1 743.704 21.9716   1
  -2  -2   1 766.189 22.3817   2
   2  -2  -1 737.169 22.2555   1
  -2   2   1 760.274 22.2129   2
  -1  -2   1 1557.95 45.4715   2
   1  -2  -1 1525.44 45.2403   1
  -1  -2   1 1603.07 45.3052   1
  -1   2   1 1563.23 43.8074   4
  -1   2   1 1511.14 45.2358   1
   0  -2  -1 1943.02 56.4081   2
   0  -2  -1 1996.03 56.4115   1
   0  -2   1 1973.55 56.3347   1
   0  -2   1 1840.95 56.5909   2
   0   2  -1 1882.66 56.2803   2
   0   2   1 1890.39 54.1880   4
   0   2   1 1920.75 56.1534   1
   0   2  -1 1938.82 54.5220   4
   1  -2   1 211.633 6.41132   1
  -1  -2  -1 212.069 6.38404   2
   1   2   1 214.129 6.30378   1
  -1   2  -1 211.136 6.33010   2
  -2  -2  -1 710.035 21.1454   2
   2  -2   1 695.436 21.0306   1
   2   2   1 731.619 20.8287   1
  -2   2  -1 721.155 21.0385   2
   3  -2   1 1163.72 33.7984   1
  -3  -2  -1 1132.80 37.5678   3
  -3  -2  -1 1125.02 34.0112   2
  -3   2  -1 1185.30 33.9064   2
   3   2   1 1154.45 33.5283   1
  -4  -2  -1 19.7828 1.45949   3
   4  -2   1 20.9026 1.27095   1
  -4  -2  -1 22.5007 1.29405   2
   4   2   1 20.7661 0.95804   1
  -4   2  -1 19.1139 1.08907   2
   5  -2   1 346.707 10.4385   1
  -5  -2  -1 337.194 11.6674   3
  -5  -2  -1 340.688 10.5882   2
   5   2   1 333.269 10.1722   1
  -5   2  -1 344.074 10.4618   2
  -6  -2  -1 -0.6002 0.97119   3
  -6  -2  -1 0.13387 0.16012   2
   6  -2   1 0.34830 0.86313   1
  -6   2  -1 0.69171 0.86935   2
   6   2   1 0.14441 0.59276   1
   7  -2   1 61.8610 2.76178   1
  -7  -2  -1 59.8805 3.34305   3
  -7  -2  -1 65.1361 3.05438   2
  -7   2  -1 59.5927 2.70417   2
   8  -2   1 5.59951 1.21694   1
  -8  -2  -1 5.94058 1.48300   2
  -8  -2  -1 3.26167 1.58914   3
  -8   2  -1 4.80351 1.28079   2
   9  -2   1 7.16179 1.45902   1
  -9  -2  -1 9.93043 2.02264   3
  -9  -2  -1 4.89567 1.65989   2
  -9   2  -1 5.90097 1.73636   2
 -10  -2  -1 1.98033 2.13833   3
 -10  -2  -1 3.56046 2.10144   2
 -10   2  -1 2.92072 1.65801   2
 -10  -3   1 11.5366 2.19696   2
 -10  -3   1 14.4736 2.59448   3
  10  -3  -1 15.0547 2.06212   1
 -10   3   1 17.9117 2.19513   2
  -9  -3   1 1.77574 1.73518   3
   9  -3  -1 2.92247 1.45549   1
  -9  -3   1 3.50389 1.80016   2
  -9   3   1 -0.7192 1.43786   2
  -8  -3   1 2.00946 1.56233   2
   8  -3  -1 1.56253 1.38137   1
  -8  -3   1 1.43222 1.45261   3
  -8   3   1 2.15088 1.27559   2
  -7  -3   1 47.6161 2.84589   3
  -7  -3   1 40.1055 2.48022   2
   7  -3  -1 40.1360 2.27661   1
  -7   3   1 43.1268 2.24017   2
  -6  -3   1 34.6189 2.20492   2
  -6  -3   1 33.0642 2.26393   3
   6  -3  -1 33.7531 2.05656   1
  -6   3   1 35.2853 1.85186   2
  -5  -3   1 233.050 8.01773   3
   5  -3  -1 216.925 7.18885   1
  -5  -3   1 223.293 7.29219   2
  -5   3   1 228.632 7.05416   2
  -4  -3   1 36.9590 1.85315   2
   4  -3  -1 38.5995 1.77770   1
  -4   3   1 37.3536 1.50999   2
  -3  -3   1 206.404 6.55705   2
   3  -3  -1 206.939 6.56951   1
  -3   3   1 210.860 6.29424   2
  -2   3   1 38.8606 1.58757   1
  -1  -3   1 209.233 6.35265   2
  -1  -3   1 212.607 6.28515   1
  -1   3   1 207.433 6.21291   4
  -1   3   1 205.028 6.43781   1
   1   3  -1 211.308 6.10866   4
   0  -3   1 74.6134 2.39256   2
   0  -3  -1 75.7255 2.51576   1
   0  -3  -1 78.3472 2.32342   2
   0  -3   1 76.4910 2.50021   1
   0   3   1 73.7412 2.49300   1
   0   3  -1 74.3699 2.37604   4
   0   3   1 71.7693 2.42062   4
   0   3  -1 76.8601 2.40323   2
  -1  -3  -1 669.572 19.9098   2
  -1  -3  -1 699.642 19.8058   1
   1   3   1 665.780 19.7858   1
  -1   3  -1 664.340 19.8491   2
  -2  -3  -1 439.700 13.4401   2
  -2  -3  -1 461.451 13.2114   1
   2   3   1 449.915 13.2033   1
  -2   3  -1 445.657 13.2810   2
   3  -3   1 84.5508 2.97535   1
  -3  -3  -1 80.1087 2.93254   2
  -3   3  -1 86.5366 2.76203   2
   3   3   1 84.3814 2.59238   1
   4  -3   1 33.3279 1.66536   1
  -4  -3  -1 29.5948 1.70504   2
   4   3   1 33.2141 1.09538   1
   5  -3   1 2.66754 0.87939   1
  -5  -3  -1 3.09804 1.00198   2
  -5  -3  -1 3.63982 1.01631   3
   5   3   1 3.88126 0.31110   1
  -5   3  -1 3.96189 0.77231   2
  -6  -3  -1 87.7283 3.60297   2
   6  -3   1 90.1122 3.48669   1
  -6  -3  -1 86.9968 3.96636   3
  -6   3  -1 85.4029 3.26794   2
  -7  -3  -1 5.94802 1.56595   3
  -7  -3  -1 5.97442 1.35397   2
   7  -3   1 6.23475 1.33734   1
  -7   3  -1 4.44110 1.18261   2
  -8  -3  -1 80.3239 4.51941   3
   8  -3   1 92.3120 3.81512   1
  -8  -3  -1 82.5029 3.86519   2
  -8   3  -1 88.4568 3.71062   2
   9  -3   1 39.2546 2.82819   1
  -9  -3  -1 39.0339 3.23495   3
  -9  -3  -1 42.5403 2.95402   2
  -9   3  -1 40.4306 2.80917   2
 -10  -3  -1 6.34331 2.26783   2
 -10  -3  -1 2.01835 2.45732   3
  10  -3   1 5.79007 1.75469   1
 -10   3  -1 6.38270 1.95578   2
 -10  -4   1 4.12547 1.97287   2
  10  -4  -1 4.94843 1.97726   1
   9  -4  -1 1.06632 1.66771   1
  -9  -4   1 3.32610 1.71881   2
  -8  -4   1 36.4947 2.72220   2
   8  -4  -1 37.2394 2.60502   1
  -7  -4   1 26.9795 2.13562   2
   7  -4  -1 26.4179 2.02793   1
  -7   4   1 26.7598 1.86591   2
  -6  -4   1 74.0417 3.24297   2
   6  -4  -1 70.2790 3.14100   1
  -6   4   1 77.5433 2.86222   2
   5  -4  -1 73.9582 3.08484   1
  -5  -4   1 80.6255 3.14759   2
  -5   4   1 67.9683 2.58542   2
   4  -4  -1 303.926 9.62702   1
  -4  -4   1 307.653 9.61057   2
  -4   4   1 311.799 9.28118   2
  -3  -4   1 7.61649 0.53330   1
  -3  -4   1 7.85387 0.88694   2
  -3   4   1 8.10275 0.51995   2
  -2  -4   1 362.778 10.9377   2
  -2  -4   1 369.684 10.7153   1
   2  -4  -1 350.880 11.0041   1
   1  -4  -1 10.4632 0.90752   1
  -1  -4   1 12.0179 0.79607   1
  -1  -4   1 12.1539 0.79823   2
  -1   4   1 9.55329 0.90838   1
  -1   4   1 13.2676 0.97702   4
   1   4  -1 11.2844 0.80255   4
   0  -4  -1 140.557 4.18736   2
   0  -4   1 139.077 4.27786   2
   0   4  -1 135.156 4.22542   4
   0   4  -1 136.764 4.27544   2
   0   4   1 140.713 4.44917   1
   0   4   1 135.561 4.28296   4
  -1  -4  -1 55.2057 1.95257   1
   1  -4   1 51.2834 2.05652   1
  -1  -4  -1 53.7566 1.87648   2
   1   4   1 51.3453 1.96620   4
  -1   4  -1 55.0060 1.82295   2
   1   4   1 52.9984 1.95607   1
   2  -4   1 230.533 7.32347   1
  -2  -4  -1 237.099 7.08395   1
  -2  -4  -1 236.260 7.23430   2
   2   4   1 232.928 7.07857   1
  -2   4  -1 235.435 7.01619   2
  -3  -4  -1 108.550 3.83539   2
  -3  -4  -1 116.029 3.50167   1
  -3   4  -1 111.847 3.55709   2
   3   4   1 112.936 3.49204   1
  -4  -4  -1 29.2092 1.02511   1
   4  -4   1 23.3460 1.59185   1
  -4  -4  -1 26.5420 1.58718   2
   4   4   1 28.0921 1.00944   1
  -4   4  -1 28.4719 1.29606   2
   5  -4   1 45.1707 2.38672   1
  -5  -4  -1 44.4432 2.24971   2
  -5   4  -1 45.8499 1.94246   2
  -6  -4  -1 10.5505 1.45465   2
   6  -4   1 10.2839 1.51055   1
  -6   4  -1 11.4033 1.18464   2
  -7  -4  -1 65.3863 3.35150   2
   7  -4   1 79.6270 3.38501   1
  -7   4  -1 75.7689 3.07455   2
   8  -4   1 8.41830 1.62138   1
  -8  -4  -1 8.28606 1.73181   2
  -8   4  -1 8.07303 1.51015   2
   9  -4   1 2.17112 1.53043   1
  -9  -4  -1 0.37145 1.63901   2
 -10  -4  -1 -1.9338 1.80048   2
  10  -4   1 0.84223 1.93411   1
   9  -5  -1 7.91850 1.92221   1
  -9  -5   1 8.24925 2.21234   2
   8  -5  -1 7.06952 1.88397   1
  -8  -5   1 6.66780 1.93074   2
  -7  -5   1 1.33914 1.53018   2
   7  -5  -1 0.32414 1.52148   1
   6  -5  -1 5.02841 1.41747   1
  -6  -5   1 4.36064 1.43345   2
   5  -5  -1 292.837 9.38618   1
  -5  -5   1 291.402 9.36851   2
  -3  -5   1 358.366 11.1920   2
  -3  -5   1 364.813 10.8095   1
   3  -5  -1 370.630 11.3398   1
   2  -5  -1 5.24580 0.93086   1
  -2  -5   1 3.91778 0.59882   1
  -2  -5   1 5.27500 0.72812   2
   2   5  -1 5.47933 0.72326   4
  -1  -5   1 459.111 13.9007   2
  -1  -5   1 469.458 13.8969   1
   1  -5  -1 466.634 14.0737   1
  -1   5   1 466.106 13.5883   4
   1   5  -1 464.723 13.4579   4
   0  -5   1 37.1013 1.50796   2
   0  -5  -1 38.8980 1.39418   2
   0  -5  -1 41.6839 1.82203   1
   0  -5   1 38.1046 1.77947   1
   0   5  -1 37.3352 1.64057   4
   0   5   1 39.7336 1.72722   4
   0   5   1 38.9664 1.79534   1
   0   5   1 40.1747 1.41528   2
   0   5  -1 38.8620 1.52637   2
  -1  -5  -1 302.196 9.30747   2
  -1  -5  -1 317.267 9.41110   1
   1  -5   1 307.588 9.51208   1
   1   5   1 304.179 9.15728   4
   1   5   1 312.109 9.40285   1
  -1   5  -1 308.644 9.24685   2
  -2  -5  -1 90.1468 3.06988   2
   2  -5   1 84.0356 3.21722   1
  -2   5  -1 88.7237 2.74718   2
   2   5   1 87.6253 2.97396   1
  -3  -5  -1 105.082 3.62399   2
   3  -5   1 100.708 3.76476   1
  -3  -5  -1 102.357 3.29780   1
   3   5   1 97.5184 3.26904   1
  -3   5  -1 103.235 3.22179   2
  -4  -5  -1 47.1690 2.27999   2
  -4   5  -1 45.3202 1.77620   2
   5  -5   1 -0.5235 1.05877   1
  -5  -5  -1 -0.6737 1.08774   2
  -6  -5  -1 3.77867 1.26739   2
   6  -5   1 2.87563 1.44038   1
  -7  -5  -1 8.67682 1.76042   2
   7  -5   1 14.4988 1.94840   1
   8  -5   1 0.70614 1.52408   1
  -8  -5  -1 0.38870 1.74279   2
  -9  -5  -1 8.00865 2.20522   2
   9  -5   1 9.03085 2.15994   1
  -9  -6   1 11.0813 2.38273   2
   9  -6  -1 13.6047 2.51438   1
   8  -6  -1 5.30973 1.83723   1
  -8  -6   1 3.22347 1.68624   2
  -7  -6   1 9.99707 1.87135   2
   7  -6  -1 8.23255 1.79402   1
  -6  -6   1 57.1185 3.09337   2
   6  -6  -1 55.6710 3.04586   1
  -5  -6   1 25.4416 1.90759   2
   5  -6  -1 22.3220 1.89291   1
  -4  -6   1 166.882 5.51915   2
   4  -6  -1 153.105 5.69761   1
  -3  -6   1 1.81007 0.88427   2
   3  -6  -1 1.88598 1.14975   1
  -3  -6   1 0.18296 0.54725   1
   3   6  -1 2.43014 0.81529   4
  -2  -6   1 203.002 6.24253   1
  -2  -6   1 196.386 6.32573   2
   2  -6  -1 202.170 6.60048   1
   2   6  -1 195.036 6.10788   4
  -1  -6   1 0.23994 0.57818   2
  -1  -6   1 0.13134 0.69841   1
   1  -6  -1 -0.5919 0.80474   1
   1   6  -1 -0.1808 0.16272   2
   1   6  -1 0.86314 0.75538   4
  -1   6   1 -0.1256 0.75517   4
   0  -6  -1 257.210 8.20116   1
   0  -6  -1 254.413 7.84454   2
   0  -6   1 256.704 8.16374   1
   0   6  -1 262.389 7.97956   2
   0   6   1 259.715 7.85671   2
   0   6  -1 279.870 7.90611   4
   0   6   1 253.449 7.90080   4
   1  -6   1 45.9813 2.19935   1
  -1  -6  -1 42.0326 1.93763   1
  -1  -6  -1 43.1287 1.70135   2
   1   6   1 40.6365 1.92894   4
  -2  -6  -1 73.7923 2.68915   1
  -2  -6  -1 72.7135 2.68083   2
   2  -6   1 71.5054 3.02469   1
   2   6   1 70.6960 2.75608   4
   3  -6   1 3.30682 1.15544   1
  -3  -6  -1 1.76558 0.84451   2
  -4  -6  -1 3.23550 1.03887   2
   4  -6   1 3.42929 1.23742   1
  -5  -6  -1 12.9524 1.58311   2
   5  -6   1 15.7509 1.72210   1
  -6  -6  -1 -1.1381 1.36876   2
   6  -6   1 -2.3184 1.27313   1
   7  -6   1 2.60745 1.62059   1
  -7  -6  -1 1.95512 1.48299   2
   8  -6   1 0.10121 1.71740   1
  -8  -6  -1 1.80078 1.88464   2
  -9  -6  -1 -0.9854 1.82420   2
   9  -6   1 0.77354 2.18603   1
   8  -7  -1 1.98219 1.95453   1
  -8  -7   1 0.51333 1.87461   2
   7  -7  -1 8.68570 1.97042   1
  -7  -7   1 5.24746 1.83413   2
   6  -7  -1 -0.1321 1.53436   1
  -6  -7   1 2.40693 1.48940   2
   5  -7  -1 19.5970 1.99585   1
  -5  -7   1 25.2032 2.02811   2
   4  -7  -1 13.3342 1.66776   1
  -4  -7   1 16.8646 1.58369   2
   3  -7  -1 104.407 4.26637   1
  -3  -7   1 112.421 3.99851   2
   3   7  -1 109.683 3.80340   4
  -2  -7   1 3.74355 0.90468   1
  -2  -7   1 3.16634 0.90298   2
   2  -7  -1 3.13281 1.32265   1
   2   7  -1 3.72828 0.98788   4
   1  -7  -1 136.834 4.93656   1
  -1  -7   1 137.693 4.66968   1
  -1   7   1 135.644 4.69772   4
   1   7  -1 135.679 4.51203   4
   0  -7   1 17.9107 1.49224   1
   0  -7  -1 13.4369 1.34566   1
   0   7   1 16.2934 1.44878   4
   0   7  -1 15.1531 1.34300   4
  -1  -7  -1 84.2995 3.26067   1
   1  -7   1 81.8686 3.39402   1
   1   7   1 79.9882 3.12027   4
   2  -7   1 6.96370 1.25332   1
  -2  -7  -1 9.15890 1.11116   1
  -2  -7  -1 8.33694 0.98363   2
   2   7   1 8.63641 1.19842   4
  -3  -7  -1 3.40669 0.96853   2
   3  -7   1 3.55749 1.41685   1
   3   7   1 1.43365 1.09451   4
  -4  -7  -1 2.73813 1.16915   2
   4  -7   1 4.14257 1.43213   1
   5  -7   1 0.52029 1.45598   1
  -5  -7  -1 0.80952 1.25282   2
  -6  -7  -1 7.74572 1.54002   2
   6  -7   1 8.81798 1.78352   1
   7  -7   1 -0.2368 1.67625   1
  -7  -7  -1 0.73204 1.69543   2
  -8  -7  -1 -0.8543 1.85057   2
   8  -7   1 1.92201 2.21583   1
  -7  -8   1 0.38536 1.76161   2
   7  -8  -1 0.61707 2.16470   1
   6  -8  -1 6.40436 2.16101   1
  -6  -8   1 2.50763 1.63519   2
   5  -8  -1 3.98890 1.67246   1
  -5  -8   1 0.59094 1.33912   2
  -4  -8   1 8.12460 1.41681   2
   4  -8  -1 8.76777 1.86784   1
   3  -8  -1 0.01617 1.32887   1
   2  -8  -1 34.8886 2.41702   1
   2   8  -1 33.5293 2.05441   4
  -1  -8   1 2.35141 1.16065   1
   1  -8  -1 0.11947 1.23975   1
  -1   8   1 1.97653 1.23077   4
   1   8  -1 0.39967 1.10534   4
   0  -8   1 49.0499 2.59994   1
   0  -8  -1 47.5992 2.65180   1
   0   8   1 45.8596 2.50769   4
   0   8  -1 49.1886 2.40450   4
  -1  -8  -1 1.15787 1.13605   1
   1  -8   1 0.33414 1.27920   1
   1   8   1 1.11740 1.11702   4
   2  -8   1 12.1650 1.75130   1
   2   8   1 11.6139 1.44632   4
   3  -8   1 5.79926 1.57343   1
   3   8   1 2.68178 1.30362   4
   4  -8   1 11.0193 1.80998   1
  -5  -8  -1 3.32861 1.46747   2
   5  -8   1 1.36201 1.86499   1
   6  -8   1 3.85283 2.01214   1
  -6  -8  -1 3.50283 1.56324   2
  -7  -8  -1 0.29717 1.75850   2
   7  -8   1 0.52054 1.92678   1
   6  -9  -1 0.71774 1.96692   1
   5  -9  -1 5.13532 2.03087   1
   4  -9  -1 0.49549 1.71753   1
   3  -9  -1 7.95032 1.99231   1
   2  -9  -1 7.08353 1.66978   1
   1  -9  -1 23.4610 2.14683   1
   0  -9   1 1.28076 1.37512   1
   0  -9  -1 4.65691 1.46416   1
   0   9   1 -0.1290 1.33890   4
  -1  -9  -1 14.1743 1.72257   1
   1  -9   1 15.5715 1.94617   1
   1   9   1 18.4588 1.83001   4
   2  -9   1 10.0252 1.74995   1
   2   9   1 9.43013 1.56446   4
   3  -9   1 27.1021 2.56253   1
   4  -9   1 5.06686 1.87332   1
   5  -9   1 -1.1987 1.82006   1
   6  -9   1 0.22139 2.17414   1
   4 -10  -1 3.49663 2.26401   1
   3 -10  -1 0.28543 1.81257   1
   2 -10  -1 1.88783 1.92050   1
   1 -10  -1 -0.2442 1.73741   1
   0 -10  -1 4.25479 1.62499   1
   0 -10   1 4.06802 1.65884   1
   0  10   1 1.48137 1.53743   4
   1 -10   1 6.12749 1.78410   1
   2 -10   1 2.95233 1.71661   1
   3 -10   1 7.77304 2.02627   1
   4 -10   1 1.13525 1.96775   1
 -11   0   2 1.67303 1.78586   3
 -11   0   2 2.54350 2.21496   2
 -10   0   2 5.33615 1.80845   2
  -9   0   2 -0.1435 1.38890   2
  -8   0   2 44.6736 2.54876   2
  -7   0   2 -1.7504 0.90936   2
   7   0  -2 -0.8651 0.65530   1
   6   0  -2 201.156 6.21697   1
  -6   0   2 197.973 6.55926   2
  -5   0   2 0.25740 0.62910   2
   5   0  -2 0.38207 0.43863   1
   4   0  -2 2252.43 66.0070   1
  -4   0   2 2284.30 66.6009   2
  -3   0   2 0.25261 0.29296   1
  -3   0   2 0.09926 0.35762   2
   3   0  -2 -0.2182 0.25704   1
  -2   0   2 433.295 12.9004   2
  -2   0   2 437.947 12.7530   1
   2   0  -2 433.204 12.7506   1
  -1   0   2 -0.8648 0.16040   2
  -1   0   2 -0.7005 0.13515   4
  -1   0   2 -0.8521 0.14251   1
   1   0   2 -1.2651 0.22238   1
   2   0   2 41.6517 1.51459   1
  -2   0  -2 45.4844 1.58754   2
   3   0   2 0.52300 0.36027   1
  -3   0  -2 -0.1255 0.10130   2
   4   0   2 804.661 23.6152   1
  -4   0  -2 802.634 23.9147   2
  -5   0  -2 -0.0779 0.77995   2
   5   0   2 0.37204 0.54673   1
   6   0   2 74.3578 2.71971   1
  -6   0  -2 70.3063 2.99107   2
  -7   0  -2 -0.9699 0.98862   2
   7   0   2 -0.4507 0.82161   1
   8   0   2 2.12904 1.01109   1
  -8   0  -2 4.27700 1.49450   2
  -9   0  -2 0.66134 1.45624   2
 -10   0  -2 20.0361 2.49954   2
 -10   0  -2 21.4794 2.59706   3
 -11  -1   2 1.51521 2.03390   3
 -11  -1   2 2.04671 2.28018   2
 -11   1   2 1.08194 2.13162   2
 -10  -1   2 1.94411 1.93117   2
 -10  -1   2 2.21012 1.62218   3
 -10   1   2 4.22765 1.87533   2
  -9  -1   2 15.7573 1.88023   3
  -9  -1   2 19.9091 2.25035   2
  -9   1   2 22.0604 2.13794   2
   8  -1  -2 0.77268 0.93609   1
  -8  -1   2 1.52889 1.28910   2
  -8  -1   2 -0.8303 1.02057   3
  -8   1   2 0.79306 1.28077   2
  -7  -1   2 155.294 5.27015   2
   7  -1  -2 145.453 4.85609   1
  -7  -1   2 142.951 5.46452   3
   7   1  -2 139.712 4.59576   1
  -7   1   2 143.988 5.05181   2
  -6  -1   2 0.74513 0.99122   2
   6  -1  -2 -0.3175 0.68350   1
   6   1  -2 0.17981 0.46179   1
  -6   1   2 -0.2433 0.74963   2
   5  -1  -2 215.020 6.55794   1
  -5  -1   2 209.249 6.75076   2
   5   1  -2 207.819 6.31174   1
  -5   1   2 207.449 6.64460   2
   4  -1  -2 36.2481 1.43370   1
  -4  -1   2 34.7410 1.55393   2
  -4   1   2 28.6377 1.37535   2
   4   1  -2 36.2043 1.21214   1
   3  -1  -2 1192.51 35.6070   1
  -3   1   2 1213.84 35.8143   2
  -3   1   2 1245.28 35.6290   1
   3   1  -2 1221.20 35.4552   1
  -2  -1   2 972.592 27.0726   1
  -2  -1   2 927.923 30.1277   3
  -2  -1   2 820.247 27.3744   2
   2  -1  -2 948.149 27.2098   1
  -2   1   2 960.002 27.2097   1
  -2   1   2 952.717 27.3167   2
  -1  -1   2 499.123 14.4918   1
  -1  -1   2 503.979 14.6524   2
  -1   1   2 504.199 14.5663   2
  -1   1   2 477.572 14.0989   4
   0  -1   2 409.419 12.0588   1
   0  -1  -2 415.760 12.1051   2
   0   1  -2 412.298 12.1755   2
   0   1   2 406.748 12.0671   1
  -1  -1  -2 134.076 4.16712   2
  -1  -1  -2 130.372 4.63874   3
  -1   1  -2 139.850 4.17552   2
   1   1   2 139.141 4.14081   1
  -2  -1  -2 389.034 11.3253   2
  -2  -1  -2 356.056 12.5061   3
   2  -1   2 371.988 11.2196   1
   2   1   2 381.942 11.2046   1
  -2   1  -2 388.472 11.2793   2
   3  -1   2 123.017 3.96092   1
  -3  -1  -2 118.282 4.46208   3
   3   1   2 127.951 3.90338   1
  -3   1  -2 130.532 4.01136   2
   4  -1   2 54.9506 2.08029   1
  -4  -1  -2 57.4558 2.45812   3
   4   1   2 58.2979 2.03113   1
  -4   1  -2 55.2919 2.17709   2
   5  -1   2 177.728 5.60499   1
  -5  -1  -2 180.155 5.82060   2
  -5  -1  -2 176.717 6.36217   3
  -5   1  -2 174.396 5.71074   2
   5   1   2 169.973 5.46888   1
  -6  -1  -2 23.2769 1.91449   3
  -6  -1  -2 22.7857 1.63678   2
   6  -1   2 21.9457 1.52583   1
  -6   1  -2 24.8160 1.60809   2
   6   1   2 24.3318 1.36673   1
   7  -1   2 33.5138 1.95228   1
  -7  -1  -2 31.5429 2.45352   3
  -7  -1  -2 38.3292 2.38363   2
   7   1   2 33.0720 1.83146   1
  -7   1  -2 34.5908 2.04631   2
   8  -1   2 12.7744 1.45245   1
  -8  -1  -2 12.5297 1.82758   3
  -8  -1  -2 16.9074 1.91645   2
  -8   1  -2 14.3490 1.78463   2
  -9  -1  -2 25.9936 2.48367   2
  -9  -1  -2 25.1697 2.52296   3
  -9   1  -2 22.2913 2.30472   2
 -10  -1  -2 -2.9557 1.93723   3
 -10  -1  -2 -1.0882 1.90255   2
 -10   1  -2 0.56325 1.68514   2
 -10  -2   2 13.0025 2.20430   3
 -10  -2   2 12.5868 2.37049   2
 -10   2   2 14.9512 2.15763   2
   9  -2  -2 3.80526 1.28840   1
  -9  -2   2 4.29147 1.62571   2
  -9  -2   2 3.68665 1.56274   3
  -9   2   2 7.72925 1.64365   2
   8  -2  -2 119.604 4.44100   1
  -8  -2   2 119.549 4.75197   2
  -8  -2   2 119.372 5.09350   3
  -8   2   2 125.063 4.53395   2
  -7  -2   2 10.3635 1.42953   2
  -7  -2   2 10.8485 1.37522   3
  -7   2   2 9.04478 1.27356   2
   5  -2  -2 72.6776 2.67405   1
  -5  -2   2 61.7766 2.71061   2
  -5   2   2 70.7223 2.57145   2
   5   2  -2 68.3331 2.10809   1
   4  -2  -2 173.683 5.58187   1
  -4  -2   2 176.788 5.68856   2
  -3  -2   2 163.830 5.28532   2
   3  -2  -2 174.944 5.28700   1
  -3  -2   2 154.638 5.71962   3
  -3   2   2 174.694 5.12942   2
  -2  -2   2 1542.94 45.5117   2
  -2  -2   2 1554.91 45.0813   1
   2  -2  -2 1501.26 45.2428   1
  -2   2   2 1599.26 45.4074   2
   1  -2  -2 1356.31 40.1880   1
   1  -2  -2 1339.60 40.2777   2
  -1  -2   2 1400.47 40.3990   2
  -1  -2   2 1397.27 40.1883   1
  -1   2   2 1370.17 38.9185   4
  -1   2   2 1373.38 40.1890   1
   1   2  -2 1404.06 38.9474   4
   0  -2   2 1143.89 34.2526   2
   0  -2  -2 1164.74 34.2371   2
   0  -2   2 1190.40 34.0466   1
   0   2  -2 1160.70 34.2580   2
   0   2   2 1159.92 34.0578   1
   0   2   2 1186.62 33.0350   4
  -1  -2  -2 49.1569 1.66020   2
   1  -2   2 47.2908 1.71475   1
  -1   2  -2 51.1256 1.69639   2
   1   2   2 49.5201 1.62456   1
  -2  -2  -2 358.843 10.8240   2
   2  -2   2 356.574 10.7774   1
   2   2   2 358.272 10.6145   1
  -2   2  -2 366.800 10.7424   2
  -3  -2  -2 469.028 13.9870   2
  -3  -2  -2 457.802 15.4670   3
   3  -2   2 451.873 13.8662   1
   3   2   2 475.498 13.6942   1
  -3   2  -2 468.062 13.8694   2
  -4  -2  -2 57.3680 2.58988   3
  -4  -2  -2 58.7053 2.28177   2
   4  -2   2 56.2996 2.19492   1
   4   2   2 52.5335 2.02080   1
  -4   2  -2 61.6393 2.19234   2
  -5  -2  -2 25.7136 1.59835   2
  -5  -2  -2 25.0916 1.89441   3
   5  -2   2 27.7531 1.59032   1
   5   2   2 25.8040 1.32814   1
  -5   2  -2 25.7558 1.53801   2
  -6  -2  -2 36.2051 2.45920   3
   6  -2   2 35.3444 1.86854   1
   6   2   2 38.5416 1.76151   1
  -6   2  -2 37.2875 1.89305   2
  -7  -2  -2 21.1985 1.85149   2
  -7  -2  -2 22.0630 2.12653   3
   7  -2   2 24.8173 1.77518   1
  -7   2  -2 24.0172 1.81309   2
   8  -2   2 1.96734 1.07577   1
  -8  -2  -2 3.24771 1.58637   2
  -8  -2  -2 1.06815 1.55618   3
  -8   2  -2 1.16280 1.34799   2
  -9  -2  -2 8.69673 2.20637   3
   9  -2   2 11.1292 1.64526   1
  -9  -2  -2 11.5693 1.89215   2
  -9   2  -2 9.72984 1.69954   2
 -10  -2  -2 8.24123 2.24645   2
 -10  -2  -2 7.20764 2.43431   3
 -10   2  -2 6.98635 1.83112   2
 -10  -3   2 0.54192 1.95951   3
  10  -3  -2 2.72952 1.60123   1
 -10  -3   2 0.82774 1.82946   2
 -10   3   2 1.25076 1.64586   2
  -9  -3   2 9.67763 1.87327   2
   9  -3  -2 6.01365 1.57658   1
  -9  -3   2 8.30328 1.89157   3
  -9   3   2 7.00785 1.67934   2
  -8  -3   2 1.07559 1.34110   2
  -8  -3   2 2.83927 1.40279   3
   8  -3  -2 0.74589 1.31949   1
  -8   3   2 3.14876 1.27640   2
  -7  -3   2 24.3215 1.97769   3
   7  -3  -2 29.6336 2.13350   1
  -7  -3   2 28.6111 2.17178   2
  -7   3   2 29.4406 1.85171   2
   6  -3  -2 -0.1892 0.82944   1
  -6  -3   2 -0.4222 0.96418   2
  -6  -3   2 0.15777 0.95004   3
  -6   3   2 -1.1661 0.75919   2
   5  -3  -2 263.766 8.56860   1
  -5  -3   2 279.294 8.70466   2
  -5   3   2 274.970 8.39991   2
  -4  -3   2 254.382 7.96519   2
   4  -3  -2 250.863 7.90187   1
  -4   3   2 251.322 7.67705   2
   3  -3  -2 500.003 15.2685   1
  -3  -3   2 510.971 15.3220   2
  -3   3   2 504.907 15.2795   1
  -3   3   2 519.993 15.0547   2
  -2  -3   2 369.043 11.1764   2
  -2  -3   2 385.431 10.9012   1
  -2   3   2 372.936 10.8971   2
  -2   3   2 354.790 10.8059   4
  -1  -3   2 801.152 23.2746   2
  -1  -3   2 801.069 23.0724   1
  -1   3   2 762.023 22.4720   4
  -1   3   2 784.380 23.2262   1
   1   3  -2 793.727 22.3159   4
   0  -3  -2 63.7680 1.90136   2
   0  -3   2 57.9757 2.07062   1
   0  -3   2 59.5914 2.02631   2
   0  -3  -2 59.8986 2.08469   1
   0   3  -2 60.6695 1.95206   4
   0   3  -2 59.7529 2.03529   2
   0   3   2 61.3710 2.08716   1
   0   3   2 58.9568 2.07763   4
  -1  -3  -2 0.65333 0.34275   2
  -1   3  -2 1.30579 0.39142   2
   1   3   2 1.51353 0.38945   1
  -2  -3  -2 445.799 13.3425   2
  -2   3  -2 447.172 13.2263   2
   2   3   2 443.564 13.1237   1
  -3  -3  -2 118.022 3.92303   2
   3  -3   2 116.118 3.93080   1
   3   3   2 117.441 3.58537   1
  -3   3  -2 115.813 3.73364   2
  -4  -3  -2 158.327 5.19085   2
  -4  -3  -2 160.543 5.81731   3
   4  -3   2 159.630 5.15828   1
  -4   3  -2 150.088 4.98771   2
   4   3   2 156.109 4.72808   1
  -5  -3  -2 43.8265 2.48351   3
   5  -3   2 41.1596 2.06897   1
  -5  -3  -2 43.3173 2.13323   2
  -5   3  -2 46.0827 1.96468   2
   5   3   2 44.4297 1.54305   1
   6  -3   2 25.8770 1.82336   1
  -6  -3  -2 23.1113 1.79860   2
  -6  -3  -2 21.9578 1.91694   3
  -6   3  -2 25.1180 1.65931   2
   7  -3   2 111.036 4.25634   1
  -7  -3  -2 108.845 4.34795   2
  -7  -3  -2 111.454 5.03331   3
  -7   3  -2 109.378 4.13684   2
  -8  -3  -2 27.1433 2.42793   2
   8  -3   2 31.1870 2.27218   1
  -8  -3  -2 33.5614 2.82870   3
  -8   3  -2 31.1430 2.21946   2
  -9  -3  -2 14.3226 2.11406   2
  -9  -3  -2 16.5802 2.64061   3
   9  -3   2 17.2435 2.00444   1
  -9   3  -2 18.6044 2.04965   2
  10  -3   2 2.13920 1.74352   1
 -10  -3  -2 -0.2409 1.82114   2
 -10  -3  -2 1.95492 2.54821   3
 -10   3  -2 -1.7627 1.69941   2
  10  -4  -2 1.59099 1.89485   1
 -10  -4   2 0.37926 2.05919   2
   9  -4  -2 1.21514 1.47997   1
  -9  -4   2 0.12266 1.61936   2
   8  -4  -2 16.3021 1.98102   1
  -8  -4   2 11.8236 1.83851   2
   7  -4  -2 0.18037 1.14862   1
  -7  -4   2 0.92115 1.27625   2
  -7   4   2 -0.8358 0.93700   2
   6  -4  -2 42.0057 2.29132   1
  -6  -4   2 38.8432 2.32836   2
  -6   4   2 38.6312 1.88744   2
  -5  -4   2 0.69602 1.05029   2
   5  -4  -2 -0.0293 0.89027   1
  -5   4   2 0.30022 0.20992   2
  -4  -4   2 20.4931 1.47694   2
   4  -4  -2 19.5855 1.53207   1
  -4   4   2 18.6911 0.97003   2
   2  -4  -2 1.58017 0.68814   1
  -2  -4   2 2.04959 0.41967   1
  -2  -4   2 4.18727 0.64686   2
   2   4  -2 2.99697 0.50350   4
  -2   4   2 1.17065 0.70215   1
  -2   4   2 2.99088 0.69785   4
  -1  -4   2 1080.14 31.4225   1
   1  -4  -2 1082.39 31.5946   1
  -1  -4   2 1055.70 31.6202   2
   1   4  -2 1086.49 30.4029   4
  -1   4   2 1043.95 30.5680   4
  -1   4   2 1092.22 31.5994   1
   0  -4  -2 166.310 4.86307   2
   0  -4  -2 163.877 5.12386   1
   0  -4   2 153.983 5.00759   2
   0   4   2 166.275 5.12825   1
   0   4  -2 157.276 5.01276   2
   0   4  -2 167.623 4.87805   4
   0   4   2 154.365 4.95997   4
  -1  -4  -2 741.431 21.5556   2
  -1  -4  -2 697.351 21.4895   1
   1  -4   2 731.034 21.6039   1
  -1   4  -2 737.492 21.5855   2
   1   4   2 740.764 21.4980   1
  -2  -4  -2 83.8970 2.69544   1
  -2  -4  -2 82.2350 2.79245   2
   2  -4   2 77.6645 2.91066   1
  -2   4  -2 79.0810 2.62347   2
   2   4   2 80.5470 2.68015   1
  -3  -4  -2 386.582 11.1227   1
  -3  -4  -2 375.935 11.4486   2
  -3   4  -2 362.494 11.2091   2
   3   4   2 373.350 11.1034   1
   4  -4   2 71.4041 2.85108   1
  -4  -4  -2 70.3096 2.78171   2
   4   4   2 71.6938 2.30168   1
  -5  -4  -2 28.3806 1.83627   2
   5  -4   2 29.2907 2.01171   1
  -5   4  -2 31.1492 1.61952   2
  -6  -4  -2 10.2794 1.54078   2
   6  -4   2 6.38344 1.29060   1
  -6   4  -2 9.95598 1.20199   2
  -7  -4  -2 30.7622 2.37454   2
   7  -4   2 29.2225 2.25737   1
  -7   4  -2 28.0116 1.93787   2
   8  -4   2 63.8248 3.21756   1
  -8  -4  -2 59.6663 3.52944   2
  -8   4  -2 62.0740 3.05833   2
  -9  -4  -2 0.82379 1.88084   2
   9  -4   2 1.89705 1.82684   1
 -10  -4  -2 1.00801 2.12998   2
  10  -4   2 3.57812 2.02328   1
  -9  -5   2 2.43958 1.77767   2
   9  -5  -2 4.93031 1.98864   1
   8  -5  -2 8.96924 1.76716   1
  -8  -5   2 6.59458 1.89704   2
   7  -5  -2 2.97358 1.53574   1
  -7  -5   2 3.47492 1.43424   2
   6  -5  -2 3.68774 1.26470   1
  -6  -5   2 4.67211 1.28911   2
   5  -5  -2 88.9550 3.69825   1
  -5  -5   2 94.1414 3.63233   2
  -4  -5   2 10.7034 1.16902   2
  -3  -5   2 125.463 3.97119   1
   3  -5  -2 129.196 4.51400   1
  -3  -5   2 130.431 4.38310   2
   2  -5  -2 101.080 3.57153   1
  -2  -5   2 93.7915 3.29646   2
  -2  -5   2 93.3529 3.11490   1
   2   5  -2 95.0324 3.09539   4
  -2   5   2 100.006 3.58695   1
  -2   5   2 89.4783 3.29533   4
  -1  -5   2 134.163 4.39957   2
   1  -5  -2 132.124 4.62680   1
  -1  -5   2 137.158 4.41972   1
   1   5  -2 139.927 4.26973   4
  -1   5   2 137.689 4.46870   4
  -1   5   2 143.080 4.68687   1
   0  -5   2 275.600 8.72211   2
   0  -5   2 284.871 8.80623   1
   0  -5  -2 289.764 8.54736   2
   0  -5  -2 292.134 8.86482   1
   0   5   2 279.111 8.56957   4
   0   5  -2 286.045 8.74084   2
   0   5   2 290.737 8.86397   1
   0   5  -2 298.204 8.49556   4
  -1  -5  -2 13.4856 0.92847   2
  -1  -5  -2 15.1242 1.05747   1
   1  -5   2 12.4306 1.08475   1
   1   5   2 16.9681 1.22771   4
  -1   5  -2 14.6993 0.95865   2
   1   5   2 16.4141 1.09046   1
  -2  -5  -2 64.8180 2.38368   2
   2  -5   2 66.9280 2.62671   1
  -2   5  -2 62.9394 2.16658   2
   2   5   2 64.3017 2.34505   1
  -3  -5  -2 39.8216 1.62650   1
  -3  -5  -2 38.8747 1.89062   2
   3  -5   2 42.1760 2.09401   1
  -3   5  -2 40.3789 1.55627   2
   3   5   2 41.9768 1.62740   1
  -4   5  -2 57.2373 2.09871   2
   5  -5   2 1.48445 1.09988   1
  -5  -5  -2 -0.5053 1.10824   2
  -5   5  -2 1.53001 0.79809   2
   6  -5   2 55.3041 2.86637   1
  -6  -5  -2 54.0513 2.95572   2
  -7  -5  -2 6.00087 1.54741   2
   7  -5   2 7.52876 1.77901   1
  -8  -5  -2 8.30699 1.80708   2
   8  -5   2 6.91236 1.94270   1
  -9  -5  -2 -0.9027 1.76393   2
   9  -5   2 3.02129 2.01607   1
  -9  -6   2 5.06621 1.96131   2
   9  -6  -2 8.23730 2.29197   1
   8  -6  -2 -1.4915 1.86101   1
  -8  -6   2 -2.9818 1.50817   2
   7  -6  -2 1.80109 1.51451   1
  -7  -6   2 0.46332 1.41396   2
   6  -6  -2 4.11808 1.43140   1
  -6  -6   2 5.04563 1.49594   2
   5  -6  -2 1.03544 1.23160   1
  -5  -6   2 3.56366 1.27321   2
   4  -6  -2 42.5079 2.44905   1
  -4  -6   2 43.7081 2.30755   2
  -3  -6   2 26.6695 1.67634   2
   3  -6  -2 27.5229 1.93420   1
  -3  -6   2 28.7424 1.31320   1
   3   6  -2 26.0370 1.47018   4
   2  -6  -2 2.02473 0.98830   1
  -2  -6   2 3.99247 0.83916   2
  -2  -6   2 4.06876 0.72612   1
  -2   6   2 5.04457 0.99604   4
   2   6  -2 3.80897 0.76551   4
   1  -6  -2 180.033 5.82879   1
  -1  -6   2 173.452 5.51818   2
  -1  -6   2 173.993 5.58291   1
   1   6  -2 170.594 5.36549   4
  -1   6   2 170.989 5.79007   1
  -1   6   2 169.047 5.53473   4
   0  -6  -2 4.57968 1.03161   1
   0  -6   2 6.68827 1.00105   1
   0  -6  -2 5.64093 0.54957   2
   0   6   2 5.35174 1.01211   1
   0   6   2 5.78805 0.58304   2
   0   6  -2 5.13444 0.87890   4
   0   6   2 4.24333 0.99632   4
   0   6  -2 5.23274 0.80373   2
  -1  -6  -2 244.383 7.60528   2
   1  -6   2 248.040 7.94593   1
  -1  -6  -2 253.107 7.82497   1
   1   6   2 250.275 7.82932   1
  -1   6  -2 247.839 7.62848   2
   1   6   2 252.302 7.67512   4
   2  -6   2 3.40192 1.04006   1
  -2  -6  -2 4.10472 0.78027   2
  -2  -6  -2 4.53422 0.83202   1
   2   6   2 4.35389 0.79026   1
   2   6   2 4.49644 1.02058   4
  -3  -6  -2 146.454 4.92493   2
   3  -6   2 149.404 5.17670   1
  -3  -6  -2 140.103 4.68518   1
   3   6   2 150.979 4.73375   1
  -4  -6  -2 -0.0405 1.00246   2
   4  -6   2 -0.3410 1.06680   1
  -5  -6  -2 36.0730 2.43701   2
   5  -6   2 42.5790 2.49111   1
   6  -6   2 10.6607 1.75043   1
  -6  -6  -2 12.6775 1.80696   2
  -7  -6  -2 3.27172 1.55008   2
   7  -6   2 4.22627 1.67317   1
  -8  -6  -2 -1.2248 1.59800   2
   8  -6   2 1.13995 1.97472   1
   9  -6   2 -1.1342 2.07830   1
  -9  -6  -2 -0.8285 2.06537   2
  -8  -7   2 3.92473 1.82308   2
   8  -7  -2 4.06026 2.01843   1
   7  -7  -2 2.43316 1.77512   1
  -7  -7   2 -0.9030 1.63205   2
   6  -7  -2 1.51144 1.47411   1
  -6  -7   2 0.73670 1.42922   2
   5  -7  -2 7.00918 1.70962   1
  -5  -7   2 4.58564 1.38829   2
  -4  -7   2 23.2193 1.81326   2
   4  -7  -2 22.6939 2.03521   1
   3  -7  -2 1.82175 1.36164   1
  -3  -7   2 2.64266 1.07288   2
   3   7  -2 3.03295 0.91871   4
  -2  -7   2 75.4860 2.83629   1
  -2  -7   2 70.2848 2.87810   2
   2  -7  -2 75.2137 3.38671   1
  -2   7   2 69.0494 3.00268   4
   2   7  -2 78.5646 2.97457   2
   2   7  -2 76.3336 2.79219   4
  -1  -7   2 13.4016 1.26961   1
  -1  -7   2 12.2686 1.14976   2
   1  -7  -2 10.8095 1.37836   1
  -1   7   2 12.3838 1.48597   4
   1   7  -2 13.2769 1.22721   4
   0  -7  -2 153.066 5.33082   1
   0  -7   2 157.658 5.29431   1
   0   7   2 153.716 5.12370   4
   0   7  -2 152.479 5.00683   4
   1  -7   2 3.77278 1.21679   1
  -1  -7  -2 6.00108 1.08727   1
   1   7   2 3.76843 1.08093   4
   2  -7   2 157.270 5.47345   1
  -2  -7  -2 155.988 5.10872   1
  -2  -7  -2 147.329 4.97553   2
   2   7   2 148.933 5.10584   4
   3  -7   2 7.72635 1.42552   1
  -3  -7  -2 6.24444 1.07493   2
   3   7   2 4.96824 1.19372   4
   4  -7   2 109.969 4.34151   1
  -4  -7  -2 102.116 4.01098   2
   5  -7   2 2.68723 1.61168   1
  -5  -7  -2 -1.5025 1.23571   2
  -6  -7  -2 4.78412 1.64311   2
   6  -7   2 2.01021 1.59746   1
  -7  -7  -2 -0.9835 1.69101   2
   7  -7   2 1.76759 1.96268   1
  -8  -7  -2 3.39717 1.82310   2
   8  -7   2 1.11961 2.25120   1
   7  -8  -2 -0.0768 1.86934   1
  -7  -8   2 -0.2639 1.67525   2
   6  -8  -2 0.26614 1.89307   1
  -6  -8   2 -0.0249 1.47624   2
   5  -8  -2 1.70934 1.78862   1
  -5  -8   2 0.39266 1.35652   2
   4  -8  -2 9.80143 1.78452   1
  -4  -8   2 13.8668 1.57451   2
   3  -8  -2 19.5986 2.02725   1
   2  -8  -2 15.7496 1.79873   1
   1  -8  -2 41.7222 2.61075   1
  -1  -8   2 37.5371 2.16177   1
   1   8  -2 41.0978 2.15554   4
  -1   8   2 33.6416 2.18124   4
   0  -8  -2 0.40851 1.05714   1
   0  -8   2 -0.1772 1.13623   1
   0   8   2 0.41268 1.18825   4
  -1  -8  -2 24.5652 1.87146   1
   1  -8   2 24.3855 2.00310   1
   1   8   2 24.8641 1.85006   4
   2  -8   2 1.59029 1.26953   1
   2   8   2 0.06418 1.13411   4
   3  -8   2 67.9281 3.54983   1
   3   8   2 65.3848 3.11265   4
   4  -8   2 5.57007 1.67149   1
   4   8   2 8.67243 1.54837   4
  -5  -8  -2 47.2726 2.76830   2
   5  -8   2 45.9942 3.15963   1
   6  -8   2 -0.0913 1.94434   1
  -6  -8  -2 -1.5627 1.45361   2
  -7  -8  -2 4.77809 1.79757   2
   7  -8   2 3.78081 2.06097   1
   6  -9  -2 -2.2262 2.21755   1
   5  -9  -2 4.06570 1.96013   1
   4  -9  -2 2.78452 1.72701   1
   3  -9  -2 14.8929 2.02205   1
   2  -9  -2 13.8887 2.09333   1
   1  -9  -2 0.33676 1.52685   1
  -1   9   2 0.88654 1.25467   4
   0  -9  -2 17.7155 1.84494   1
   0  -9   2 16.9650 1.86198   1
   0   9   2 18.6073 1.89492   4
   1  -9   2 1.19501 1.32055   1
  -1  -9  -2 2.76422 1.33917   1
   1   9   2 1.01430 1.31837   4
   2  -9   2 45.5573 2.91557   1
   2   9   2 47.6101 2.67924   4
   3  -9   2 3.37472 1.69353   1
   4  -9   2 10.6910 2.06938   1
   5  -9   2 2.50570 1.89205   1
   6  -9   2 -0.5715 1.97252   1
   4 -10  -2 11.2982 2.51857   1
   3 -10  -2 1.20401 1.81148   1
   2 -10  -2 0.18067 1.66379   1
   1 -10  -2 5.80663 1.69193   1
   0 -10   2 3.81976 1.63974   1
   0 -10  -2 5.10897 1.76501   1
   0  10   2 3.40493 1.65344   4
   1 -10   2 4.26572 1.72690   1
   1  10   2 3.05144 1.62117   4
   2 -10   2 0.53032 1.87520   1
   3 -10   2 2.28723 2.08438   1
   4 -10   2 5.57948 2.11705   1
 -11   0   3 -0.1441 2.08514   2
 -11   0   3 -1.4254 1.57852   3
 -10   0   3 -2.8746 1.76807   2
  -9   0   3 -0.6645 1.35966   2
  -8   0   3 -0.5372 1.13198   2
  -7   0   3 54.0103 2.68749   2
   7   0  -3 53.0302 2.17681   1
  -6   0   3 0.03124 0.91305   2
   6   0  -3 -0.8593 0.56430   1
   5   0  -3 39.5452 1.53247   1
  -5   0   3 33.4331 1.71301   2
  -4   0   3 -0.1985 0.47569   2
   4   0  -3 -1.7072 0.38481   1
  -4   0   3 0.18595 0.40894   1
   3   0  -3 581.148 16.9994   1
  -3   0   3 577.501 17.2119   2
  -3   0   3 577.104 16.9935   1
  -2   0   3 -0.5760 0.26881   2
  -2   0   3 -0.2030 0.23246   1
  -1   0   3 174.945 5.25735   1
  -1   0   3 175.725 5.04591   4
   1   0  -3 171.686 5.30716   2
  -1   0   3 174.076 5.30271   2
   0   0  -3 0.71071 0.26180   2
  -2   0  -3 0.01170 0.30372   2
   2   0   3 0.34915 0.31794   1
   4   0   3 0.98746 0.53014   1
  -4   0  -3 0.14535 0.60588   2
   5   0   3 225.622 6.93371   1
  -5   0  -3 220.169 7.14724   2
   6   0   3 -0.4380 0.69992   1
  -6   0  -3 0.73426 0.96433   2
   7   0   3 1.40341 0.90427   1
  -7   0  -3 1.92964 1.24340   2
   8   0   3 -0.4736 0.92453   1
  -8   0  -3 -0.6949 1.22020   2
  -9   0  -3 4.28568 1.60906   2
  -9   0  -3 3.72278 1.65084   3
 -10   0  -3 2.26366 2.00941   3
 -10   0  -3 -0.3101 1.68244   2
 -11  -1   3 -2.6477 1.88439   2
 -11  -1   3 1.35009 1.92176   3
 -11   1   3 0.19439 2.09458   2
 -10  -1   3 6.81342 2.14681   2
 -10  -1   3 12.4653 1.92249   3
 -10   1   3 11.0510 2.10062   2
  -9  -1   3 1.11866 1.46142   2
  -9  -1   3 -1.9119 1.19514   3
  -9   1   3 1.04160 1.51452   2
  -8  -1   3 2.91634 1.45845   2
  -8  -1   3 1.90188 1.06050   3
   8  -1  -3 0.79975 1.00373   1
  -8   1   3 2.19927 1.34060   2
   7  -1  -3 4.41827 0.98768   1
  -7  -1   3 7.20960 1.36328   2
  -7  -1   3 4.48292 1.00375   3
   7   1  -3 4.06142 0.67870   1
  -7   1   3 4.71807 1.08414   2
   6  -1  -3 215.929 6.84007   1
  -6  -1   3 215.734 7.07497   2
   6   1  -3 209.571 6.56341   1
  -6   1   3 225.719 7.02825   2
   5  -1  -3 44.9457 1.88123   1
  -5  -1   3 43.9266 2.09756   2
  -5   1   3 44.1815 1.91362   2
   5   1  -3 47.9035 1.61516   1
  -4  -1   3 325.618 9.81087   2
   4  -1  -3 328.210 9.65874   1
  -4   1   3 288.412 9.67677   2
   4   1  -3 334.915 9.44229   1
   3  -1  -3 0.69856 0.38003   1
  -3  -1   3 0.23453 0.22138   3
  -3  -1   3 1.23928 0.25734   1
   3   1  -3 1.08521 0.25240   1
  -3   1   3 1.41042 0.45482   1
  -3   1   3 2.01662 0.42468   2
  -2  -1   3 2784.14 91.0793   3
   2  -1  -3 2783.72 81.9774   1
  -2  -1   3 2809.55 81.9471   1
  -2   1   3 2762.89 79.3827   4
  -2   1   3 2831.13 82.2821   1
  -2   1   3 2885.06 82.8516   2
  -1  -1   3 168.552 5.30665   2
   1  -1  -3 182.114 5.25706   2
  -1  -1   3 172.157 5.26203   1
  -1   1   3 180.372 5.25244   2
  -1   1   3 164.399 5.26857   1
  -1   1   3 180.269 5.11244   4
   1   1  -3 173.162 5.32065   2
   0  -1  -3 855.026 24.5117   2
   0  -1   3 830.159 24.3618   1
   0   1  -3 827.204 24.5762   2
   0   1   3 822.224 24.3671   1
  -1  -1  -3 25.1780 1.25503   3
  -1  -1  -3 28.9398 1.10129   2
  -1   1  -3 33.5971 1.16879   2
   1   1   3 30.9310 1.16990   1
  -2  -1  -3 1833.20 54.7896   2
   2  -1   3 1932.46 54.4412   1
  -2  -1  -3 1911.68 60.5603   3
   2   1   3 1818.41 54.4396   1
  -2   1  -3 1844.58 54.7646   2
   3  -1   3 3.00782 0.57660   1
  -3  -1  -3 1.63174 0.53421   3
  -3  -1  -3 3.00481 0.56120   2
   3   1   3 2.13873 0.50673   1
   4  -1   3 333.151 9.85730   1
  -4  -1  -3 309.520 11.0365   3
   4   1   3 327.592 9.80514   1
  -4   1  -3 328.588 9.95462   2
  -5  -1  -3 0.89313 0.86049   2
  -5  -1  -3 0.79146 0.78398   3
   5  -1   3 1.06813 0.70610   1
  -5   1  -3 0.16187 0.68309   2
   5   1   3 1.06789 0.64290   1
  -6  -1  -3 -0.6879 0.81456   2
  -6  -1  -3 0.47275 0.91431   3
   6  -1   3 -0.4925 0.75922   1
   6   1   3 1.00189 0.74163   1
  -6   1  -3 0.84113 0.97941   2
  -7  -1  -3 208.608 7.77416   3
  -7  -1  -3 218.825 7.10105   2
   7  -1   3 197.871 6.73254   1
   7   1   3 198.872 6.63627   1
  -7   1  -3 209.839 6.99399   2
  -8  -1  -3 1.42263 1.35930   2
   8  -1   3 0.06684 1.05399   1
  -8  -1  -3 0.18881 1.45466   3
  -8   1  -3 -1.5424 1.33370   2
  -9  -1  -3 -1.0484 1.46810   2
  -9  -1  -3 2.82061 1.83940   3
  -9   1  -3 -0.3938 1.59881   2
 -10  -1  -3 5.07268 2.32079   3
 -10  -1  -3 3.95355 1.86579   2
 -10   1  -3 2.43312 1.95372   2
 -10  -2   3 2.15429 1.70457   3
 -10  -2   3 0.08701 2.01570   2
 -10   2   3 -1.2158 1.70542   2
  -9  -2   3 -0.1684 1.68118   2
   9  -2  -3 1.03462 1.31339   1
  -9  -2   3 -0.1018 1.34272   3
  -9   2   3 -0.6439 1.43560   2
  -8  -2   3 -0.5569 1.24504   2
  -8  -2   3 1.00234 1.17985   3
   8  -2  -3 1.42941 1.13949   1
  -8   2   3 0.80530 1.24136   2
  -7  -2   3 20.0220 1.77773   2
   7  -2  -3 25.3238 1.77343   1
  -7  -2   3 25.4615 1.98867   3
  -7   2   3 22.1302 1.64555   2
   6  -2  -3 101.525 3.72492   1
  -6   2   3 103.232 3.69039   2
  -5  -2   3 198.431 6.93683   3
   5  -2  -3 204.093 6.37225   1
   5   2  -3 191.853 5.83764   1
  -5   2   3 202.528 6.30397   2
  -4  -2   3 249.007 7.63418   2
  -4  -2   3 235.325 8.19771   3
   4  -2  -3 242.656 7.51938   1
  -4   2   3 240.544 7.52587   1
   3  -2  -3 448.097 13.7323   1
  -3  -2   3 464.201 13.8374   2
  -3   2   3 461.519 13.6482   2
  -3   2   3 463.452 13.7496   1
  -2  -2   3 669.168 19.3477   1
   2  -2  -3 656.034 19.5421   1
  -2  -2   3 655.243 19.6398   2
  -2   2   3 668.057 19.4632   2
   1  -2  -3 8793.74 280.685   2
  -1  -2   3 9509.41 281.427   2
  -1  -2   3 9870.42 279.273   1
  -1   2   3 9999.99 279.856   1
   1   2  -3 9816.94 281.654   2
   0  -2  -3 44.8896 1.44447   2
   0  -2   3 46.0659 1.56265   1
   0   2  -3 44.4834 1.61485   2
   0   2   3 41.5523 1.53862   1
  -1  -2  -3 530.878 15.5140   2
   1  -2   3 523.945 15.4790   1
   1   2   3 518.710 15.4016   1
  -1   2  -3 522.264 15.5698   2
  -2  -2  -3 419.105 13.9014   3
  -2  -2  -3 411.887 12.5193   2
   2  -2   3 423.111 12.4860   1
   2   2   3 420.517 12.3538   1
  -2   2  -3 414.023 12.4743   2
  -3  -2  -3 580.740 19.0981   3
   3  -2   3 583.430 17.1308   1
  -3  -2  -3 571.019 17.2406   2
   3   2   3 568.791 16.9933   1
   4  -2   3 8.44765 0.86781   1
  -4  -2  -3 8.38212 1.03252   3
  -4  -2  -3 8.38775 0.92817   2
  -4   2  -3 9.85128 0.83095   2
   4   2   3 9.26236 0.81321   1
  -5  -2  -3 162.433 6.15339   3
   5  -2   3 165.587 5.37397   1
  -5  -2  -3 159.835 5.49557   2
  -5   2  -3 170.040 5.41949   2
   5   2   3 161.115 5.24637   1
   6  -2   3 101.171 3.72176   1
  -6  -2  -3 102.222 4.38085   3
   6   2   3 96.6148 3.51186   1
  -6   2  -3 96.8692 3.65055   2
  -7  -2  -3 9.10418 1.57318   2
   7  -2   3 6.74518 1.24938   1
  -7  -2  -3 5.83819 1.57862   3
  -7   2  -3 8.15631 1.26727   2
  -8  -2  -3 4.89276 1.78851   3
  -8  -2  -3 3.75327 1.64203   2
   8  -2   3 5.74809 1.33239   1
  -8   2  -3 6.37465 1.52591   2
   9  -2   3 1.20436 1.44649   1
  -9  -2  -3 0.73587 1.90095   3
  -9  -2  -3 3.37397 1.81318   2
  -9   2  -3 3.05122 1.65874   2
 -10  -2  -3 -0.7184 2.32236   3
 -10  -2  -3 2.07152 1.86893   2
 -10   2  -3 0.27322 1.82103   2
  10  -3  -3 5.84120 1.73390   1
 -10  -3   3 6.99876 2.03116   3
 -10  -3   3 3.56123 2.14742   2
 -10   3   3 5.90928 1.82991   2
  -9  -3   3 5.65759 1.71518   3
  -9  -3   3 3.82559 1.68847   2
   9  -3  -3 11.4839 1.69876   1
  -9   3   3 5.69118 1.61147   2
   8  -3  -3 0.98495 1.18008   1
  -8  -3   3 -0.2544 1.20571   3
  -8  -3   3 2.44848 1.43509   2
  -8   3   3 0.59721 1.15384   2
  -7  -3   3 16.7691 1.72429   2
  -7  -3   3 17.6112 1.69389   3
   7  -3  -3 21.0199 1.65929   1
  -7   3   3 18.7323 1.48186   2
   6  -3  -3 17.6982 1.50165   1
  -6  -3   3 15.2574 1.53345   2
  -6   3   3 18.5827 1.35699   2
   5  -3  -3 71.6574 2.92309   1
  -5  -3   3 73.7042 3.00037   2
  -5   3   3 79.1829 2.70983   2
  -4  -3   3 188.366 6.02472   2
   4  -3  -3 182.792 5.97212   1
  -4   3   3 187.670 5.71310   2
  -4   3   3 178.639 5.97847   1
   3  -3  -3 -0.4705 0.58612   1
  -3  -3   3 0.77874 0.23721   1
  -3  -3   3 0.96034 0.57452   2
  -3   3   3 0.37276 0.31998   2
  -3   3   3 -0.6743 0.59969   1
  -2  -3   3 44.8230 1.46043   1
   2  -3  -3 40.9674 1.36775   2
  -2  -3   3 41.0555 1.65297   2
  -2   3   3 43.3842 1.36703   2
  -2   3   3 42.0368 1.73465   4
  -1  -3   3 2.87651 0.42772   1
  -1  -3   3 3.72990 0.51245   2
   1   3  -3 3.04995 0.50619   2
   1   3  -3 4.46543 0.36963   4
  -1   3   3 3.86541 0.61724   1
  -1   3   3 4.36095 0.58289   4
   0  -3  -3 268.994 7.82681   2
   0  -3   3 257.719 7.99089   2
   0  -3   3 267.401 7.94999   1
   0   3   3 256.080 7.77119   4
   0   3  -3 265.729 8.00263   2
   0   3   3 263.913 7.97088   1
  -1  -3  -3 50.0665 1.74956   2
   1   3   3 48.8095 1.76130   1
  -1   3  -3 49.5262 1.84076   2
   2  -3   3 265.695 8.52930   1
  -2  -3  -3 282.436 8.52771   2
   2   3   3 285.645 8.35893   1
  -2   3  -3 283.526 8.45144   2
   3  -3   3 3.56438 0.77757   1
  -3  -3  -3 2.52884 0.69749   2
  -3   3  -3 2.96878 0.54563   2
   3   3   3 4.14874 0.47607   1
  -4  -3  -3 298.593 10.0471   3
  -4  -3  -3 277.827 8.99280   2
   4  -3   3 288.809 8.95631   1
  -4   3  -3 285.870 8.83068   2
   4   3   3 286.359 8.59163   1
  -5  -3  -3 121.212 4.92148   3
   5  -3   3 121.259 4.33343   1
  -5  -3  -3 119.066 4.38382   2
  -5   3  -3 122.298 4.17065   2
   5   3   3 123.278 3.85851   1
   6  -3   3 5.09475 1.20273   1
  -6  -3  -3 4.01293 1.39218   3
  -6  -3  -3 1.39656 1.18355   2
  -6   3  -3 1.73263 0.98438   2
  -7  -3  -3 48.7569 2.83297   2
  -7  -3  -3 40.1166 3.00157   3
   7  -3   3 43.8411 2.59768   1
  -7   3  -3 45.4472 2.45540   2
   8  -3   3 4.04536 1.50396   1
  -8  -3  -3 3.84240 1.86963   3
  -8  -3  -3 5.00802 1.54303   2
  -8   3  -3 4.40865 1.43843   2
   9  -3   3 15.9011 1.86773   1
  -9  -3  -3 11.8794 2.04310   2
  -9  -3  -3 19.0827 2.74708   3
  -9   3  -3 15.2581 2.02759   2
  10  -3   3 0.19747 1.68654   1
 -10  -3  -3 -1.5909 2.60122   3
 -10  -3  -3 1.39591 1.89307   2
 -10   3  -3 2.00329 1.79678   2
  10  -4  -3 10.7566 2.13587   1
 -10  -4   3 7.56840 2.06062   2
   9  -4  -3 4.66806 1.77013   1
  -9  -4   3 2.36802 1.70446   2
   8  -4  -3 78.3935 3.76991   1
  -8  -4   3 75.3669 3.86369   2
   7  -4  -3 0.66521 1.29277   1
  -7  -4   3 -1.3254 1.19117   2
  -7   4   3 -0.0575 0.94209   2
   6  -4  -3 99.0660 3.98889   1
  -6  -4   3 102.267 4.03765   2
  -6   4   3 108.327 3.64446   2
   5  -4  -3 0.95785 0.97401   1
  -5  -4   3 0.03606 1.04436   2
  -5   4   3 0.00713 0.13189   2
   4  -4  -3 30.2228 1.78087   1
  -4  -4   3 32.4522 1.81208   2
  -4   4   3 31.8082 1.26497   2
  -4   4   3 30.6967 1.81556   1
  -3  -4   3 370.728 11.1003   1
  -3  -4   3 390.546 11.5671   2
  -3   4   3 372.158 11.1281   2
   2  -4  -3 275.523 8.77682   1
  -2  -4   3 289.742 8.47744   1
  -2  -4   3 286.697 8.71042   2
   2   4  -3 282.100 8.19455   4
  -2   4   3 283.069 8.80108   1
  -2   4   3 282.616 8.49498   4
  -1  -4   3 46.9439 1.80786   2
  -1  -4   3 47.0429 1.72357   1
   1  -4  -3 44.7623 1.90624   1
  -1   4   3 44.6661 1.89610   1
  -1   4   3 41.6611 1.81559   4
   1   4  -3 47.8790 1.61134   4
   1   4  -3 47.0481 1.78862   2
   0  -4  -3 11.2506 0.62343   2
   0  -4   3 13.2801 0.92808   1
   0  -4  -3 12.9957 0.95373   1
   0   4   3 11.9485 0.98195   4
   0   4  -3 12.6487 0.88515   2
   0   4   3 13.0181 0.95042   1
  -1  -4  -3 319.663 9.66232   2
   1  -4   3 329.330 9.79587   1
   1   4   3 319.637 9.70176   1
  -1   4  -3 318.085 9.77207   2
   2  -4   3 14.5278 1.09654   1
  -2  -4  -3 14.5482 0.99092   2
  -2   4  -3 15.1305 0.89890   2
   2   4   3 14.4109 0.93519   1
   3  -4   3 0.54092 0.54077   1
  -3  -4  -3 0.80579 0.70037   2
  -3   4  -3 1.23941 0.51037   2
   3   4   3 1.10339 0.46852   1
  -4  -4  -3 62.2919 2.61330   2
   4  -4   3 59.8054 2.59120   1
  -4   4  -3 60.9993 2.32541   2
   4   4   3 63.1938 2.11666   1
  -5  -4  -3 2.37167 1.09927   2
   5  -4   3 3.44143 1.02897   1
  -5   4  -3 5.11017 0.90775   2
  -6  -4  -3 53.9001 2.83243   2
   6  -4   3 60.7395 2.87382   1
  -6   4  -3 63.4728 2.60981   2
  -7  -4  -3 8.14179 1.57503   2
   7  -4   3 7.63370 1.49163   1
  -7   4  -3 8.51024 1.36538   2
   8  -4   3 2.08154 1.45805   1
  -8  -4  -3 0.34205 1.66617   2
  -8   4  -3 3.02832 1.39510   2
  -9  -4  -3 6.50062 2.65875   3
   9  -4   3 7.67587 1.82541   1
  -9  -4  -3 8.67846 1.96332   2
 -10  -4  -3 -0.4619 1.87564   2
  10  -4   3 1.51289 2.02871   1
   9  -5  -3 49.6281 3.46658   1
  -9  -5   3 34.7574 2.93756   2
   8  -5  -3 0.17294 1.71834   1
  -8  -5   3 2.12180 1.59666   2
  -7  -5   3 24.7553 2.16488   2
   7  -5  -3 29.8842 2.36709   1
   6  -5  -3 5.76017 1.39759   1
  -6  -5   3 8.86291 1.56050   2
  -5  -5   3 23.0176 1.84761   2
   5  -5  -3 20.6422 1.77157   1
  -4  -5   3 6.29405 1.13868   2
  -3  -5   3 48.1226 1.71523   1
   3  -5  -3 47.0174 2.28278   1
  -3  -5   3 48.9423 2.14203   2
  -3   5   3 43.4617 2.24302   1
   3   5  -3 48.9314 1.79325   4
  -2  -5   3 1.91272 0.53411   1
  -2  -5   3 2.51719 0.71987   2
   2  -5  -3 2.70830 0.84789   1
  -2   5   3 2.40128 0.82160   4
   2   5  -3 3.23088 0.57040   4
  -2   5   3 1.74854 0.94961   1
  -1  -5   3 3.95676 0.69889   2
  -1  -5   3 4.48189 0.66803   1
   1  -5  -3 4.78180 0.87291   1
  -1   5   3 3.73699 0.89705   1
  -1   5   3 4.55575 0.90866   4
   1   5  -3 3.83571 0.63599   4
   0  -5  -3 200.146 5.94559   2
   0  -5   3 192.025 6.21280   1
   0  -5  -3 198.602 6.29029   1
   0   5  -3 203.275 6.22915   2
   0   5   3 193.118 6.13163   4
   0   5   3 197.546 6.30216   1
  -1  -5  -3 147.032 4.62591   1
  -1  -5  -3 143.262 4.44609   2
   1  -5   3 137.872 4.70110   1
   1   5   3 140.829 4.57788   4
   1   5   3 142.340 4.60257   1
  -1   5  -3 134.752 4.56226   2
  -2  -5  -3 76.1492 2.66714   1
   2  -5   3 73.0960 2.87195   1
  -2  -5  -3 70.1623 2.66720   2
   2   5   3 76.7200 2.65767   1
  -2   5  -3 74.4675 2.53913   2
  -3  -5  -3 87.3501 3.17974   2
   3  -5   3 89.1529 3.40361   1
  -3   5  -3 84.4950 2.91117   2
   3   5   3 85.3844 2.91982   1
  -4  -5  -3 23.4277 1.71449   2
  -4  -5  -3 24.8753 1.28331   1
   4   5   3 24.6445 1.18646   1
  -4   5  -3 20.4574 1.24446   2
   5  -5   3 83.5968 3.59407   1
  -5  -5  -3 90.5143 3.64734   2
  -5   5  -3 91.8739 3.22917   2
   6  -5   3 0.68034 1.38195   1
  -6  -5  -3 2.19464 1.23482   2
   7  -5   3 39.3559 2.70645   1
  -7  -5  -3 33.7882 2.51451   2
   8  -5   3 8.80753 1.85100   1
  -8  -5  -3 8.29790 1.85130   2
   9  -5   3 4.07739 1.91792   1
  -9  -5  -3 5.81241 1.96399   2
  -9  -6   3 2.49383 2.14311   2
   9  -6  -3 1.77325 1.90756   1
  -8  -6   3 30.6719 2.63669   2
   8  -6  -3 34.7528 2.96093   1
   7  -6  -3 5.24241 1.80888   1
  -7  -6   3 7.30614 1.80430   2
  -6  -6   3 22.4735 2.06792   2
   6  -6  -3 16.8186 2.05766   1
   5  -6  -3 22.6790 1.99248   1
  -5  -6   3 25.3434 1.97697   2
  -4  -6   3 9.56708 1.20519   2
   4  -6  -3 9.87826 1.46340   1
  -3  -6   3 -0.1043 0.83874   2
   3  -6  -3 0.57388 1.03339   1
   3   6  -3 0.80498 0.65997   4
   2  -6  -3 3.35207 1.05209   1
  -2  -6   3 3.86330 0.87824   2
  -2  -6   3 3.25473 0.74249   1
   2   6  -3 4.60505 0.76586   4
  -2   6   3 3.59700 1.06890   1
   2   6  -3 5.06557 0.90983   2
  -2   6   3 2.47377 0.98481   4
  -1  -6   3 -1.0772 0.66714   1
   1  -6  -3 0.07611 0.84468   1
  -1  -6   3 0.65895 0.72636   2
  -1   6   3 -0.0676 0.85091   1
   1   6  -3 -0.4843 0.72392   2
  -1   6   3 0.22991 0.81884   4
   1   6  -3 0.27957 0.65122   4
   0  -6   3 79.5581 2.99594   1
   0  -6  -3 77.4730 3.08754   1
   0  -6  -3 80.1196 2.50922   2
   0   6   3 80.9398 3.03865   4
   0   6  -3 71.4524 2.82163   2
   0   6   3 82.1749 3.11682   1
   1  -6   3 14.9798 1.30220   1
  -1  -6  -3 15.5342 1.03943   2
  -1  -6  -3 14.8486 1.27679   1
   1   6   3 16.2607 1.29607   1
  -1   6  -3 16.0522 1.12752   2
   1   6   3 14.1996 1.32824   4
   2  -6   3 79.2987 3.10836   1
  -2  -6  -3 78.4153 2.84310   1
  -2  -6  -3 72.6864 2.78359   2
   2   6   3 74.7741 2.85094   1
   2   6   3 78.7451 3.05975   4
  -3  -6  -3 1.94402 0.72554   1
  -3  -6  -3 0.63956 0.83012   2
   3  -6   3 -0.4136 0.98934   1
   3   6   3 1.71030 0.74921   1
   4  -6   3 65.7131 3.04859   1
  -4  -6  -3 66.9193 2.89563   2
  -5  -6  -3 4.18649 1.31057   2
   5  -6   3 6.34994 1.40162   1
  -6  -6  -3 22.9945 1.97851   2
   6  -6   3 22.1325 2.12918   1
  -7  -6  -3 -0.1860 1.39362   2
   7  -6   3 -1.8929 1.76692   1
   8  -6   3 15.0978 2.44610   1
  -8  -6  -3 10.9266 2.24847   2
  -9  -6  -3 -1.0651 2.13545   2
   9  -6   3 4.22603 2.07606   1
  -8  -7   3 6.34736 2.09547   2
   8  -7  -3 1.21253 2.19852   1
  -7  -7   3 27.7556 2.38583   2
   7  -7  -3 25.8524 2.50014   1
   6  -7  -3 1.26997 1.49893   1
  -6  -7   3 -0.1214 1.44177   2
  -5  -7   3 41.2342 2.59020   2
   5  -7  -3 37.6584 2.70656   1
  -4  -7   3 1.16784 1.16109   2
   4  -7  -3 1.06086 1.31617   1
   3  -7  -3 53.9002 2.81520   1
  -3  -7   3 49.9517 2.43282   2
  -2  -7   3 -0.1634 0.80803   1
  -2  -7   3 0.18731 0.89700   2
   2  -7  -3 -0.3129 1.22461   1
   2   7  -3 -1.4307 0.77993   4
  -2   7   3 0.60734 1.17306   4
   2   7  -3 -0.3264 0.94895   2
   1  -7  -3 11.0193 1.49639   1
  -1  -7   3 11.8158 1.18719   1
  -1  -7   3 8.57919 1.10279   2
  -1   7   3 8.92857 1.41983   1
   1   7  -3 9.98604 1.09014   4
  -1   7   3 10.5475 1.31803   4
   1   7  -3 10.0924 1.15724   2
   0  -7  -3 0.31930 1.07337   1
   0  -7   3 -0.2668 0.96661   1
   0   7   3 -0.5148 1.04696   1
   0   7   3 1.19262 1.10555   4
  -1  -7  -3 4.46383 1.08538   1
   1  -7   3 4.14653 1.20008   1
   1   7   3 4.25519 1.07625   4
   1   7   3 3.21703 1.04686   1
  -2  -7  -3 1.68220 0.95885   1
  -2  -7  -3 2.07648 0.82409   2
   2  -7   3 2.95323 1.16903   1
   2   7   3 2.21892 0.98446   1
   2   7   3 2.62001 1.16923   4
   3  -7   3 23.8947 1.93977   1
  -3  -7  -3 24.9269 1.77311   2
   3   7   3 23.3034 1.88801   4
  -4  -7  -3 13.0266 1.48965   2
   4  -7   3 9.43181 1.75759   1
  -5  -7  -3 39.0618 2.51109   2
   5  -7   3 37.4080 2.70579   1
   6  -7   3 0.17460 1.57260   1
  -6  -7  -3 -1.1153 1.35434   2
   7  -7   3 6.94200 2.16482   1
  -7  -7  -3 5.26254 1.66423   2
   8  -7   3 3.24073 2.30185   1
  -8  -7  -3 4.97394 2.10059   2
  -7  -8   3 2.99256 1.66744   2
   7  -8  -3 2.34730 1.96594   1
   6  -8  -3 17.3119 2.38342   1
  -6  -8   3 17.8539 2.09700   2
  -5  -8   3 15.2281 1.88466   2
   5  -8  -3 13.1208 2.15787   1
  -4  -8   3 18.2729 1.81162   2
   4  -8  -3 19.2662 2.26324   1
   3  -8  -3 0.32982 1.57763   1
   2  -8  -3 1.46862 1.50863   1
  -2   8   3 0.76045 1.18217   4
  -1  -8   3 41.0548 2.23520   1
   1  -8  -3 41.4884 2.66116   1
  -1   8   3 35.3657 2.27725   4
   0  -8   3 2.57619 1.19890   1
   0  -8  -3 1.43798 1.25198   1
   0   8   3 1.39527 1.28727   4
  -1  -8  -3 2.71872 1.24150   1
   1  -8   3 3.62867 1.36282   1
   1   8   3 2.51428 1.22504   4
   2  -8   3 4.68372 1.56328   1
   2   8   3 8.32365 1.46534   4
   3  -8   3 21.7079 2.23492   1
   3   8   3 22.3312 1.91057   4
   4  -8   3 16.9632 2.19923   1
   4   8   3 15.2994 1.88789   4
   5  -8   3 0.05371 1.57728   1
  -5  -8  -3 1.72999 1.40974   2
  -6  -8  -3 15.0627 2.02923   2
   6  -8   3 15.0382 2.24543   1
  -7  -8  -3 0.41523 1.83884   2
   7  -8   3 -0.3643 2.18077   1
   6  -9  -3 0.81149 2.00311   1
   5  -9  -3 8.64504 2.25552   1
   4  -9  -3 8.95491 1.96834   1
   3  -9  -3 24.5054 2.55507   1
   2  -9  -3 25.1057 2.46713   1
   1  -9  -3 3.37430 1.62752   1
  -1   9   3 0.79734 1.47268   4
   0  -9   3 5.95789 1.53438   1
   0  -9  -3 6.85618 1.62093   1
   0   9   3 7.16655 1.65320   4
  -1  -9  -3 0.79462 1.35303   1
   1  -9   3 2.56401 1.53506   1
   1   9   3 0.73455 1.41044   4
   2  -9   3 7.59702 1.69270   1
   2   9   3 7.66972 1.62802   4
   3  -9   3 12.4122 1.98911   1
   3   9   3 14.6189 1.85310   4
   4  -9   3 -1.5093 1.86292   1
   5  -9   3 1.26979 1.92270   1
   4 -10  -3 2.44620 1.97947   1
   3 -10  -3 8.27875 2.04554   1
   2 -10  -3 1.02317 1.67954   1
   1 -10  -3 1.46801 1.77906   1
  -1  10   3 1.37467 1.69254   4
   0 -10  -3 1.66146 1.62921   1
   0  10   3 -0.0158 1.54699   4
   1 -10   3 3.04031 1.58647   1
   1  10   3 2.49874 1.63695   4
   2 -10   3 3.69532 1.98169   1
   3 -10   3 -1.5690 2.01044   1
 -11   0   4 -1.2362 1.51841   3
 -11   0   4 -0.0334 1.85129   2
 -10   0   4 29.1440 2.70468   2
  -9   0   4 -0.3840 1.39464   2
  -8   0   4 86.7270 3.80138   2
   7   0  -4 -0.3393 0.71944   1
  -7   0   4 0.66206 1.10508   2
   6   0  -4 27.5649 1.40654   1
  -6   0   4 26.6410 1.80378   2
  -5   0   4 0.81357 0.75338   2
   5   0  -4 0.17990 0.49562   1
  -5   0   4 -0.2884 0.39072   1
  -4   0   4 -0.1675 0.49376   2
  -4   0   4 0.96702 0.43874   1
   4   0  -4 0.59825 0.44303   1
  -3   0   4 -0.4595 0.31496   1
  -3   0   4 -0.0251 0.32621   2
  -2   0   4 920.384 27.0294   2
  -2   0   4 914.113 26.8010   1
  -1   0   4 -0.3752 0.25199   2
  -1   0   4 -0.5858 0.20501   4
   1   0  -4 -0.1556 0.28005   2
  -1   0   4 -0.0880 0.25709   1
   0   0  -4 367.767 11.0247   2
  -1   0  -4 -2.3235 0.10749   2
   1   0   4 -2.0277 0.38986   1
   2   0   4 1328.30 38.8235   1
  -3   0  -4 -0.6364 0.49577   2
   3   0   4 -0.7527 0.46518   1
   4   0   4 765.717 22.3934   1
  -4   0  -4 749.873 22.6211   2
   5   0   4 0.24546 0.61141   1
  -5   0  -4 1.60714 0.87564   2
  -6   0  -4 79.0015 3.18520   2
   6   0   4 77.8697 3.00972   1
   7   0   4 -0.0069 0.97185   1
  -7   0  -4 0.76079 1.10308   2
   8   0   4 5.01900 1.25200   1
  -8   0  -4 5.60587 1.47128   2
  -9   0  -4 1.50407 1.74766   2
  -9   0  -4 0.54662 1.71011   3
 -10   0  -4 1.68579 2.05521   2
 -10   0  -4 1.04402 2.14012   3
 -11  -1   4 8.03117 2.20663   2
 -11  -1   4 6.70651 2.04947   3
 -11   1   4 11.9494 2.41388   2
 -10  -1   4 0.12032 1.90535   2
 -10  -1   4 0.87243 1.44059   3
 -10   1   4 0.50809 1.59200   2
  -9  -1   4 27.8227 2.38028   2
  -9  -1   4 28.7875 2.16695   3
  -9   1   4 31.1316 2.31402   2
   8  -1  -4 2.25498 1.00302   1
  -8  -1   4 1.47161 1.29103   2
  -8  -1   4 0.95927 1.01488   3
  -8   1   4 0.37021 1.27984   2
  -7  -1   4 49.9898 2.50452   2
   7  -1  -4 48.1506 2.19656   1
  -7  -1   4 44.1339 2.37159   3
  -7   1   4 53.1567 2.52939   2
  -6  -1   4 189.579 6.30309   2
   6  -1  -4 194.348 6.08169   1
   6   1  -4 189.119 5.80302   1
  -6   1   4 184.332 6.21750   2
   5  -1  -4 9.13193 0.88834   1
  -5  -1   4 9.13379 1.10318   2
  -5   1   4 6.96992 0.78942   1
   5   1  -4 8.38982 0.62560   1
  -5   1   4 10.0280 0.99638   2
  -4  -1   4 94.7921 2.97244   1
   4  -1  -4 96.5921 3.18085   1
  -4  -1   4 92.2944 3.28327   2
   4   1  -4 94.6028 2.97488   1
  -4   1   4 95.2663 3.20958   2
  -3  -1   4 19.9202 0.82536   1
   3  -1  -4 19.9265 0.99939   1
  -3   1   4 20.4933 0.98727   2
  -3   1   4 20.5648 1.04104   1
  -2  -1   4 303.850 8.95920   1
  -2   1   4 298.707 9.04964   2
  -2   1   4 306.131 8.77657   4
  -2   1   4 300.758 9.05987   1
  -1  -1   4 1459.19 42.2925   2
   1  -1  -4 1447.90 42.2468   2
  -1  -1   4 1447.03 42.0221   1
  -1   1   4 1402.73 41.9932   1
   1   1  -4 1443.03 42.3044   2
  -1   1   4 1454.74 40.6749   4
  -1   1   4 1429.33 42.3785   2
   0  -1  -4 1991.95 56.8696   2
   0  -1   4 1925.93 56.1654   1
   0   1   4 1907.00 56.1567   1
   0   1  -4 1892.76 56.5933   2
  -1  -1  -4 2084.32 68.8560   3
  -1  -1  -4 2143.68 62.8509   2
   1   1   4 2092.65 62.2285   1
  -1   1  -4 2194.06 62.6659   2
   2  -1   4 91.1321 2.95380   1
  -2  -1  -4 87.2557 2.95668   2
  -2  -1  -4 87.3278 3.33458   3
   2   1   4 89.9220 3.01753   1
  -2   1  -4 91.3072 2.96072   2
  -3  -1  -4 264.512 8.33252   2
  -3  -1  -4 270.576 9.24711   3
   3  -1   4 277.026 8.26245   1
   3   1   4 277.378 8.27812   1
  -3   1  -4 263.683 8.29960   2
  -4  -1  -4 18.7562 1.49909   3
   4  -1   4 19.1326 1.18296   1
   4   1   4 20.3890 1.24641   1
  -4   1  -4 22.5603 1.25056   2
   5  -1   4 201.641 6.31467   1
  -5  -1  -4 191.935 6.42827   2
  -5  -1  -4 200.920 7.16881   3
   5   1   4 199.120 6.26200   1
  -5   1  -4 190.493 6.37684   2
  -6  -1  -4 32.9568 2.34623   3
   6  -1   4 28.8803 1.80391   1
  -6   1  -4 32.2838 2.01619   2
   6   1   4 30.7026 1.77532   1
   7  -1   4 321.672 10.0267   1
  -7  -1  -4 306.700 10.2614   2
  -7  -1  -4 324.105 11.4429   3
  -7   1  -4 325.883 10.2781   2
   7   1   4 316.414 9.96214   1
  -8  -1  -4 51.8523 3.53286   3
   8  -1   4 52.3545 2.70434   1
  -8  -1  -4 49.6492 2.94130   2
  -8   1  -4 56.1853 3.06269   2
  -9  -1  -4 11.2036 2.25296   3
   9  -1   4 11.0745 1.87236   1
  -9  -1  -4 11.3201 1.90504   2
  -9   1  -4 14.1823 2.12890   2
 -10  -1  -4 0.65615 2.35857   3
 -10  -1  -4 2.70278 1.83086   2
 -10   1  -4 1.34283 1.73425   2
 -10  -2   4 12.4110 2.39608   2
 -10  -2   4 18.4411 2.19609   3
 -10   2   4 19.0767 2.26724   2
  -9  -2   4 15.4878 2.02330   2
  -9  -2   4 17.0419 1.89364   3
   9  -2  -4 17.5742 1.75223   1
  -9   2   4 18.8348 2.00545   2
  -8  -2   4 80.2887 3.71878   3
  -8  -2   4 78.5993 3.78827   2
   8  -2  -4 80.0752 3.36559   1
  -8   2   4 82.4781 3.50662   2
  -7  -2   4 19.3404 1.76089   2
  -7  -2   4 23.3023 1.88580   3
   7  -2  -4 23.7970 1.71655   1
  -7   2   4 23.1204 1.71005   2
   6  -2  -4 68.1359 2.80182   1
  -6  -2   4 68.6189 2.94909   3
  -6   2   4 69.3546 2.74617   2
  -5  -2   4 53.5547 2.33935   3
   5  -2  -4 56.2895 2.26097   1
  -5   2   4 56.0193 2.35751   1
  -5   2   4 55.6325 2.17901   2
   5   2  -4 53.4748 1.71369   1
   4  -2  -4 11.3679 0.99321   1
  -4  -2   4 13.7065 0.57079   1
  -4  -2   4 12.8301 1.02618   3
  -4  -2   4 15.1122 1.12959   2
  -4   2   4 16.0255 1.15260   1
   4   2  -4 13.6970 0.56073   1
  -3  -2   4 4.09666 0.31468   1
   3  -2  -4 3.11937 0.64779   1
  -3  -2   4 2.73813 0.61087   2
  -3   2   4 3.91358 0.62486   1
  -3   2   4 5.06418 0.47950   2
   2  -2  -4 56.5694 2.03867   1
  -2  -2   4 53.0913 1.99516   2
  -2  -2   4 57.1161 1.88341   1
   2  -2  -4 56.2741 1.84556   2
  -2   2   4 54.6351 1.82141   2
  -1  -2   4 2564.78 72.8267   1
   1  -2  -4 2409.06 73.0080   2
  -1  -2   4 2445.04 72.8792   2
   1   2  -4 2548.93 73.0981   2
  -1   2   4 2475.05 72.6422   1
   0  -2   4 392.019 11.6558   1
   0  -2  -4 391.654 11.6496   2
   0   2   4 388.167 11.6705   1
   0   2  -4 399.780 11.8146   2
  -1  -2  -4 48.2838 1.65109   2
   1  -2   4 41.7694 1.66493   1
   1   2   4 48.6135 1.66877   1
  -1   2  -4 46.2124 1.76515   2
  -2  -2  -4 682.561 20.0053   2
  -2  -2  -4 651.245 22.1456   3
   2   2   4 673.335 19.8233   1
  -2   2  -4 685.761 19.9840   2
   3  -2   4 2.62631 0.72117   1
  -3  -2  -4 3.29721 0.74245   3
  -3  -2  -4 2.73552 0.73405   2
   3   2   4 3.36913 0.59279   1
  -3   2  -4 1.99532 0.47812   2
  -4  -2  -4 508.636 17.4571   3
  -4  -2  -4 535.250 15.7949   2
   4  -2   4 536.181 15.6546   1
  -4   2  -4 515.348 15.6642   2
   4   2   4 506.739 15.5430   1
   5  -2   4 70.5743 2.75872   1
  -5  -2  -4 71.7164 2.86817   2
  -5  -2  -4 69.0113 3.29987   3
  -5   2  -4 68.1080 2.78012   2
   5   2   4 71.5928 2.71092   1
  -6  -2  -4 57.0060 3.26182   3
   6  -2   4 58.2376 2.69249   1
   6   2   4 60.7579 2.50911   1
  -6   2  -4 62.4816 2.60337   2
   7  -2   4 26.6532 1.93500   1
  -7  -2  -4 29.1218 2.44383   3
  -7  -2  -4 22.5019 1.92842   2
  -7   2  -4 30.8325 2.17842   2
   8  -2   4 25.1516 2.04207   1
  -8  -2  -4 21.6733 2.45325   3
  -8  -2  -4 22.3828 2.10310   2
  -8   2  -4 21.7708 1.94068   2
  -9  -2  -4 -1.5371 2.02864   3
   9  -2   4 0.37306 1.43477   1
  -9  -2  -4 0.19932 1.57986   2
  -9   2  -4 2.30499 1.68763   2
 -10  -2  -4 -0.4499 2.41992   3
 -10  -2  -4 -1.0270 1.79280   2
 -10   2  -4 0.73034 1.97201   2
 -10  -3   4 1.49412 1.82821   2
  10  -3  -4 3.81784 1.70008   1
 -10  -3   4 4.09034 1.88851   3
   9  -3  -4 12.4974 1.80505   1
  -9  -3   4 11.8029 1.93910   2
  -9  -3   4 9.16325 1.76433   3
  -9   3   4 12.1337 1.76617   2
  -8  -3   4 1.67417 1.38611   2
  -8  -3   4 3.92152 1.34977   3
   8  -3  -4 1.13610 1.33617   1
  -8   3   4 3.55274 1.27331   2
  -7  -3   4 27.0238 2.19035   3
   7  -3  -4 25.7018 1.92513   1
  -7  -3   4 29.9313 2.19266   2
  -7   3   4 27.8242 1.82303   2
  -6  -3   4 262.994 8.69579   2
   6  -3  -4 264.310 8.57698   1
  -6   3   4 274.077 8.40159   2
  -5  -3   4 116.967 4.05887   2
   5  -3  -4 104.911 3.94873   1
  -5   3   4 106.864 3.93080   1
  -5   3   4 108.313 3.65987   2
  -4  -3   4 244.568 7.87049   2
   4  -3  -4 251.843 7.85869   1
  -4   3   4 247.297 7.58218   2
  -4   3   4 252.505 7.89952   1
   3  -3  -4 18.2103 1.19810   1
  -3  -3   4 14.0883 1.05630   2
  -3  -3   4 14.8720 0.73461   1
  -3   3   4 14.4313 0.74124   2
  -3   3   4 15.5343 1.11998   1
  -3   3   4 14.2310 1.04453   4
  -2  -3   4 472.096 14.4470   2
  -2  -3   4 482.754 14.1799   1
   2  -3  -4 474.192 14.2042   2
   2   3  -4 495.666 13.6235   4
   1  -3  -4 11.6219 0.51878   2
  -1  -3   4 10.0591 0.76263   1
  -1  -3   4 11.3752 0.84213   2
  -1   3   4 13.5337 0.87256   4
  -1   3   4 11.2966 0.85910   1
   1   3  -4 11.1496 0.83343   2
   0  -3  -4 567.384 16.7768   2
   0  -3   4 583.217 16.8403   1
   0   3  -4 578.444 16.9966   2
   0   3   4 547.730 16.8376   1
   1  -3   4 768.904 22.8258   1
  -1  -3  -4 776.194 22.8531   2
   1   3   4 767.459 22.7417   1
  -1   3  -4 783.107 23.0015   2
   2  -3   4 2.19013 0.61518   1
  -2  -3  -4 1.80245 0.51147   2
   2   3   4 1.73178 0.44250   1
  -2   3  -4 2.68867 0.54026   2
  -3  -3  -4 353.687 10.8082   2
   3  -3   4 356.579 10.7813   1
   3   3   4 348.671 10.5343   1
  -4  -3  -4 44.6860 2.42853   3
   4  -3   4 44.4619 2.00486   1
  -4  -3  -4 42.1061 1.98342   2
   4   3   4 42.6467 1.69315   1
  -4   3  -4 42.1800 1.84855   2
  -5  -3  -4 101.208 3.79828   2
  -5  -3  -4 99.0626 4.27309   3
   5  -3   4 96.1707 3.64614   1
   5   3   4 100.496 3.32506   1
  -5   3  -4 97.0091 3.54792   2
  -6  -3  -4 -0.7851 1.26653   3
   6  -3   4 -0.4524 1.01307   1
  -6  -3  -4 -0.6707 1.14030   2
  -6   3  -4 1.02575 0.98504   2
   7  -3   4 0.74719 1.28003   1
  -7  -3  -4 -0.3066 1.53720   3
  -7  -3  -4 1.03618 1.26456   2
  -7   3  -4 1.73360 1.17449   2
  -8  -3  -4 20.5118 2.51630   3
   8  -3   4 18.9577 1.86341   1
  -8  -3  -4 17.6190 2.03734   2
  -8   3  -4 21.2365 1.86379   2
  -9  -3  -4 0.82108 2.28296   3
   9  -3   4 2.35366 1.68234   1
  -9  -3  -4 3.29749 1.87533   2
  -9   3  -4 2.31959 1.45472   2
 -10  -3  -4 -1.7082 2.69764   3
 -10  -3  -4 0.66602 2.12531   2
  10  -3   4 2.48178 1.91392   1
 -10   3  -4 1.20299 1.88574   2
 -10  -4   4 2.40934 1.86557   2
  -9  -4   4 3.14488 1.71339   2
   9  -4  -4 4.18504 1.75247   1
   8  -4  -4 17.2609 2.02781   1
  -8  -4   4 16.0903 1.98891   2
   7  -4  -4 59.2699 2.94370   1
  -7  -4   4 55.4613 2.99272   2
  -7   4   4 60.0444 2.76181   2
  -6  -4   4 29.4583 2.03735   2
   6  -4  -4 27.9727 1.98395   1
  -6   4   4 22.8171 1.48035   2
  -5  -4   4 294.941 9.45848   2
   5  -4  -4 299.963 9.47509   1
  -5   4   4 295.907 9.44199   1
  -4  -4   4 0.27330 0.85356   2
   4  -4  -4 -0.0420 0.80059   1
  -4   4   4 0.34498 0.42148   2
  -4   4   4 -0.0591 0.95371   1
   3  -4  -4 318.432 9.44177   2
  -3  -4   4 324.777 9.87006   2
  -3  -4   4 321.811 9.46259   1
  -3   4   4 320.276 9.43704   2
  -3   4   4 305.876 9.53409   4
   2  -4  -4 90.9608 3.29597   1
  -2  -4   4 91.6874 2.98439   1
  -2  -4   4 91.3290 3.19260   2
   2   4  -4 93.7639 2.79626   4
  -2   4   4 91.7181 3.17814   4
  -2   4   4 91.3861 3.28970   1
  -1  -4   4 526.588 15.3042   2
   1  -4  -4 499.625 15.2769   1
  -1   4   4 505.606 14.8172   4
  -1   4   4 507.439 15.2776   1
   0  -4  -4 44.4771 1.78639   1
   0  -4  -4 43.4350 1.48439   2
   0  -4   4 41.9055 1.75025   1
   0   4   4 41.1181 1.74837   1
   0   4  -4 41.4977 1.79514   2
   0   4   4 44.3744 1.88304   4
  -1  -4  -4 226.173 7.03481   2
   1  -4   4 231.695 7.18692   1
   1   4   4 243.093 7.12825   1
  -1   4  -4 222.091 7.19655   2
  -2  -4  -4 143.346 4.57510   2
   2  -4   4 137.360 4.67200   1
   2   4   4 143.188 4.49436   1
  -2   4  -4 141.148 4.52880   2
  -3  -4  -4 5.62909 0.89328   2
   3  -4   4 3.97591 0.89837   1
   3   4   4 6.56409 0.68431   1
  -4  -4  -4 152.756 5.16007   2
  -4   4  -4 153.982 4.94327   2
   4   4   4 148.608 4.72356   1
  -5  -4  -4 2.43978 1.00485   2
   5  -4   4 2.69202 1.05153   1
  -5   4  -4 4.30748 0.92182   2
  -6  -4  -4 31.9329 2.27122   2
   6  -4   4 28.3594 2.07050   1
  -6   4  -4 31.1799 1.87523   2
   7  -4   4 16.7398 1.95325   1
  -7  -4  -4 15.7542 1.85255   2
  -7   4  -4 18.0897 1.67245   2
  -8  -4  -4 2.24574 2.09426   3
  -8  -4  -4 1.58219 1.53200   2
   8  -4   4 4.50577 1.56111   1
  -8   4  -4 2.50087 1.43412   2
  -9  -4  -4 6.22372 2.65743   3
  -9  -4  -4 3.98556 1.83330   2
   9  -4   4 5.67875 1.96268   1
  -9  -5   4 1.17216 1.97726   2
   9  -5  -4 1.73792 1.94781   1
   8  -5  -4 24.7389 2.25525   1
  -8  -5   4 20.1209 2.20856   2
  -7  -5   4 8.20765 1.62172   2
   7  -5  -4 7.06599 1.57378   1
  -6  -5   4 95.4582 4.00907   2
   6  -5  -4 102.551 4.18754   1
   5  -5  -4 33.3005 2.32349   1
  -5  -5   4 30.6648 2.03516   2
  -3  -5   4 49.3059 2.19816   2
  -3  -5   4 50.2221 1.85813   1
  -3   5   4 52.0378 2.37858   4
   3   5  -4 53.2636 1.81175   4
  -2  -5   4 6.25220 0.87067   2
   2  -5  -4 4.89343 1.03599   1
   2   5  -4 4.61484 0.86462   2
  -2   5   4 4.22905 0.95856   1
  -2   5   4 2.78358 0.87074   4
   2   5  -4 5.55503 0.60319   4
  -1  -5   4 17.0578 1.25782   2
  -1  -5   4 17.0693 1.14272   1
   1  -5  -4 19.4323 1.41241   1
   1   5  -4 18.5987 1.23141   2
  -1   5   4 19.4687 1.41311   4
  -1   5   4 19.2692 1.40205   1
   0  -5   4 220.519 6.96209   1
   0  -5  -4 225.779 6.66418   2
   0  -5  -4 216.213 7.00046   1
   0   5   4 224.371 6.86734   4
   0   5   4 220.880 7.01342   1
  -1  -5  -4 29.6675 1.53280   1
  -1  -5  -4 29.6033 1.31643   2
   1  -5   4 27.9742 1.66083   1
   1   5   4 28.3569 1.52785   1
   1   5   4 27.4892 1.71452   4
  -1   5  -4 29.2431 1.55450   2
  -2  -5  -4 1.14828 0.65897   2
  -2  -5  -4 2.61705 0.70245   1
   2  -5   4 0.91856 0.78749   1
   2   5   4 1.53211 0.65388   1
  -2   5  -4 1.91410 0.60711   2
   3  -5   4 -0.2481 0.87487   1
  -3  -5  -4 0.94834 0.77954   2
  -3   5  -4 0.07542 0.13910   2
   3   5   4 1.27441 0.61977   1
  -4  -5  -4 12.0970 1.34976   2
   4   5   4 12.8251 0.92938   1
  -4   5  -4 13.9508 1.09098   2
   5  -5   4 5.15787 1.27906   1
  -5  -5  -4 2.82393 1.08712   2
  -5   5  -4 4.15930 0.94212   2
  -6  -5  -4 0.44333 1.28615   2
   6  -5   4 0.81768 1.23991   1
  -6   5  -4 0.05036 1.01857   2
  -7  -5  -4 7.29579 1.61737   2
   7  -5   4 6.98953 1.81078   1
  -8  -5  -4 5.66563 1.79030   2
   8  -5   4 2.95025 1.94223   1
  -9  -5  -4 2.51693 1.82998   2
   9  -6  -4 7.89138 2.33693   1
  -9  -6   4 6.06839 2.01261   2
   8  -6  -4 5.35246 2.04523   1
  -8  -6   4 3.61430 1.72469   2
   7  -6  -4 31.1977 2.51586   1
  -7  -6   4 29.2940 2.40579   2
   6  -6  -4 0.77422 1.38963   1
  -6  -6   4 1.36972 1.44765   2
  -5  -6   4 43.9588 2.59073   2
   5  -6  -4 47.4797 2.69220   1
   4  -6  -4 42.9817 2.47119   1
  -4  -6   4 42.2005 2.34818   2
  -3  -6   4 239.218 7.68362   2
   3  -6  -4 235.578 7.86594   1
  -3   6   4 232.639 7.54174   4
   3   6  -4 244.680 7.17111   4
  -3   6   4 241.934 7.90844   1
  -2  -6   4 10.7218 1.13311   2
  -2  -6   4 9.85192 0.96454   1
   2  -6  -4 9.14688 1.26342   1
  -2   6   4 10.3800 1.37075   4
   2   6  -4 10.8682 0.88888   4
  -2   6   4 9.08981 1.28620   1
   2   6  -4 9.63511 1.15647   2
  -1  -6   4 135.879 4.48631   1
  -1  -6   4 135.302 4.54472   2
   1  -6  -4 131.481 4.69373   1
  -1   6   4 128.128 4.67956   1
  -1   6   4 134.131 4.59772   4
   1   6  -4 140.021 4.57673   2
   0  -6  -4 30.8522 1.85637   1
   0  -6   4 34.5538 1.79329   1
   0   6   4 27.6472 1.81876   1
   0   6   4 27.5080 1.69154   4
  -1  -6  -4 121.731 3.87184   2
   1  -6   4 122.492 4.21909   1
  -1  -6  -4 121.168 4.16405   1
   1   6   4 120.170 4.21083   4
  -1   6  -4 108.151 4.00929   2
   1   6   4 122.892 4.16011   1
  -2  -6  -4 11.4957 1.02908   2
  -2  -6  -4 11.6351 1.12572   1
   2  -6   4 9.39701 1.23602   1
  -2   6  -4 10.9496 0.93260   2
   2   6   4 10.7456 1.09969   1
  -3  -6  -4 9.75320 1.13267   2
  -3  -6  -4 8.44565 0.96849   1
   3  -6   4 5.94630 1.27748   1
   3   6   4 7.51350 0.94076   1
   4  -6   4 1.66818 1.18954   1
  -4  -6  -4 -0.1418 1.01217   2
  -5  -6  -4 0.13874 1.07982   2
   5  -6   4 2.94258 1.33017   1
  -6  -6  -4 5.85092 1.60232   2
   6  -6   4 6.30735 1.60178   1
   7  -6   4 -0.9880 1.55099   1
  -7  -6  -4 1.19249 1.58812   2
  -8  -6  -4 0.19001 1.86855   2
   8  -6   4 0.26745 1.82311   1
   8  -7  -4 2.04161 1.90436   1
  -8  -7   4 0.60919 1.93360   2
  -7  -7   4 1.55298 1.52333   2
   7  -7  -4 -0.0069 1.65086   1
  -6  -7   4 26.7267 2.27481   2
   6  -7  -4 26.2038 2.52258   1
   5  -7  -4 -0.8924 1.50986   1
  -5  -7   4 0.13532 1.31461   2
   4  -7  -4 34.5167 2.48535   1
  -4  -7   4 26.7548 1.97453   2
  -3  -7   4 58.9666 2.70834   2
   3  -7  -4 59.8534 3.01279   1
   3   7  -4 59.7195 2.77132   2
  -2  -7   4 132.620 4.51737   1
   2  -7  -4 131.588 4.93065   1
  -2  -7   4 131.160 4.68906   2
  -2   7   4 129.587 4.80022   4
  -2   7   4 132.957 4.95688   1
   2   7  -4 143.786 4.74924   2
  -1  -7   4 8.84924 1.15908   2
  -1  -7   4 8.67261 1.17854   1
   1  -7  -4 11.5370 1.52018   1
   1   7  -4 10.6669 1.28036   2
  -1   7   4 6.91895 1.40705   1
  -1   7   4 9.05592 1.31848   4
   0  -7  -4 56.0823 2.72697   1
   0  -7   4 56.0052 2.60408   1
   0   7   4 62.2659 2.74844   4
   0   7   4 53.4479 2.70619   1
  -1  -7  -4 16.6561 1.46421   1
   1  -7   4 15.6297 1.58904   1
   1   7   4 18.4050 1.54931   1
   1   7   4 20.9221 1.73921   4
  -2  -7  -4 72.9428 2.97478   1
   2  -7   4 78.0549 3.25601   1
   2   7   4 72.3024 3.02218   1
   2   7   4 74.8160 3.22400   4
  -3  -7  -4 21.0550 1.52678   2
   3  -7   4 16.4751 1.75675   1
   4  -7   4 6.13960 1.50678   1
  -4  -7  -4 6.14260 1.30700   2
   5  -7   4 5.79292 1.80258   1
  -5  -7  -4 6.70324 1.53083   2
   6  -7   4 4.57513 1.74731   1
  -6  -7  -4 4.15213 1.61795   2
   7  -7   4 3.49036 1.86334   1
  -7  -7  -4 1.81381 1.79157   2
  -8  -7  -4 -0.7502 1.97460   2
   8  -7   4 0.20392 2.03829   1
  -7  -8   4 9.28712 2.04578   2
   7  -8  -4 9.85720 2.19292   1
  -6  -8   4 -0.5097 1.61560   2
   6  -8  -4 -0.7178 1.66375   1
  -5  -8   4 8.73968 1.70284   2
   5  -8  -4 11.9482 2.15931   1
  -4  -8   4 9.62961 1.57714   2
   4  -8  -4 6.24390 1.91428   1
   4   8  -4 9.03622 1.65898   2
   3  -8  -4 9.12343 1.72981   1
  -3  -8   4 12.9943 1.57718   2
   2  -8  -4 0.64220 1.31821   1
  -2   8   4 -0.0026 1.35992   4
   1  -8  -4 34.2884 2.36908   1
  -1  -8   4 33.7250 2.20697   1
  -1   8   4 31.3284 2.26989   4
   0  -8  -4 9.48869 1.38213   1
   0  -8   4 8.55987 1.41255   1
   0   8   4 7.38113 1.39567   4
   0   8   4 7.46581 1.33445   1
   1  -8   4 -0.1917 1.11219   1
  -1  -8  -4 1.10842 1.16999   1
   1   8   4 2.29319 1.33870   4
   1   8   4 2.91960 1.21411   1
   2  -8   4 2.38585 1.33273   1
   2   8   4 1.66892 1.15790   1
   2   8   4 -0.2875 1.34630   4
   3  -8   4 1.65407 1.44039   1
   3   8   4 0.21033 1.44083   4
   4  -8   4 2.41284 1.80426   1
   4   8   4 1.19502 1.57774   4
   5  -8   4 1.46188 1.70654   1
  -6  -8  -4 -2.2556 1.57059   2
   6  -8   4 1.28536 1.82492   1
  -7  -8  -4 2.20080 1.83991   2
   7  -8   4 4.30096 2.32223   1
   6  -9  -4 0.95804 2.15681   1
   5  -9  -4 0.47000 1.84033   1
   4  -9  -4 16.5263 2.44021   1
   3  -9  -4 0.14267 1.83771   1
   2  -9  -4 45.9366 3.32049   1
  -2   9   4 48.4100 3.02787   4
   1  -9  -4 1.57825 1.42345   1
  -1   9   4 -0.9144 1.49025   4
   0  -9  -4 26.6078 2.27245   1
   0  -9   4 26.9509 2.17709   1
   0   9   4 24.0512 2.06312   4
   1  -9   4 2.12446 1.38771   1
  -1  -9  -4 1.31286 1.48145   1
   1   9   4 0.94937 1.48525   4
   2  -9   4 0.88827 1.50457   1
   2   9   4 0.91445 1.49877   4
   3  -9   4 0.37827 1.83349   1
   3   9   4 -0.0398 1.54589   4
   4  -9   4 0.83665 1.75517   1
   5  -9   4 2.43608 1.93183   1
   4 -10  -4 0.90497 2.15448   1
   3 -10  -4 14.0537 2.50048   1
   2 -10  -4 2.74882 1.80748   1
   1 -10  -4 3.38863 1.84654   1
  -1  10   4 5.97226 1.87461   4
   0 -10  -4 4.65076 1.82189   1
   0  10   4 4.26911 1.73955   4
   1 -10   4 2.90441 1.55750   1
   1  10   4 0.78617 1.60999   4
   2 -10   4 1.28698 1.72800   1
   2  10   4 0.86185 1.63221   4
   3 -10   4 0.09108 1.81642   1
 -11   0   5 14.9132 2.43749   2
 -11   0   5 7.24652 1.73307   3
 -10   0   5 1.16679 1.85309   2
  -9   0   5 203.789 7.16758   2
  -8   0   5 -0.5827 1.31803   2
  -7   0   5 89.0093 3.59575   2
   7   0  -5 87.4433 3.16205   1
  -6   0   5 -1.5217 0.90532   2
   6   0  -5 -0.1147 0.61093   1
   5   0  -5 182.441 5.65054   1
  -5   0   5 178.704 5.85884   2
   4   0  -5 0.03770 0.45893   1
  -4   0   5 0.23596 0.42326   1
  -4   0   5 -0.4830 0.56839   2
   2   0  -5 0.01445 0.39208   2
  -2   0   5 -0.1376 0.30736   1
  -2   0   5 0.03063 0.34935   2
  -2   0   5 0.36571 0.26918   4
   1   0  -5 1548.59 46.1383   2
  -1   0   5 1569.59 45.8363   1
  -1   0   5 1578.10 46.1333   2
  -1   0   5 1589.73 50.8155   3
   0   0  -5 -0.2203 0.39740   2
   0   0   5 -0.3521 0.17343   1
  -1   0  -5 1025.95 33.0516   3
   1   0   5 1005.05 29.8366   1
   2   0   5 0.32849 0.53074   1
  -2   0  -5 -0.2046 0.08184   2
   3   0   5 194.450 6.05870   1
  -3   0  -5 191.901 6.10522   2
   4   0   5 -0.2981 0.62646   1
  -4   0  -5 0.32871 0.73353   2
   5   0   5 1.87962 0.78845   1
  -5   0  -5 2.68201 0.89315   2
   6   0   5 0.98821 0.85976   1
  -6   0  -5 1.49034 0.95824   2
  -7   0  -5 32.0834 2.19406   2
   7   0   5 29.7100 2.12330   1
   8   0   5 0.74025 1.13486   1
  -8   0  -5 0.67803 1.34501   2
  -9   0  -5 23.2920 2.65654   3
  -9   0  -5 19.9815 2.22007   2
 -10   0  -5 0.49196 2.04378   2
 -10   0  -5 -3.0925 2.17808   3
 -11  -1   5 0.65185 2.19550   2
 -11  -1   5 -0.7205 1.67110   3
 -11   1   5 -0.9754 1.99503   2
 -10  -1   5 5.88857 1.87288   2
 -10  -1   5 8.46804 1.64882   3
 -10   1   5 5.96365 1.94119   2
  -9  -1   5 3.45283 1.55572   2
  -9  -1   5 1.40532 1.17587   3
  -9   1   5 2.02174 1.57523   2
   8  -1  -5 92.7050 3.54677   1
  -8  -1   5 97.0989 4.00888   2
  -8  -1   5 87.4783 3.77887   3
  -8   1   5 86.2842 3.66942   2
  -7  -1   5 -1.3602 0.70951   3
  -7  -1   5 -0.3619 1.15871   2
   7  -1  -5 0.96072 0.83605   1
  -7   1   5 -1.0851 1.02796   2
   6  -1  -5 320.600 9.77606   1
  -6  -1   5 320.822 10.0227   2
  -6   1   5 303.567 9.88899   2
  -6   1   5 328.346 9.81106   1
   6   1  -5 314.613 9.52757   1
  -5  -1   5 315.323 10.2923   2
  -5  -1   5 338.801 9.92930   1
   5  -1  -5 334.645 10.1371   1
   5   1  -5 330.403 9.91384   1
  -5   1   5 338.265 10.2397   2
  -5   1   5 335.839 10.1414   1
   4  -1  -5 879.992 25.9044   1
  -4  -1   5 858.675 26.1513   2
  -4  -1   5 897.523 25.7223   1
  -4   1   5 881.278 25.9027   1
   4   1  -5 873.995 25.7211   1
  -4   1   5 883.702 26.0688   2
  -3  -1   5 10.7055 0.65067   1
  -3   1   5 10.9756 0.77679   2
   2  -1  -5 62.4513 2.17812   2
  -2  -1   5 66.6318 2.15683   1
  -2   1   5 63.1730 2.16208   2
  -2   1   5 63.0154 2.21720   1
  -2   1   5 67.0448 2.13535   4
  -1  -1   5 467.704 13.9122   2
   1  -1  -5 469.450 13.8756   2
  -1  -1   5 458.641 13.8319   1
  -1   1   5 484.499 13.3536   4
  -1   1   5 442.854 13.7670   1
   0  -1   5 6.13579 0.67619   1
   0  -1  -5 6.72348 0.62109   2
   0   1   5 5.29309 0.57290   1
   0   1  -5 4.41068 0.64798   2
  -1  -1  -5 43.3686 1.59086   2
  -1  -1  -5 40.1555 1.74277   3
   1   1   5 40.3422 1.63096   1
  -1   1  -5 41.3994 1.69235   2
  -2  -1  -5 74.2050 2.96848   3
  -2  -1  -5 79.0106 2.65115   2
   2  -1   5 75.8572 2.63340   1
   2   1   5 75.3463 2.72633   1
  -3  -1  -5 273.690 8.29435   2
  -3  -1  -5 259.022 9.18549   3
   3  -1   5 263.598 8.20518   1
  -3   1  -5 265.238 8.26478   2
   3   1   5 275.681 8.28256   1
   4  -1   5 314.354 9.66840   1
  -4  -1  -5 316.046 10.8769   3
  -4   1  -5 321.581 9.77943   2
   4   1   5 310.571 9.68347   1
  -5  -1  -5 10.2917 1.27943   3
   5  -1   5 11.8133 1.15175   1
  -5  -1  -5 7.77751 0.95892   2
  -5   1  -5 12.3156 1.17532   2
   5   1   5 12.7938 1.12266   1
  -6  -1  -5 36.6733 2.51210   3
   6  -1   5 37.5830 2.05709   1
  -6   1  -5 40.1743 2.21472   2
   6   1   5 34.1895 1.91990   1
  -7  -1  -5 37.9096 2.93670   3
  -7  -1  -5 39.3386 2.40573   2
   7  -1   5 33.3723 2.22764   1
  -7   1  -5 38.1488 2.33841   2
   7   1   5 38.4832 2.24534   1
  -8  -1  -5 46.8650 3.04862   2
   8  -1   5 48.1499 2.67577   1
  -8  -1  -5 46.5076 3.54874   3
  -8   1  -5 50.9307 3.01986   2
  -9  -1  -5 0.89191 1.99928   3
  -9  -1  -5 1.66272 1.63564   2
   9  -1   5 2.48001 1.48337   1
  -9   1  -5 2.12243 1.57983   2
 -10  -1  -5 5.39854 2.03484   2
 -10  -1  -5 4.70102 2.69209   3
 -10   1  -5 9.81167 2.00979   2
 -10  -2   5 -1.6086 1.92875   2
 -10  -2   5 0.55824 1.49950   3
 -10   2   5 -0.9945 1.66458   2
  -9  -2   5 13.8188 2.16704   2
   9  -2  -5 20.3413 1.84695   1
  -9  -2   5 14.4442 1.80950   3
  -9   2   5 17.2715 1.93800   2
  -8  -2   5 3.02829 1.56403   2
   8  -2  -5 2.81039 1.20050   1
  -8  -2   5 0.57889 1.09590   3
  -8   2   5 4.21734 1.29668   2
  -7  -2   5 39.1947 2.33341   2
   7  -2  -5 38.7102 2.18188   1
  -7  -2   5 41.4203 2.27849   3
  -7   2   5 36.8546 2.13258   2
   6  -2  -5 1.35855 0.93247   1
  -6  -2   5 3.67252 0.83173   3
  -6   2   5 2.69399 0.88565   2
  -6   2   5 3.13417 0.96358   1
   5  -2  -5 392.354 11.7902   1
  -5  -2   5 386.141 12.8418   3
  -5   2   5 378.092 11.7657   1
   5   2  -5 379.321 11.3098   1
  -5   2   5 390.138 11.7206   2
   4  -2  -5 182.767 5.88960   1
  -4  -2   5 179.834 5.94268   2
  -4  -2   5 189.600 5.49453   1
  -4   2   5 182.240 5.86658   1
   3  -2  -5 141.125 4.64194   1
  -3  -2   5 149.164 4.37508   1
  -3  -2   5 142.623 4.68066   2
  -3   2   5 146.799 4.49008   2
  -3   2   5 139.879 4.47923   4
  -3   2   5 142.020 4.63941   1
  -1  -2   5 7.37671 0.67898   2
  -1  -2   5 8.39423 0.67658   1
   1  -2  -5 7.24621 0.60930   2
   1   2  -5 5.66524 0.63769   2
  -1   2   5 7.74240 0.66632   1
   0  -2  -5 715.468 20.7134   2
   0  -2   5 700.181 20.6436   1
   0   2  -5 706.435 20.8867   2
   0   2   5 682.574 20.6424   1
  -1  -2  -5 4.77080 0.55117   2
  -1   2  -5 3.39516 0.63884   2
   1   2   5 3.94221 0.54468   1
  -2  -2  -5 130.988 4.26559   2
  -2  -2  -5 134.674 4.80428   3
   2   2   5 130.126 4.23141   1
  -3  -2  -5 761.779 26.1155   3
  -3  -2  -5 818.652 23.6174   2
   3  -2   5 803.866 23.4598   1
  -3   2  -5 792.146 23.5503   2
   3   2   5 784.064 23.4146   1
  -4  -2  -5 32.0325 1.70570   2
   4  -2   5 33.0452 1.66147   1
  -4  -2  -5 31.2936 2.04745   3
   4   2   5 32.8226 1.62004   1
  -4   2  -5 32.7507 1.59193   2
   5  -2   5 34.6205 1.93479   1
  -5  -2  -5 32.9956 2.32773   3
  -5  -2  -5 33.7078 1.91135   2
  -5   2  -5 31.9029 1.84345   2
   5   2   5 32.3555 1.80954   1
  -6  -2  -5 15.1167 1.60129   2
   6  -2   5 19.1796 1.62100   1
  -6  -2  -5 17.3199 1.89353   3
  -6   2  -5 18.4339 1.62262   2
   6   2   5 16.6888 1.46135   1
   7  -2   5 88.6041 3.60234   1
  -7  -2  -5 84.2935 3.67355   2
  -7  -2  -5 90.5503 4.40368   3
  -7   2  -5 78.0861 3.49946   2
  -8  -2  -5 5.88054 1.99693   3
   8  -2   5 4.86273 1.44072   1
  -8  -2  -5 7.63015 1.64860   2
  -8   2  -5 3.65916 1.37314   2
   9  -2   5 23.5526 2.24623   1
  -9  -2  -5 22.5025 2.36775   2
  -9  -2  -5 26.7439 3.01369   3
  -9   2  -5 23.7657 2.21041   2
 -10  -2  -5 0.41888 2.58800   3
 -10  -2  -5 5.10535 2.21673   2
 -10   2  -5 4.41232 2.05719   2
 -10  -3   5 5.66468 1.89817   3
 -10  -3   5 5.60820 1.96605   2
  -9  -3   5 5.08331 1.86913   2
   9  -3  -5 2.48210 1.52423   1
  -9  -3   5 2.69531 1.45965   3
  -9   3   5 2.48068 1.41717   2
  -8  -3   5 23.5588 2.13712   2
  -8  -3   5 30.1818 2.41423   3
   8  -3  -5 24.7915 2.01214   1
  -8   3   5 25.0707 1.88585   2
   7  -3  -5 11.5072 1.40808   1
  -7  -3   5 9.98661 1.55568   2
  -7   3   5 13.2030 1.33089   2
  -6  -3   5 209.931 7.20097   2
   6  -3  -5 210.947 7.13907   1
  -6   3   5 223.786 6.93633   2
  -6   3   5 223.737 7.14743   1
  -5  -3   5 72.1725 2.95023   2
   5  -3  -5 74.9349 2.91529   1
  -5   3   5 68.7893 2.99631   1
  -5   3   5 71.3052 2.60975   2
  -4  -3   5 209.763 6.07697   1
   4  -3  -5 205.614 6.65006   1
  -4  -3   5 206.625 6.67448   2
  -4   3   5 201.359 6.66811   1
  -4   3   5 209.496 6.37526   2
   3  -3  -5 278.874 8.56504   1
  -3  -3   5 276.668 8.56763   2
   3  -3  -5 273.774 8.29283   2
  -3  -3   5 277.801 8.25323   1
  -3   3   5 266.304 8.53723   1
  -3   3   5 279.783 8.28552   2
  -3   3   5 274.948 8.28593   4
   2  -3  -5 9.97893 0.69241   2
  -2  -3   5 11.7692 0.96357   2
  -2  -3   5 10.0234 0.70813   1
  -2   3   5 6.87792 0.76596   4
   2   3  -5 10.9777 0.95044   2
  -1  -3   5 686.172 21.1835   2
  -1  -3   5 713.810 20.9677   1
   1  -3  -5 727.862 20.9742   2
  -1   3   5 721.865 21.0943   1
   0  -3  -5 87.4712 2.88797   2
   0   3   5 87.6593 3.03492   1
   0   3  -5 98.6754 3.19057   2
  -1  -3  -5 173.896 5.42446   2
   1  -3   5 172.795 5.52261   1
  -1   3  -5 172.034 5.61963   2
   1   3   5 181.138 5.46271   1
   2  -3   5 1.55160 0.67086   1
  -2  -3  -5 2.22628 0.60252   2
   2   3   5 2.59363 0.54081   1
  -3  -3  -5 73.4907 2.70339   2
   3  -3   5 72.8701 2.77337   1
   3   3   5 76.2490 2.57661   1
  -3   3  -5 68.6199 2.63115   2
   4  -3   5 6.74797 1.03004   1
  -4  -3  -5 6.19202 1.19678   3
  -4  -3  -5 7.93171 1.12349   2
   4   3   5 7.01993 0.79809   1
  -4   3  -5 6.37322 0.91042   2
  -5  -3  -5 118.258 4.96276   3
   5  -3   5 121.923 4.29085   1
  -5  -3  -5 117.092 4.31156   2
   5   3   5 119.225 3.98124   1
  -5   3  -5 116.705 4.12634   2
  -6  -3  -5 86.9118 3.59098   2
   6  -3   5 88.3923 3.54326   1
  -6  -3  -5 89.1775 4.27841   3
  -6   3  -5 82.7999 3.43918   2
  -7  -3  -5 0.89595 1.29018   2
   7  -3   5 3.96269 1.38651   1
  -7  -3  -5 -0.3095 1.60325   3
  -7   3  -5 0.51871 1.18214   2
   8  -3   5 8.52732 1.58525   1
  -8  -3  -5 6.95709 2.20614   3
  -8  -3  -5 7.26477 1.88592   2
  -8   3  -5 5.71014 1.60165   2
  -9  -3  -5 2.62497 2.47258   3
   9  -3   5 3.85069 1.78452   1
  -9  -3  -5 2.18914 1.93516   2
  -9   3  -5 2.62571 1.64761   2
 -10  -3  -5 1.76012 2.20999   2
 -10  -3  -5 6.55410 3.09812   3
  10  -3   5 6.69557 2.10570   1
 -10   3  -5 3.36840 1.96729   2
 -10  -4   5 0.69335 2.11231   2
  10  -4  -5 2.10622 1.58625   1
   9  -4  -5 5.44815 1.80338   1
  -9  -4   5 5.88609 1.81672   2
  -8  -4   5 -0.9579 1.38767   2
   8  -4  -5 -1.1136 1.44961   1
  -7  -4   5 59.4602 3.25344   2
   7  -4  -5 59.3109 2.97256   1
   6  -4  -5 -1.2818 1.00169   1
  -6  -4   5 1.60319 1.13379   2
  -6   4   5 -0.3558 0.72134   2
  -5  -4   5 202.506 6.80501   2
   5  -4  -5 208.809 6.82149   1
  -5   4   5 202.654 6.83911   1
   4  -4  -5 47.6364 1.79289   2
   4  -4  -5 48.5987 2.30273   1
  -4  -4   5 51.4988 2.26487   2
  -4   4   5 51.1247 1.79692   2
  -4   4   5 48.3490 2.32814   1
   3  -4  -5 580.285 17.4750   2
  -3  -4   5 585.436 17.4509   1
  -3  -4   5 605.574 17.8725   2
   3   4  -5 598.622 16.7735   4
  -2  -4   5 19.7596 1.21731   2
   2  -4  -5 21.1093 1.36654   1
   2  -4  -5 20.4201 0.73849   2
  -2  -4   5 20.0655 1.10005   1
  -2   4   5 18.4971 1.30760   4
   2   4  -5 20.4352 0.79370   4
   2   4  -5 21.5764 1.37155   2
  -2   4   5 21.3381 1.38274   1
   1  -4  -5 405.486 11.8606   2
   1  -4  -5 398.883 12.2105   1
  -1  -4   5 407.750 12.2277   2
   1   4  -5 403.456 12.2259   2
  -1   4   5 408.530 12.2106   1
  -1   4   5 390.187 11.8301   4
   0  -4   5 247.632 7.44016   1
   0  -4  -5 237.272 7.22316   2
   0   4   5 235.345 7.30872   4
   0   4   5 239.335 7.44610   1
  -1  -4  -5 4.09116 0.57889   2
   1  -4   5 5.70963 0.78617   1
  -1   4  -5 1.57593 0.49583   2
   1   4   5 3.77691 0.63437   1
   2  -4   5 517.864 16.0847   1
  -2  -4  -5 549.262 16.0834   2
   2   4   5 538.464 15.9271   1
   3  -4   5 7.87885 1.11770   1
  -3  -4  -5 9.67556 1.05408   2
   3   4   5 9.20288 0.80511   1
  -3   4  -5 9.18230 0.90411   2
  -4  -4  -5 39.6687 2.02520   2
   4   4   5 39.6237 1.68110   1
  -4   4  -5 44.9494 1.95015   2
  -5  -4  -5 19.9012 1.74545   2
   5  -4   5 21.3264 1.71589   1
   5   4   5 18.2866 1.19921   1
  -5   4  -5 20.8503 1.48100   2
   6  -4   5 12.4634 1.57853   1
  -6  -4  -5 7.79034 1.46758   2
  -6   4  -5 8.64373 1.27835   2
  -7  -4  -5 9.52342 1.81004   2
   7  -4   5 12.2879 1.71215   1
  -7   4  -5 12.3523 1.58766   2
   8  -4   5 1.83925 1.74024   1
  -8  -4  -5 0.54646 2.19974   3
  -8  -4  -5 2.67778 1.59499   2
  -8   4  -5 2.62972 1.46837   2
  -9  -4  -5 4.40372 2.70204   3
   9  -4   5 5.71715 1.81716   1
  -9  -4  -5 -1.9346 1.71296   2
  -9   4  -5 2.06257 1.66932   2
  -9  -5   5 -3.5659 1.86645   2
   9  -5  -5 0.51747 1.86969   1
  -8  -5   5 1.64916 1.75022   2
   8  -5  -5 1.19641 1.49532   1
  -7  -5   5 0.43520 1.52207   2
   7  -5  -5 1.37186 1.36642   1
  -6  -5   5 37.2478 2.39089   2
   6  -5  -5 35.7298 2.61569   1
  -5  -5   5 53.7660 2.57606   2
   5  -5  -5 50.7355 2.66650   1
  -5   5   5 50.1684 2.70346   1
  -3  -5   5 224.820 7.31299   2
  -3  -5   5 227.815 6.94878   1
   3   5  -5 246.212 6.63058   4
  -3   5   5 206.994 7.08162   4
   2  -5  -5 178.748 5.87877   1
  -2  -5   5 174.305 5.72193   2
  -2   5   5 171.877 5.85401   1
   2   5  -5 176.050 5.16644   4
  -2   5   5 172.952 5.63089   4
   2   5  -5 177.260 5.75841   2
   1  -5  -5 235.627 7.70374   1
  -1  -5   5 246.617 7.67136   2
  -1  -5   5 247.295 7.53682   1
  -1   5   5 245.027 7.50247   4
   1   5  -5 247.439 7.66997   2
  -1   5   5 236.428 7.69084   1
   0  -5  -5 62.8896 2.50034   1
   0  -5   5 59.9046 2.40772   1
   0  -5  -5 59.4020 2.02593   2
   0   5   5 61.0033 2.45252   4
   0   5   5 60.3287 2.48472   1
   0   5  -5 59.4077 2.46162   2
   1  -5   5 370.534 11.4323   1
  -1  -5  -5 368.053 11.2268   2
  -1  -5  -5 378.192 11.3828   1
   1   5   5 375.418 11.3551   1
   2  -5   5 24.4493 1.59348   1
  -2  -5  -5 24.5291 1.35321   2
   2   5   5 26.6755 1.42164   1
   3  -5   5 103.081 3.88504   1
  -3  -5  -5 107.863 3.76769   2
   3   5   5 103.637 3.55703   1
  -3   5  -5 106.239 3.60339   2
  -4  -5  -5 0.37794 0.96789   2
   4  -5   5 -0.6053 0.73899   1
   4   5   5 -0.6881 0.59661   1
  -4   5  -5 0.66603 0.75113   2
  -5  -5  -5 37.1597 2.19838   2
   5  -5   5 41.7736 2.38408   1
  -5   5  -5 33.6052 1.96891   2
  -6  -5  -5 12.4274 1.64316   2
   6  -5   5 12.2622 1.87461   1
  -6   5  -5 13.8378 1.40689   2
  -7  -5  -5 10.1441 1.74950   2
   7  -5   5 9.94729 1.98289   1
  -8  -5  -5 1.15474 1.84344   2
   8  -5   5 1.61537 1.71816   1
   9  -5   5 -0.6679 1.99872   1
  -9  -5  -5 3.80278 2.11251   2
   9  -6  -5 1.68278 2.10375   1
  -9  -6   5 -0.6721 2.00204   2
   8  -6  -5 -1.3569 1.61300   1
  -8  -6   5 0.56386 1.63098   2
  -7  -6   5 2.27923 1.68335   2
   7  -6  -5 1.49219 1.54726   1
  -6  -6   5 0.69725 1.46601   2
   6  -6  -5 -0.7312 1.53022   1
   5  -6  -5 6.09571 1.44499   1
  -5  -6   5 8.17935 1.47239   2
   4  -6  -5 56.9718 2.90747   1
  -4  -6   5 55.9072 2.82214   2
  -4   6   5 67.6878 3.22702   1
  -3  -6   5 6.77122 1.17961   2
   3  -6  -5 8.72976 1.33446   1
  -3   6   5 9.05550 1.31114   4
  -3   6   5 5.27789 1.46285   1
   3   6  -5 11.7938 1.37272   2
  -2  -6   5 157.665 5.04288   1
  -2  -6   5 154.103 5.23976   2
   2  -6  -5 153.369 5.40036   1
  -2   6   5 155.600 5.27631   4
  -2   6   5 149.853 5.38639   1
   2   6  -5 162.257 5.31931   2
  -1  -6   5 24.7567 1.57718   2
   1  -6  -5 25.7912 1.79975   1
  -1  -6   5 23.3781 1.52745   1
  -1   6   5 28.7578 1.88121   1
  -1   6   5 26.5922 1.85889   4
   1   6  -5 22.6933 1.70648   2
   0  -6  -5 44.5767 2.22248   1
   0  -6   5 42.4676 2.02990   1
   0   6   5 46.3649 2.27529   4
   0   6   5 44.1392 2.20618   1
   0   6  -5 43.5442 2.18584   2
   1  -6   5 34.0560 2.03140   1
  -1  -6  -5 35.1932 1.54609   2
  -1  -6  -5 32.8334 1.89671   1
   1   6   5 34.8387 2.10599   4
   1   6   5 33.6599 1.87901   1
  -1   6  -5 34.6904 1.84263   2
  -2  -6  -5 161.635 5.12330   2
   2  -6   5 154.162 5.37657   1
  -2  -6  -5 155.484 5.15796   1
  -2   6  -5 153.650 5.07566   2
   2   6   5 155.112 5.14095   1
  -3  -6  -5 0.63062 0.79725   1
  -3  -6  -5 -0.0624 0.85863   2
   3  -6   5 0.95135 1.22606   1
   3   6   5 0.31824 0.75646   1
   4  -6   5 52.3764 2.73410   1
  -4  -6  -5 52.1627 2.56875   2
   5  -6   5 1.15555 1.46867   1
  -5  -6  -5 -0.0424 1.06616   2
  -6  -6  -5 38.4827 2.63373   2
   6  -6   5 31.4702 2.48423   1
  -7  -6  -5 2.52719 1.72762   2
   7  -6   5 -2.5132 1.78759   1
   8  -6   5 4.85897 2.02728   1
  -8  -6  -5 2.25070 1.91541   2
   8  -7  -5 -0.6715 2.04391   1
  -8  -7   5 3.71440 2.01255   2
   7  -7  -5 1.09076 1.94908   1
  -7  -7   5 2.87111 1.78761   2
   6  -7  -5 0.06862 1.51445   1
  -6  -7   5 1.39921 1.38990   2
   5  -7  -5 0.04783 1.39717   1
  -5  -7   5 0.71623 1.38987   2
  -4  -7   5 7.08951 1.42874   2
   4  -7  -5 5.54029 1.51057   1
   4   7  -5 9.25353 1.59073   2
  -3  -7   5 19.6339 1.69230   2
   3  -7  -5 14.7147 1.78368   1
  -3   7   5 14.2684 1.65856   4
  -3   7   5 15.0413 1.76464   1
   3   7  -5 17.2950 1.67026   2
  -2  -7   5 24.4356 1.72014   2
   2  -7  -5 21.8238 1.83778   1
  -2  -7   5 21.7010 1.48747   1
   2   7  -5 22.8152 1.77128   2
  -2   7   5 18.5926 1.74247   4
  -2   7   5 21.4324 2.04037   1
   1  -7  -5 44.7907 2.44161   1
  -1  -7   5 44.6955 2.23250   1
  -1   7   5 43.5598 2.45498   1
  -1   7   5 47.3787 2.56309   4
   1   7  -5 48.3766 2.44653   2
   0  -7   5 4.91010 1.19029   1
   0  -7  -5 5.58869 1.26668   1
   0   7   5 6.23716 1.26678   1
   0   7   5 5.84588 1.38425   4
   1  -7   5 82.5719 3.44061   1
  -1  -7  -5 76.7901 3.27750   1
   1   7   5 79.8258 3.29525   1
   1   7   5 86.2413 3.45848   4
  -2  -7  -5 3.37920 1.10871   1
   2  -7   5 7.00547 1.46986   1
   2   7   5 5.85367 1.45233   4
   2   7   5 4.47586 1.06509   1
  -3  -7  -5 83.2143 3.28424   2
   3  -7   5 82.8412 3.62066   1
   4  -7   5 -0.7734 1.30153   1
  -4  -7  -5 0.57437 1.17457   2
   5  -7   5 17.8764 2.04552   1
  -5  -7  -5 20.0191 1.91709   2
   6  -7   5 -1.4386 1.57036   1
  -6  -7  -5 -0.0678 1.48703   2
   7  -7   5 3.84349 1.94947   1
  -7  -7  -5 3.47023 1.83098   2
   7  -8  -5 -2.5400 1.97140   1
  -7  -8   5 -2.2375 1.79993   2
  -6  -8   5 0.45845 1.58233   2
   6  -8  -5 0.97099 1.97013   1
   5  -8  -5 7.56680 2.07033   1
  -5  -8   5 3.71967 1.57325   2
   5   8  -5 3.68368 1.75668   2
   4  -8  -5 19.5669 2.33666   1
  -4  -8   5 20.7965 1.97663   2
   4   8  -5 20.9633 2.03849   2
  -3  -8   5 3.48867 1.38253   2
   3  -8  -5 4.78336 1.71839   1
   3   8  -5 3.68305 1.43805   2
  -3   8   5 4.45644 1.55982   4
   2  -8  -5 26.2560 2.17388   1
  -2   8   5 24.2943 2.15684   1
  -2   8   5 26.2511 2.10131   4
   1  -8  -5 4.44640 1.52353   1
  -1  -8   5 3.74563 1.17653   1
  -1   8   5 0.01437 1.40780   1
  -1   8   5 4.17294 1.34492   4
   0  -8  -5 70.9030 3.25718   1
   0  -8   5 62.1365 2.91525   1
   0   8   5 64.8258 3.03831   4
   0   8   5 64.9217 3.21253   1
  -1  -8  -5 -1.0428 1.17844   1
   1  -8   5 1.65896 1.18998   1
   1   8   5 0.35012 1.19955   1
   1   8   5 -0.0195 1.30450   4
   2  -8   5 46.0701 2.69411   1
  -2  -8  -5 45.2534 2.53166   1
   2   8   5 40.5752 2.70170   4
   2   8   5 47.7212 2.59198   1
   3  -8   5 16.9952 1.96013   1
   3   8   5 19.4750 2.05106   4
   4  -8   5 16.3721 2.06347   1
   5  -8   5 -1.5554 1.63052   1
  -6  -8  -5 1.59843 1.67763   2
   6  -8   5 -1.9335 1.76108   1
   6  -9  -5 2.95815 2.27082   1
   5  -9  -5 1.94401 2.16076   1
   4  -9  -5 -0.0266 1.75455   1
   3  -9  -5 0.57660 1.87271   1
   2  -9  -5 6.51172 1.78375   1
  -2   9   5 10.2875 1.92068   4
   1  -9  -5 15.1018 2.03010   1
  -1   9   5 10.0952 1.86035   4
   0  -9  -5 -3.3146 1.45674   1
   0  -9   5 -0.9393 1.37116   1
   0   9   5 0.65084 1.32209   4
  -1  -9  -5 18.4685 1.91743   1
   1  -9   5 18.1188 2.04371   1
   1   9   5 15.3520 1.97098   4
   2  -9   5 1.13284 1.68712   1
   2   9   5 0.66514 1.49910   4
   3  -9   5 13.1368 2.02378   1
   3   9   5 12.8595 2.01171   4
   4  -9   5 3.57864 1.84675   1
   4   9   5 1.84211 1.76579   4
   5  -9   5 -0.9551 1.87853   1
   3 -10  -5 2.20127 1.93494   1
   2 -10  -5 7.14937 1.98750   1
  -2  10   5 8.24186 1.99477   4
   1 -10  -5 3.53651 1.69422   1
  -1  10   5 2.40208 1.83677   4
   0 -10  -5 6.43439 1.77719   1
   0  10   5 5.59831 1.84890   4
   1 -10   5 1.19405 1.57394   1
   1  10   5 -0.9230 1.65169   4
   2 -10   5 7.80818 2.20672   1
   2  10   5 6.98732 1.90207   4
   3 -10   5 3.52635 2.21571   1
 -11   0   6 -1.3782 1.42988   3
 -11   0   6 -2.2826 2.09191   2
 -10   0   6 1.44847 1.66751   2
  -9   0   6 0.01777 1.56799   2
  -8   0   6 12.9317 1.76339   2
   7   0  -6 -0.9405 0.71685   1
  -7   0   6 -0.1029 0.97649   2
   6   0  -6 46.0998 1.95491   1
  -6   0   6 44.1530 2.29703   2
  -6   0   6 49.2607 2.02000   1
  -5   0   6 0.15789 0.44445   1
  -5   0   6 -0.5806 0.76302   2
   5   0  -6 0.12509 0.52635   1
  -4   0   6 450.888 12.8509   2
  -4   0   6 395.814 12.5896   1
  -3   0   6 -0.1515 0.40576   2
  -3   0   6 0.02865 0.37079   1
   2   0  -6 1152.65 34.5411   2
  -2   0   6 1164.44 34.5222   2
  -2   0   6 1168.51 33.1028   4
  -2   0   6 1198.59 34.2748   1
  -1   0   6 -0.7895 0.24038   3
  -1   0   6 -0.6005 0.41005   1
   1   0  -6 -0.4082 0.44497   2
   0   0  -6 271.949 8.39717   2
  -1   0  -6 0.25080 0.40797   2
  -1   0  -6 -0.2445 0.36350   3
   1   0   6 0.80466 0.54077   1
  -3   0  -6 0.09944 0.64043   2
   3   0   6 0.10021 0.64733   1
   4   0   6 62.9303 2.47943   1
  -4   0  -6 58.3567 2.44131   2
  -5   0  -6 -0.6870 0.88087   2
   5   0   6 -0.6758 0.69691   1
  -6   0  -6 10.2138 1.33371   2
   6   0   6 7.73935 1.20849   1
   7   0   6 0.51247 1.09343   1
  -7   0  -6 0.79019 1.34740   2
  -8   0  -6 9.09683 1.80092   2
   8   0   6 7.75584 1.53203   1
  -8   0  -6 15.8715 2.09969   3
  -9   0  -6 0.64207 1.89272   3
  -9   0  -6 0.46340 1.55801   2
 -10   0  -6 -2.3630 2.37443   3
 -10   0  -6 4.51466 1.96959   2
 -11  -1   6 3.15075 1.69134   3
 -11  -1   6 0.16726 2.27002   2
 -11   1   6 0.25630 2.02637   2
 -10  -1   6 -1.3652 1.32792   3
 -10  -1   6 -0.3105 1.88140   2
 -10   1   6 -1.1419 1.77449   2
  -9  -1   6 7.22752 1.69898   2
  -9  -1   6 8.05635 1.31406   3
  -9   1   6 9.32948 1.61963   2
  -8  -1   6 -1.3808 1.20801   2
   8  -1  -6 0.88514 0.96801   1
  -8  -1   6 0.58758 0.89046   3
  -8   1   6 0.03848 1.24901   2
  -7  -1   6 35.3277 1.93738   3
  -7  -1   6 38.5811 2.25105   2
   7  -1  -6 38.9458 1.98979   1
  -7   1   6 41.5134 2.13145   2
   6  -1  -6 25.8566 1.58088   1
  -6  -1   6 27.9773 1.32634   1
  -6  -1   6 23.9617 1.75369   2
  -6   1   6 27.1551 1.72484   1
   6   1  -6 27.2161 1.29885   1
  -6   1   6 25.5434 1.73442   2
  -5  -1   6 164.705 5.40667   2
   5  -1  -6 155.818 5.22137   1
  -5  -1   6 160.467 5.01956   1
  -5   1   6 161.598 5.30461   2
   5   1  -6 162.241 5.02747   1
  -5   1   6 166.231 5.25026   1
  -4  -1   6 38.6085 1.44831   1
   4  -1  -6 38.4930 1.66896   1
  -4  -1   6 36.3297 1.70622   2
  -4  -1   6 36.4425 1.36213   3
  -4   1   6 38.1714 1.64709   2
  -4   1   6 37.0335 1.60180   1
   3  -1  -6 1083.27 32.8075   2
  -3  -1   6 1118.45 32.8891   2
  -3  -1   6 1133.72 32.4948   1
  -2  -1   6 10.6794 0.78637   1
   2  -1  -6 11.9323 0.80908   2
  -2  -1   6 12.3171 0.53042   4
  -2   1   6 11.8224 0.77317   2
  -2   1   6 12.8416 0.76881   4
  -1  -1   6 28.8629 1.22747   2
   0  -1   6 64.2120 2.34944   1
   0  -1  -6 64.2830 2.34550   2
   0   1   6 69.3012 2.34240   1
   0   1  -6 63.0475 2.42447   2
  -1  -1  -6 1269.34 34.7856   2
  -1  -1  -6 1238.24 38.3728   3
  -1   1  -6 995.052 34.7845   2
   1   1   6 1212.33 34.6378   1
   2  -1   6 7.88673 0.83414   1
  -2  -1  -6 7.62204 0.73829   2
  -2  -1  -6 5.78810 0.75133   3
   2   1   6 7.34978 0.88114   1
  -2   1  -6 6.21087 0.67033   2
  -3  -1  -6 599.546 19.8786   3
  -3  -1  -6 594.335 17.9570   2
   3  -1   6 596.950 17.8322   1
  -3   1  -6 587.817 17.9380   2
   3   1   6 611.088 17.9250   1
   4  -1   6 148.171 4.97090   1
  -4  -1  -6 139.251 5.01661   2
  -4  -1  -6 154.860 5.68016   3
   4   1   6 162.558 5.08446   1
  -4   1  -6 151.107 5.02717   2
   5  -1   6 32.0424 1.86273   1
  -5  -1  -6 33.8174 2.22497   3
   5   1   6 31.2257 1.82397   1
  -5   1  -6 30.7606 1.80624   2
   6  -1   6 109.119 3.98633   1
  -6  -1  -6 107.399 4.68397   3
   6   1   6 103.210 3.96469   1
  -6   1  -6 103.787 4.01270   2
  -7  -1  -6 50.3287 2.82219   2
   7  -1   6 53.0224 2.72364   1
  -7  -1  -6 61.5982 3.45875   3
   7   1   6 52.8814 2.65801   1
  -7   1  -6 54.1713 2.77589   2
   8  -1   6 3.07790 1.30918   1
  -8  -1  -6 2.80683 1.47989   2
  -8  -1  -6 5.67405 1.87501   3
  -8   1  -6 3.16744 1.46191   2
   9  -1   6 0.20991 1.49303   1
  -9  -1  -6 -0.4263 1.62039   2
  -9  -1  -6 0.69871 2.11617   3
  -9   1  -6 0.72598 1.75642   2
 -10  -1  -6 -4.1719 2.48507   3
 -10  -1  -6 2.97853 2.17178   2
 -10   1  -6 0.19680 1.79376   2
 -10  -2   6 -1.0054 1.97721   2
 -10  -2   6 -1.8020 1.37055   3
 -10   2   6 0.46889 1.72162   2
  -9  -2   6 14.2732 1.65803   3
  -9  -2   6 15.8874 2.22024   2
   9  -2  -6 13.4562 1.73369   1
  -9   2   6 14.2416 1.88826   2
  -8  -2   6 2.04540 1.39712   2
   8  -2  -6 4.29585 1.27409   1
  -8  -2   6 3.35214 1.10108   3
  -8   2   6 4.31123 1.35885   2
   7  -2  -6 7.64256 1.22033   1
  -7  -2   6 4.44705 1.29129   2
  -7  -2   6 5.20931 1.00192   3
  -7   2   6 6.94901 1.23376   2
   6  -2  -6 3.28622 0.89894   1
  -6  -2   6 4.29416 0.81187   3
  -6   2   6 4.09348 0.95080   2
  -6   2   6 3.27911 1.05432   1
  -5  -2   6 3.71736 0.66202   3
  -5  -2   6 3.23392 0.45758   1
  -5  -2   6 1.32030 0.46887   2
   5  -2  -6 3.17597 0.90751   1
   5   2  -6 2.89608 0.44588   1
  -5   2   6 2.85729 0.81896   1
  -5   2   6 2.78818 0.69575   2
   4  -2  -6 586.583 17.6322   1
  -4  -2   6 597.708 17.3007   1
  -4   2   6 585.125 17.6349   1
  -3  -2   6 4.71684 0.52512   1
  -3  -2   6 3.52242 0.72444   2
   3  -2  -6 3.63535 0.57887   2
  -3   2   6 4.47107 0.69705   1
  -3   2   6 5.10251 0.69341   4
  -3   2   6 5.00274 0.58256   2
   2  -2  -6 301.249 9.11268   2
  -2  -2   6 295.699 9.23984   2
  -2  -2   6 307.834 9.13432   1
   2   2  -6 307.772 9.26918   2
  -2   2   6 290.793 8.85724   4
  -2   2   6 301.864 9.09597   2
  -2   2   6 304.644 9.18073   1
  -1  -2   6 43.5197 1.66005   1
   1  -2  -6 42.0435 1.62435   2
  -1  -2   6 37.6094 1.64781   2
   0  -2   6 465.982 13.9214   1
   0  -2  -6 476.625 13.9461   2
   0   2  -6 464.124 14.1217   2
   0   2   6 459.243 13.8999   1
   1  -2   6 7.19698 0.67646   1
  -2  -2  -6 296.133 9.11439   2
  -2  -2  -6 293.802 10.1269   3
   2   2   6 295.831 9.09232   1
  -2   2  -6 302.375 9.15579   2
  -3  -2  -6 9.49214 0.97871   2
   3  -2   6 6.37047 0.87791   1
  -3  -2  -6 8.02034 1.02871   3
   3   2   6 10.4596 0.97320   1
  -3   2  -6 9.14718 0.96456   2
  -4  -2  -6 103.017 4.33127   3
   4  -2   6 106.800 3.75805   1
  -4  -2  -6 104.999 3.80348   2
  -4   2  -6 105.175 3.76026   2
   4   2   6 109.551 3.79094   1
   5  -2   6 70.0646 2.93072   1
  -5  -2  -6 71.7927 3.44939   3
  -5  -2  -6 67.7043 2.90081   2
   5   2   6 71.1995 2.90895   1
  -5   2  -6 68.2412 2.79546   2
  -6  -2  -6 -0.1807 1.07356   2
  -6  -2  -6 0.49334 1.34088   3
   6  -2   6 1.01298 1.13340   1
   6   2   6 0.42843 1.02779   1
  -6   2  -6 0.31357 0.98860   2
  -7  -2  -6 16.1700 1.81393   2
   7  -2   6 16.9858 1.65808   1
  -7  -2  -6 18.0832 2.27571   3
  -7   2  -6 21.0008 1.90079   2
  -8  -2  -6 1.70591 1.47486   2
  -8  -2  -6 1.79664 1.87896   3
   8  -2   6 0.30880 1.24705   1
  -8   2  -6 3.06411 1.44438   2
   9  -2   6 3.62172 1.62377   1
  -9  -2  -6 5.56047 1.83501   2
  -9  -2  -6 4.41830 2.39164   3
  -9   2  -6 2.94989 1.83000   2
 -10  -2  -6 2.69572 1.95666   2
 -10  -2  -6 -1.2008 2.74547   3
 -10   2  -6 1.19257 2.02579   2
 -10  -3   6 2.09672 1.92517   2
  -9  -3   6 0.19037 1.60188   2
   9  -3  -6 0.50272 1.47573   1
  -9   3   6 -0.1585 1.38001   2
  -8  -3   6 26.4949 2.29500   2
   8  -3  -6 27.3252 2.16644   1
  -8   3   6 29.2247 2.02405   2
   7  -3  -6 44.1565 2.40189   1
  -7  -3   6 45.7977 2.61783   2
  -7   3   6 45.5308 2.33666   2
  -6  -3   6 26.7974 1.89443   2
   6  -3  -6 26.2697 1.86111   1
  -6   3   6 21.8305 1.72185   1
  -6   3   6 22.1082 1.47190   2
   5  -3  -6 47.8210 2.39313   1
  -5  -3   6 50.4856 2.35407   2
  -5   3   6 50.4849 1.99169   2
  -5   3   6 49.3735 2.31821   1
  -4  -3   6 67.6278 2.67106   2
   4  -3  -6 62.0286 2.35135   2
  -4  -3   6 67.1731 2.10737   1
   4  -3  -6 64.6505 2.70383   1
  -4   3   6 66.8281 2.32168   2
  -4   3   6 66.3445 2.64343   1
   3  -3  -6 458.938 14.0339   1
   3  -3  -6 465.677 13.8421   2
  -3  -3   6 467.337 13.7910   1
  -3  -3   6 475.922 14.1049   2
  -3   3   6 453.224 14.0275   1
  -3   3   6 461.159 13.5852   4
  -3   3   6 466.809 13.8309   2
   2  -3  -6 199.614 6.02418   2
  -2  -3   6 193.838 6.19643   2
  -2  -3   6 192.116 6.03486   1
   2   3  -6 194.713 6.23420   2
  -2   3   6 195.023 5.99761   4
  -1  -3   6 1933.76 55.7048   1
   1  -3  -6 1931.24 55.9551   2
  -1  -3   6 1861.95 56.1486   2
   1   3  -6 1917.55 56.1703   2
  -1   3   6 1900.59 55.7910   1
   0  -3  -6 146.131 4.55150   2
   0  -3   6 146.379 4.66292   1
   0   3   6 144.480 4.65900   1
  -1  -3  -6 379.960 11.3216   2
   1  -3   6 379.481 11.3813   1
   1   3   6 367.539 11.3011   1
  -2  -3  -6 22.8259 1.21322   2
   2  -3   6 24.8576 1.38795   1
  -2   3  -6 22.9246 1.35882   2
   2   3   6 22.8906 1.24110   1
  -3  -3  -6 15.0471 1.15854   2
   3  -3   6 10.5375 1.10685   1
   3   3   6 15.2061 1.09355   1
  -3   3  -6 14.7290 1.14430   2
   4  -3   6 138.938 4.69708   1
  -4  -3  -6 132.577 5.34252   3
  -4  -3  -6 134.277 4.70875   2
   4   3   6 134.390 4.48907   1
  -4   3  -6 136.299 4.59958   2
  -5  -3  -6 0.76173 1.15584   3
   5  -3   6 3.09920 1.15519   1
  -5  -3  -6 4.27343 1.09000   2
  -5   3  -6 1.74971 0.96227   2
   5   3   6 2.82628 0.87167   1
  -6  -3  -6 113.632 4.40629   2
  -6  -3  -6 115.106 5.11733   3
   6  -3   6 102.272 4.19545   1
  -6   3  -6 109.872 4.15536   2
  -7  -3  -6 10.9560 1.78867   2
  -7  -3  -6 9.38288 1.98516   3
   7  -3   6 7.85518 1.61192   1
  -7   3  -6 8.43195 1.53340   2
  -8  -3  -6 3.06827 2.17257   3
  -8  -3  -6 2.75419 1.76369   2
   8  -3   6 4.41716 1.50773   1
  -8   3  -6 1.29692 1.50921   2
   9  -3   6 1.87904 1.60513   1
  -9  -3  -6 0.74550 1.66782   2
  -9  -3  -6 -1.1669 2.43403   3
  -9   3  -6 0.27242 1.72067   2
 -10  -3  -6 12.3258 2.36202   2
 -10  -3  -6 9.67374 3.30387   3
  10  -3   6 14.5341 2.41090   1
 -10   3  -6 16.3174 2.43603   2
 -10  -4   6 -0.3427 1.83305   2
  10  -4  -6 -0.6447 1.57570   1
  -9  -4   6 9.74627 1.97867   2
   9  -4  -6 10.4588 1.78476   1
   8  -4  -6 5.86192 1.52177   1
  -8  -4   6 7.18442 1.86680   2
   7  -4  -6 32.1641 2.30536   1
  -7  -4   6 32.6982 2.44848   2
   6  -4  -6 104.214 4.16173   1
  -6  -4   6 107.932 4.30719   2
  -6   4   6 116.338 4.37458   1
  -6   4   6 104.356 3.71225   2
   5  -4  -6 5.11723 0.78342   2
   5  -4  -6 5.42992 1.29757   1
  -5  -4   6 3.17289 1.21300   2
  -5   4   6 3.82579 1.15226   1
   4  -4  -6 8.78918 0.75199   2
  -4  -4   6 9.50588 1.20530   2
   4  -4  -6 6.97177 1.09506   1
  -4  -4   6 8.22990 0.58132   1
  -4   4   6 7.48056 0.70216   2
  -4   4   6 6.33342 1.09328   1
  -3  -4   6 165.362 5.38536   2
   3  -4  -6 163.760 5.03093   2
  -3  -4   6 162.212 5.10920   1
   3   4  -6 162.757 5.42688   2
  -3   4   6 156.779 5.23223   4
  -2  -4   6 831.783 24.2784   1
  -2  -4   6 828.461 24.5957   2
   2  -4  -6 824.537 24.2290   2
   2  -4  -6 809.055 24.5010   1
  -2   4   6 834.256 24.5162   1
   2   4  -6 817.749 24.6141   2
  -1  -4   6 6.01881 0.75373   1
   1  -4  -6 5.17917 0.46573   2
  -1  -4   6 5.81500 0.86488   2
  -1   4   6 3.88461 0.79619   1
   1   4  -6 5.08977 0.82985   2
  -1   4   6 2.74497 0.80761   4
   0  -4  -6 27.4334 1.16292   2
   0  -4   6 26.8172 1.40153   1
   0   4  -6 27.7393 1.58552   2
   0   4   6 27.0607 1.50702   1
   0   4   6 30.0201 1.57231   4
   1  -4   6 44.6327 2.06393   1
  -1  -4  -6 45.5655 1.77416   2
   1   4   6 47.6662 1.94678   1
  -1   4  -6 48.4653 2.11399   2
  -2  -4  -6 35.2620 1.67036   2
   2  -4   6 36.0019 1.84797   1
   2   4   6 37.7493 1.64687   1
  -2   4  -6 37.1129 1.75978   2
  -3  -4  -6 35.3195 1.76471   2
   3  -4   6 23.0230 1.57694   1
   3   4   6 33.2529 1.53768   1
  -3   4  -6 31.9303 1.67969   2
  -4  -4  -6 111.078 4.04385   2
  -4   4  -6 110.915 3.91264   2
   4   4   6 112.539 3.74625   1
   5  -4   6 93.2291 3.80600   1
  -5  -4  -6 87.0458 3.68339   2
  -5   4  -6 88.5806 3.41433   2
   5   4   6 91.9647 3.18395   1
   6  -4   6 3.07408 1.31629   1
  -6  -4  -6 3.41829 1.27931   2
  -6   4  -6 5.37789 1.18738   2
  -7  -4  -6 13.6622 1.87416   2
   7  -4   6 17.9736 1.91578   1
  -7   4  -6 15.9656 1.68029   2
  -8  -4  -6 -1.2349 2.22500   3
  -8  -4  -6 1.10180 1.80245   2
  -8   4  -6 1.06046 1.49252   2
   9  -4   6 -0.6618 1.92383   1
  -9  -4  -6 4.34037 2.81929   3
  -9  -4  -6 6.21063 2.13663   2
  -9   4  -6 1.44819 1.72088   2
   9  -5  -6 2.94793 1.93782   1
  -9  -5   6 4.34761 2.05335   2
  -8  -5   6 15.5318 2.08384   2
   8  -5  -6 17.4928 2.22482   1
  -7  -5   6 0.01077 1.52063   2
   7  -5  -6 2.36332 1.58361   1
   6  -5  -6 19.0720 1.86030   1
  -6  -5   6 20.0756 2.00033   2
  -6   5   6 18.5967 1.98805   1
   5  -5  -6 3.06731 1.19023   1
  -5  -5   6 2.79195 1.16324   2
  -5   5   6 5.48565 1.46700   1
   3  -5  -6 0.24624 0.19134   1
  -3  -5   6 0.48686 0.93589   2
  -3  -5   6 0.67900 0.64262   1
  -3   5   6 0.08733 0.19120   1
  -3   5   6 0.15252 0.19251   4
   3   5  -6 0.25473 0.97951   2
   2  -5  -6 1.68649 0.89204   1
  -2  -5   6 3.41085 0.72628   1
  -2  -5   6 2.74219 0.81574   2
   2   5  -6 3.12416 0.99129   2
  -2   5   6 3.49713 0.95841   4
  -2   5   6 3.12541 0.93743   1
   1  -5  -6 64.9532 2.67916   1
  -1  -5   6 65.6712 2.53445   1
  -1  -5   6 67.2260 2.65321   2
   1  -5  -6 67.1272 2.08879   2
  -1   5   6 63.1036 2.69321   4
   1   5  -6 66.7529 2.68112   2
  -1   5   6 67.0448 2.78138   1
   0  -5   6 42.5500 1.90812   1
   0  -5  -6 41.1052 1.96416   1
   0  -5  -6 43.7048 1.57940   2
   0   5   6 40.8682 2.02977   1
   0   5   6 43.5105 2.07143   4
   0   5  -6 39.5418 2.11700   2
  -1  -5  -6 26.0120 1.29863   2
   1  -5   6 27.7908 1.64278   1
   1   5   6 25.3695 1.56392   1
  -1   5  -6 24.7573 1.70209   2
  -2  -5  -6 1.30886 0.70160   2
   2  -5   6 2.05737 1.02939   1
  -2   5  -6 1.60628 0.80071   2
   2   5   6 0.42400 0.74092   1
  -3  -5  -6 27.8626 1.71105   2
   3  -5   6 29.5133 1.92230   1
   3   5   6 25.3062 1.49677   1
  -3   5  -6 31.7138 1.67976   2
  -4  -5  -6 69.0566 2.89895   2
   4  -5   6 66.3407 2.98819   1
  -4   5  -6 63.6984 2.66446   2
   4   5   6 62.6604 2.49671   1
  -5  -5  -6 1.82923 1.10189   2
   5  -5   6 1.56059 1.25504   1
  -5   5  -6 -0.1982 0.94434   2
   6  -5   6 33.2636 2.52830   1
  -6  -5  -6 28.0898 2.20453   2
  -6   5  -6 29.6185 2.13776   2
   7  -5   6 4.81602 1.65761   1
  -7  -5  -6 4.54275 1.80108   2
  -8  -5  -6 12.2592 2.24555   2
   8  -5   6 18.2565 2.47902   1
  -9  -5  -6 3.20948 2.17244   2
   9  -5   6 2.44555 2.24043   1
  -9  -6   6 14.0578 2.53771   2
   9  -6  -6 11.5641 2.40952   1
  -8  -6   6 2.52381 1.71738   2
   8  -6  -6 0.56064 1.71719   1
   7  -6  -6 42.6355 2.96901   1
  -7  -6   6 38.2628 2.82721   2
   6  -6  -6 8.02589 1.64063   1
  -6  -6   6 5.27060 1.65576   2
  -5  -6   6 47.5515 2.78022   2
   5  -6  -6 43.0949 2.89717   1
  -5   6   6 49.8834 2.86680   1
   4  -6  -6 132.931 5.00420   1
  -4  -6   6 133.861 4.91769   2
  -4   6   6 135.171 5.07385   1
   4   6  -6 134.390 4.99700   2
  -3  -6   6 68.1512 3.05727   2
   3  -6  -6 74.0465 3.29493   1
   3   6  -6 71.7920 3.12161   2
  -3   6   6 72.5507 3.33342   1
  -3   6   6 69.9078 3.14663   4
  -2  -6   6 3.72975 0.82266   1
   2  -6  -6 6.45697 1.28854   1
  -2  -6   6 4.41728 1.09632   2
   2   6  -6 2.80993 1.12604   2
  -2   6   6 4.35869 1.12436   4
  -2   6   6 2.65554 1.17254   1
  -1  -6   6 0.16511 0.88273   2
   1  -6  -6 0.91118 0.90459   1
  -1  -6   6 0.35248 0.80603   1
  -1   6   6 0.86275 1.12465   4
  -1   6   6 1.44374 1.04815   1
   1   6  -6 1.77537 0.95488   2
   0  -6   6 24.6457 1.74108   1
   0  -6  -6 24.8094 1.74673   1
   0   6   6 25.4598 1.75165   1
   0   6  -6 24.9627 1.85260   2
   0   6   6 22.6873 1.70193   4
  -1  -6  -6 40.1516 2.04041   1
   1  -6   6 38.9055 2.06594   1
  -1  -6  -6 35.7887 1.62442   2
   1   6   6 35.6680 1.99143   1
   1   6   6 38.4939 2.28285   4
  -1   6  -6 35.0976 2.04745   2
  -2  -6  -6 0.67739 0.90122   1
   2  -6   6 1.00648 1.03124   1
  -2  -6  -6 -0.1904 0.76114   2
   2   6   6 2.35548 0.89866   1
  -2   6  -6 1.08316 0.88782   2
  -3  -6  -6 34.6785 1.99270   2
   3  -6   6 32.6717 2.21232   1
  -3   6  -6 35.8160 1.85900   2
   3   6   6 33.3002 1.76912   1
   4  -6   6 2.12775 1.27266   1
  -4  -6  -6 2.91691 1.18020   2
   5  -6   6 41.8028 2.69340   1
  -5  -6  -6 40.8762 2.59402   2
   6  -6   6 3.07901 1.81481   1
  -6  -6  -6 3.01130 1.56015   2
   7  -6   6 16.9490 2.26755   1
  -7  -6  -6 15.8856 2.18053   2
  -8  -6  -6 2.33760 1.97388   2
   8  -6   6 0.72872 1.94527   1
   8  -7  -6 7.31522 2.07525   1
  -8  -7   6 5.01684 1.91013   2
  -7  -7   6 3.86595 1.94680   2
   7  -7  -6 5.55707 1.90287   1
   6  -7  -6 18.4850 2.21669   1
  -6  -7   6 19.2084 2.21980   2
  -5  -7   6 9.57008 1.74156   2
   5  -7  -6 10.8736 1.81549   1
   5   7  -6 11.6677 1.85746   2
   4  -7  -6 79.5237 3.70114   1
  -4  -7   6 80.8541 3.39468   2
  -4   7   6 79.7793 3.94530   1
   4   7  -6 76.6848 3.59150   2
  -3  -7   6 41.4306 2.35160   2
   3  -7  -6 35.7781 2.52070   1
  -3   7   6 37.5981 2.38333   4
   3   7  -6 37.8303 2.43969   2
  -3   7   6 36.5758 2.61585   1
  -2  -7   6 2.86183 1.20175   2
  -2  -7   6 4.71003 0.99822   1
   2  -7  -6 3.46527 1.25967   1
  -2   7   6 5.01169 1.30893   4
   2   7  -6 5.17142 1.25292   2
  -2   7   6 5.61378 1.37651   1
  -1  -7   6 1.20331 0.99044   1
   1  -7  -6 1.15149 1.24581   1
   1   7  -6 3.03504 1.16407   2
  -1   7   6 2.76869 1.32080   1
  -1   7   6 3.14441 1.36747   4
   0  -7  -6 1.65446 1.04537   1
   0  -7   6 1.80194 0.99320   1
   0   7   6 1.06152 1.00993   1
   0   7   6 1.58414 1.24183   4
   0   7  -6 2.18337 1.14973   2
   1  -7   6 2.44440 1.24747   1
  -1  -7  -6 1.72406 1.06675   1
   1   7   6 1.58995 1.04580   1
   1   7   6 2.52763 1.32472   4
  -2  -7  -6 71.8490 3.00845   1
   2  -7   6 73.1701 3.38263   1
   2   7   6 73.0371 3.35582   4
   2   7   6 70.4123 2.97593   1
   3  -7   6 0.31332 1.26389   1
  -3  -7  -6 0.53502 1.00775   2
  -4  -7  -6 26.3336 1.95233   2
   4  -7   6 22.5484 2.17218   1
   5  -7   6 0.94667 1.57487   1
  -5  -7  -6 0.30922 1.34775   2
   6  -7   6 21.5989 2.36494   1
  -6  -7  -6 18.3003 2.06318   2
   7  -7   6 -0.1901 1.85563   1
  -7  -7  -6 -1.0999 1.77337   2
  -7  -8   6 7.96570 2.12284   2
   7  -8  -6 6.37094 2.13338   1
  -6  -8   6 1.56959 1.54191   2
   6  -8  -6 2.22890 1.78506   1
   6   8  -6 1.99027 1.91594   2
   5  -8  -6 28.2504 2.58381   1
  -5  -8   6 29.3909 2.43597   2
   5   8  -6 31.9479 2.53302   2
   4  -8  -6 1.60651 1.77171   1
  -4  -8   6 3.45134 1.49790   2
   4   8  -6 7.59663 1.74101   2
   3  -8  -6 6.74059 1.83484   1
  -3  -8   6 9.65370 1.57272   2
   3   8  -6 6.87287 1.65150   2
  -3   8   6 8.34307 1.74418   1
  -3   8   6 9.49818 1.64511   4
   2  -8  -6 1.66100 1.55994   1
  -2   8   6 -1.5959 1.27232   4
  -2   8   6 -0.9233 1.55523   1
   1  -8  -6 2.17634 1.46957   1
  -1  -8   6 3.09496 1.17022   1
  -1   8   6 2.05242 1.51280   1
  -1   8   6 2.54896 1.49390   4
   0  -8   6 11.6417 1.62423   1
   0  -8  -6 11.5236 1.66572   1
   0   8   6 11.3761 1.77823   4
   0   8   6 10.5572 1.64977   1
   1  -8   6 25.6158 2.02279   1
  -1  -8  -6 24.6576 2.04055   1
   1   8   6 26.5428 2.22312   4
   1   8   6 26.3408 1.95961   1
   2  -8   6 3.53402 1.59060   1
  -2  -8  -6 0.13871 1.14382   1
   2   8   6 -0.8275 1.44079   4
   2   8   6 1.89318 1.18634   1
   3  -8   6 32.5094 2.51560   1
   3   8   6 41.2963 2.83653   4
   4  -8   6 0.20327 1.62206   1
   5  -8   6 13.7607 2.40795   1
   6  -8   6 -0.5180 1.94467   1
  -6  -8  -6 3.58420 1.89837   2
   5  -9  -6 6.02375 2.08502   1
   4  -9  -6 5.25639 1.96386   1
   3  -9  -6 6.26613 1.86824   1
   2  -9  -6 -0.1740 1.55822   1
  -2   9   6 0.53103 1.50528   4
   1  -9  -6 2.26919 1.49992   1
  -1   9   6 2.93077 1.65424   4
  -1   9   6 5.75625 1.60267   1
   0  -9  -6 -1.7721 1.46941   1
   0  -9   6 5.11977 1.54513   1
   0   9   6 -0.5960 1.49444   1
   0   9   6 0.14618 1.60403   4
  -1  -9  -6 2.55225 1.53299   1
   1  -9   6 2.20536 1.49278   1
   1   9   6 4.24688 1.55205   1
   1   9   6 1.14820 1.59254   4
   2  -9   6 0.43303 1.78698   1
   2   9   6 2.27848 1.60847   4
   3  -9   6 8.53289 1.96878   1
   3   9   6 7.58111 1.92018   4
   4  -9   6 24.7737 2.78794   1
   4   9   6 22.9892 2.48821   4
   5  -9   6 -0.1518 2.02141   1
   5   9   6 0.78370 1.98030   4
   3 -10  -6 3.67436 2.23523   1
   2 -10  -6 19.2176 2.59668   1
  -2  10   6 19.2688 2.43140   4
   1 -10  -6 0.41960 1.82605   1
  -1  10   6 -3.7716 1.63958   4
   0 -10  -6 2.59187 1.81036   1
   0  10   6 2.68097 1.87189   4
   1 -10   6 2.36318 1.82891   1
   1  10   6 -2.5913 1.70711   4
   2 -10   6 5.70306 1.95343   1
   2  10   6 7.13775 2.02093   4
   3 -10   6 1.09783 2.24275   1
   3  10   6 3.55913 1.86928   4
 -11   0   7 13.4350 2.52986   2
 -11   0   7 11.8013 1.76456   3
 -10   0   7 1.05202 1.89926   2
  -9   0   7 20.7568 2.25484   2
  -8   0   7 0.19079 1.38011   2
  -7   0   7 25.7067 1.88616   2
   7   0  -7 24.7716 1.56199   1
  -7   0   7 25.2006 1.58921   1
  -6   0   7 0.42148 0.96733   2
  -6   0   7 -0.0958 0.70175   1
   6   0  -7 0.58552 0.70981   1
   5   0  -7 21.9013 1.24114   1
  -5   0   7 22.1684 1.30521   1
  -5   0   7 22.1557 1.53988   2
  -4   0   7 -0.2741 0.15645   1
  -4   0   7 0.41710 0.61346   2
  -3   0   7 10.9616 0.79693   1
   3   0  -7 17.3297 1.05946   2
  -3   0   7 16.1136 0.99935   2
  -3   0   7 17.5822 0.82972   4
  -2   0   7 -0.2142 0.31118   4
  -2   0   7 -0.0972 0.10949   2
  -2   0   7 0.49780 0.46307   1
   2   0  -7 0.30950 0.46490   2
  -1   0   7 313.512 9.99867   3
  -1   0   7 300.024 9.22524   1
   1   0  -7 294.598 9.29151   2
   0   0   7 0.00830 0.07078   1
   0   0  -7 -0.3024 0.50701   2
  -1   0  -7 2074.56 61.5635   2
   1   0   7 2051.81 61.2178   1
  -1   0  -7 2154.09 67.8616   3
   2   0   7 -0.9850 0.58985   1
  -2   0  -7 0.50385 0.55647   3
  -2   0  -7 -0.0784 0.07919   2
   3   0   7 321.520 9.85061   1
  -3   0  -7 315.428 9.85520   2
  -4   0  -7 -0.1856 0.72226   2
   4   0   7 0.03061 0.79718   1
   5   0   7 327.603 10.2265   1
  -5   0  -7 324.831 10.3011   2
   6   0   7 1.50873 1.13680   1
  -6   0  -7 -0.4817 1.10512   2
   7   0   7 118.924 4.49994   1
  -7   0  -7 119.279 5.21076   3
  -7   0  -7 108.728 4.49043   2
   8   0   7 -0.3143 1.41915   1
  -8   0  -7 0.25478 1.71948   3
  -8   0  -7 1.71085 1.63322   2
  -9   0  -7 0.08641 1.66183   2
  -9   0  -7 3.15173 2.21683   3
 -10   0  -7 2.35118 2.18189   2
 -10   0  -7 3.25206 2.58977   3
 -10  -1   7 1.00118 1.30931   3
 -10  -1   7 3.39666 2.03361   2
 -10   1   7 2.95143 1.88433   2
  -9  -1   7 0.93717 1.71876   2
  -9  -1   7 2.53741 1.08682   3
  -9   1   7 1.23850 1.57434   2
  -8  -1   7 44.0118 2.30456   3
   8  -1  -7 45.4033 2.30675   1
  -8  -1   7 43.5734 2.65000   2
  -8   1   7 44.3746 2.66204   2
   7  -1  -7 13.7441 1.33211   1
  -7  -1   7 13.8743 1.09509   3
  -7  -1   7 12.5468 1.52755   2
  -7   1   7 15.1718 1.39706   1
  -7   1   7 14.3892 1.55434   2
  -6  -1   7 166.120 5.70801   3
  -6  -1   7 163.253 5.69913   2
   6  -1  -7 171.626 5.52798   1
  -6   1   7 164.158 5.61374   2
   6   1  -7 168.170 5.28154   1
  -6   1   7 172.754 5.53732   1
  -5  -1   7 1.39260 0.53369   1
   5  -1  -7 0.83729 0.68280   1
  -5  -1   7 1.36823 0.81938   2
  -5  -1   7 0.04814 0.34449   3
  -5   1   7 0.59866 0.70883   1
   5   1  -7 0.59016 0.52944   1
  -5   1   7 1.83827 0.76550   2
  -4  -1   7 21.6324 0.86462   3
  -4  -1   7 22.0306 1.35718   2
  -4  -1   7 21.6762 1.08895   1
  -4   1   7 20.7873 1.20596   1
  -4   1   7 21.0603 1.25765   2
  -3  -1   7 11.7692 0.81278   1
  -3  -1   7 11.6523 0.96480   2
   3  -1  -7 12.4900 0.94903   2
  -3   1   7 15.1909 1.01813   1
   3   1  -7 11.9956 1.00938   2
   2  -1  -7 100.084 3.39629   2
  -2  -1   7 109.552 3.41207   1
  -2  -1   7 107.283 3.02661   4
   2   1  -7 85.9645 3.39190   2
  -2   1   7 101.784 3.22289   4
  -2   1   7 104.640 3.38754   2
   0  -1  -7 935.617 27.8406   2
   0   1   7 941.328 27.6648   1
  -1  -1  -7 2.20092 0.61065   2
  -1  -1  -7 1.57844 0.50388   3
   1   1   7 1.37822 0.61115   1
  -2  -1  -7 317.536 11.3635   3
   2  -1   7 336.131 10.2864   1
  -2  -1  -7 344.838 10.3279   2
   2   1   7 345.419 10.3855   1
  -2   1  -7 337.086 10.3485   2
  -3  -1  -7 101.611 4.03823   3
  -3  -1  -7 104.260 3.60308   2
   3  -1   7 103.033 3.63876   1
  -3   1  -7 99.7201 3.58232   2
   3   1   7 101.639 3.69176   1
   4  -1   7 193.767 6.09046   1
  -4  -1  -7 185.388 6.12415   2
  -4  -1  -7 185.070 6.83550   3
   4   1   7 185.507 6.15582   1
  -4   1  -7 181.502 6.09000   2
   5  -1   7 3.91593 1.05931   1
  -5  -1  -7 7.22107 1.34212   3
   5   1   7 5.66812 1.10343   1
  -5   1  -7 2.47643 0.95152   2
  -6  -1  -7 260.383 8.69954   2
   6  -1   7 270.063 8.60541   1
  -6  -1  -7 269.755 9.73941   3
   6   1   7 260.806 8.60323   1
  -6   1  -7 268.740 8.67814   2
  -7  -1  -7 3.23726 1.51142   2
   7  -1   7 4.31596 1.40000   1
  -7  -1  -7 4.33350 1.58523   3
  -7   1  -7 5.57332 1.52034   2
   7   1   7 3.53394 1.27451   1
   8  -1   7 4.14180 1.51931   1
  -8  -1  -7 6.62802 1.68058   2
  -8  -1  -7 6.98604 2.02929   3
  -8   1  -7 4.34665 1.73227   2
  -9  -1  -7 0.77263 1.90633   2
  -9  -1  -7 3.79960 2.36407   3
   9  -1   7 1.53530 1.73359   1
  -9   1  -7 0.21858 1.59647   2
 -10  -1  -7 1.32909 2.76264   3
 -10  -1  -7 -0.5276 1.92675   2
 -10   1  -7 1.95120 2.42675   3
 -10   1  -7 3.00604 2.16075   2
 -10  -2   7 0.20483 1.75268   2
 -10  -2   7 -1.0383 1.36616   3
 -10   2   7 0.37224 1.48875   2
  -9  -2   7 48.3125 2.81846   3
   9  -2  -7 47.6272 2.74079   1
  -9  -2   7 48.4089 3.09514   2
  -9   2   7 43.6912 2.87598   2
  -8  -2   7 11.1959 1.73077   2
   8  -2  -7 15.4709 1.64099   1
  -8  -2   7 15.4136 1.42332   3
  -8   2   7 16.1997 1.74174   2
  -7  -2   7 19.9129 1.60769   3
  -7  -2   7 17.5781 1.83162   2
   7  -2  -7 16.6120 1.45816   1
  -7   2   7 14.7901 1.59012   1
  -7   2   7 18.4964 1.60815   2
  -6  -2   7 50.2531 2.23722   3
   6  -2  -7 46.8776 2.25780   1
  -6   2   7 51.8880 2.42475   1
  -6   2   7 48.5042 2.25527   2
  -5  -2   7 1.07334 0.45059   1
  -5  -2   7 0.61953 0.47498   2
   5  -2  -7 1.01810 0.76088   1
  -5   2   7 1.98692 0.74922   2
  -5   2   7 0.48073 0.85496   1
   4  -2  -7 132.848 4.52378   1
  -4  -2   7 134.907 4.21070   1
   4  -2  -7 136.030 4.44822   2
  -4   2   7 133.050 4.52281   1
  -4   2   7 139.561 4.41440   2
  -3  -2   7 1.85177 0.70188   2
   3  -2  -7 2.24343 0.56109   2
  -3  -2   7 2.59452 0.53185   1
  -3   2   7 1.83681 0.64315   1
   3   2  -7 1.56512 0.70908   2
  -3   2   7 2.62044 0.56258   2
  -3   2   7 2.83326 0.62863   4
   2  -2  -7 167.119 5.38088   2
  -2  -2   7 171.680 5.50619   2
  -2  -2   7 170.356 5.43025   1
   2   2  -7 171.547 5.53641   2
  -2   2   7 172.299 5.26355   4
  -2   2   7 171.063 5.43595   1
  -1  -2   7 18.4689 1.21438   2
  -1  -2   7 17.7872 1.13500   1
   1  -2  -7 17.9777 1.13031   2
  -1   2   7 19.1008 1.14808   4
   1   2  -7 17.2351 1.15368   2
   0  -2  -7 47.5359 1.71088   2
   0   2  -7 31.3307 1.72584   2
   0   2   7 43.7213 1.71934   1
   1  -2   7 316.150 9.76130   1
  -1  -2  -7 315.089 9.75600   2
   1   2   7 327.534 9.77922   1
  -1   2  -7 320.403 9.95114   2
  -2  -2  -7 12.1428 1.00672   2
  -2  -2  -7 10.1057 1.03311   3
  -2   2  -7 11.8325 1.10720   2
   2   2   7 9.92046 0.93540   1
  -3  -2  -7 384.958 12.0294   2
   3  -2   7 398.687 11.9983   1
  -3  -2  -7 399.276 13.3813   3
   3   2   7 385.635 11.9979   1
  -3   2  -7 394.707 12.0470   2
   4  -2   7 17.8158 1.40877   1
  -4  -2  -7 15.7015 1.32933   2
  -4  -2  -7 17.6158 1.63083   3
   4   2   7 18.9351 1.39763   1
  -4   2  -7 17.1243 1.32975   2
  -5  -2  -7 59.3474 3.19908   3
   5  -2   7 58.6901 2.64969   1
  -5  -2  -7 58.2294 2.71417   2
   5   2   7 59.8915 2.68753   1
  -5   2  -7 60.1015 2.68389   2
  -6  -2  -7 117.434 4.45027   2
  -6  -2  -7 112.412 5.12870   3
   6  -2   7 117.803 4.42219   1
   6   2   7 109.418 4.26811   1
  -6   2  -7 116.488 4.37570   2
  -7  -2  -7 1.24495 1.62061   3
   7  -2   7 -0.0780 1.29561   1
  -7  -2  -7 0.08420 1.28591   2
  -7   2  -7 3.27518 1.30300   2
  -8  -2  -7 -0.8482 1.85686   3
   8  -2   7 1.29795 1.34822   1
  -8  -2  -7 0.17289 1.49904   2
  -8   2  -7 2.83800 1.65468   2
   9  -2   7 3.82059 1.82416   1
  -9  -2  -7 0.54736 1.97276   2
  -9  -2  -7 0.31816 2.38404   3
  -9   2  -7 -0.2401 1.80164   2
 -10  -2  -7 2.77586 2.25829   2
 -10  -2  -7 -1.1721 2.82153   3
 -10   2  -7 1.65301 2.07327   2
 -10  -3   7 21.0049 2.52661   2
   9  -3  -7 3.98714 1.55406   1
  -9  -3   7 4.13896 1.75483   2
  -9   3   7 3.56924 1.48465   2
   8  -3  -7 22.1856 2.07463   1
  -8  -3   7 29.8764 2.47251   2
  -8   3   7 30.0238 2.04112   2
   7  -3  -7 121.423 4.49681   1
  -7  -3   7 113.189 4.53288   2
  -7   3   7 114.061 4.40481   1
  -7   3   7 117.377 4.21237   2
   6  -3  -7 0.73454 1.10215   1
  -6  -3   7 -0.5737 1.12626   2
  -6   3   7 -0.3748 0.98725   1
  -6   3   7 0.70787 0.79852   2
  -5  -3   7 240.610 7.98375   2
   5  -3  -7 242.999 7.91302   1
  -5   3   7 251.096 7.68998   2
  -5   3   7 251.174 7.96655   1
  -4  -3   7 2.55843 0.96878   2
   4  -3  -7 1.50285 0.61639   2
   4  -3  -7 1.52489 0.82192   1
  -4  -3   7 2.81195 0.48124   1
  -4   3   7 1.72318 0.83514   1
  -4   3   7 2.64415 0.90366   4
  -3  -3   7 191.496 6.14714   2
   3  -3  -7 189.371 5.90129   2
  -3  -3   7 191.386 5.92010   1
  -3   3   7 184.929 5.90385   4
   3   3  -7 182.730 6.15251   2
  -3   3   7 192.997 5.88792   2
  -3   3   7 190.967 6.12255   1
  -2  -3   7 241.596 7.44427   2
  -2  -3   7 236.423 7.30345   1
   2  -3  -7 228.367 7.26535   2
   2   3  -7 235.705 7.46103   2
  -2   3   7 236.457 7.19131   4
  -1  -3   7 731.133 21.9084   2
   1  -3  -7 727.216 21.7088   2
   1   3  -7 736.576 21.9276   2
  -1   3   7 725.947 21.1079   4
  -1   3   7 741.187 21.7405   1
   0  -3  -7 398.674 11.8987   2
   0  -3   7 398.482 11.9649   1
   0   3   7 389.258 11.9525   1
   0   3  -7 396.403 12.1966   2
   1  -3   7 6.84535 0.88809   1
  -1  -3  -7 9.36543 0.81727   2
   1   3   7 5.14484 0.70836   1
  -1   3  -7 6.16188 0.97895   2
   2  -3   7 48.1523 2.17842   1
  -2  -3  -7 47.7843 2.01808   2
   2   3   7 51.9320 2.05886   1
  -2   3  -7 48.3850 2.14743   2
  -3  -3  -7 90.4808 3.44601   2
   3  -3   7 98.2664 3.51746   1
  -3   3  -7 95.6597 3.42159   2
   3   3   7 96.8924 3.41029   1
  -4  -3  -7 108.586 4.04862   2
   4  -3   7 113.497 4.02569   1
  -4  -3  -7 106.580 4.57160   3
  -4   3  -7 111.422 3.93365   2
   4   3   7 103.562 3.78488   1
  -5  -3  -7 13.1745 1.71650   3
   5  -3   7 12.6978 1.42975   1
  -5  -3  -7 12.4430 1.52847   2
  -5   3  -7 11.2022 1.29386   2
   5   3   7 13.0420 1.28839   1
   6  -3   7 73.0888 3.27271   1
  -6  -3  -7 76.1077 4.05114   3
  -6  -3  -7 71.8978 3.31272   2
   6   3   7 71.1316 3.01259   1
  -6   3  -7 72.1113 3.10324   2
  -7  -3  -7 0.79071 1.80096   3
  -7  -3  -7 -0.1527 1.31731   2
   7  -3   7 -0.0642 1.27977   1
  -7   3  -7 -0.2405 1.32795   2
  -8  -3  -7 3.72362 2.22254   3
  -8  -3  -7 4.20662 1.83291   2
   8  -3   7 6.16754 1.62600   1
  -8   3  -7 5.09108 1.54993   2
   9  -3   7 1.08479 1.88055   1
  -9  -3  -7 1.70523 2.63678   3
  -9  -3  -7 0.50233 1.77616   2
  -9   3  -7 1.01561 1.77531   2
 -10  -4   7 0.65047 1.87881   2
  10  -4  -7 4.68908 1.94485   1
  -9  -4   7 32.9968 2.81063   2
   9  -4  -7 24.8906 2.45105   1
  -8  -4   7 17.0881 2.05380   2
   8  -4  -7 20.6943 2.17164   1
   7  -4  -7 11.8907 1.60316   1
  -7  -4   7 8.86204 1.58396   2
  -7   4   7 12.0489 1.73883   1
  -6  -4   7 13.0440 1.60594   2
   6  -4  -7 12.4599 1.52746   1
  -6   4   7 15.6113 1.65543   1
   5  -4  -7 29.2966 1.51571   2
   5  -4  -7 30.1374 1.97136   1
  -5  -4   7 31.7092 1.98363   2
  -5   4   7 32.1700 2.00810   1
  -5   4   7 21.7909 1.31248   2
   4  -4  -7 47.8561 1.89176   2
  -4  -4   7 48.3088 2.30789   2
   4  -4  -7 45.7216 2.30225   1
  -4  -4   7 49.4887 1.79179   1
  -4   4   7 48.7518 1.84762   2
  -4   4   7 48.6742 2.33866   4
  -4   4   7 43.9505 2.29514   1
   3  -4  -7 34.3238 1.84918   1
  -3  -4   7 42.0855 1.77464   1
   3  -4  -7 40.0589 1.61640   2
  -3  -4   7 43.2862 2.03734   2
  -3   4   7 31.9852 1.82560   1
   3   4  -7 37.8779 1.96945   2
  -3   4   7 38.5143 1.92088   4
  -2  -4   7 691.675 20.7196   2
   2  -4  -7 687.160 20.3747   2
   2   4  -7 687.701 20.7317   2
  -2   4   7 690.076 20.6184   1
  -1  -4   7 500.258 14.9493   2
   1  -4  -7 485.994 14.5816   2
  -1  -4   7 494.328 14.7227   1
  -1   4   7 482.960 14.4308   4
   1   4  -7 495.735 14.9587   2
  -1   4   7 487.440 14.8366   1
   0  -4   7 32.6439 1.69678   1
   0  -4  -7 33.0368 1.40844   2
   0   4   7 32.7610 1.62363   1
   0   4  -7 38.0363 1.92039   2
  -1  -4  -7 76.4198 2.75505   2
   1  -4   7 79.3469 2.97436   1
   1   4   7 78.7193 2.89239   1
  -1   4  -7 83.7569 3.14179   2
   2  -4   7 66.5106 2.71109   1
  -2  -4  -7 65.5592 2.53705   2
   2   4   7 65.2312 2.52350   1
  -2   4  -7 67.7364 2.68762   2
  -3  -4  -7 151.352 5.12735   2
  -3   4  -7 149.670 5.08062   2
   3   4   7 154.653 4.97101   1
  -4  -4  -7 3.84630 1.03491   2
  -4   4  -7 3.56587 0.97676   2
   4   4   7 3.34665 0.84018   1
   5  -4   7 0.97242 1.30518   1
  -5  -4  -7 2.12007 1.12686   2
  -5   4  -7 0.64108 0.98061   2
   5   4   7 0.70600 0.80764   1
  -6  -4  -7 0.46371 1.22132   2
   6  -4   7 1.04318 1.32692   1
  -6   4  -7 1.62568 1.19806   2
  -7  -4  -7 2.26985 1.63773   2
   7  -4   7 4.10874 1.56564   1
  -7   4  -7 4.10735 1.37447   2
  -8  -4  -7 -2.7351 2.19757   3
   8  -4   7 4.12374 1.73686   1
  -8  -4  -7 3.71792 1.73852   2
  -8   4  -7 2.23191 1.60450   2
  -9  -4  -7 -1.9803 2.67074   3
   9  -4   7 1.69902 2.07778   1
  -9  -4  -7 -3.5118 1.69728   2
  -9   4  -7 -1.3568 1.70746   2
   9  -5  -7 0.99345 1.68269   1
  -9  -5   7 1.38104 1.96362   2
  -8  -5   7 2.06129 1.65613   2
   8  -5  -7 6.10281 1.87501   1
   7  -5  -7 69.5272 3.59527   1
  -7  -5   7 60.9500 3.34153   2
   6  -5  -7 7.26567 1.52566   1
  -6  -5   7 6.25107 1.46712   2
  -6   5   7 8.23285 1.59942   1
  -5  -5   7 99.9592 3.84085   2
   5  -5  -7 89.3010 3.83239   1
  -5   5   7 90.9823 3.87883   1
  -4  -5   7 30.8589 1.94900   2
   4  -5  -7 25.5648 1.82560   1
   4   5  -7 37.5412 2.10791   2
  -4   5   7 23.3452 1.64192   4
  -4   5   7 29.0238 1.92335   1
  -3  -5   7 123.391 4.05027   1
  -2  -5   7 4.98916 0.85549   1
  -2  -5   7 3.30133 1.05255   2
   2  -5  -7 6.17409 1.07106   1
   2   5  -7 3.25694 0.94399   2
  -2   5   7 2.27792 0.59954   4
  -2   5   7 4.77137 1.11204   1
  -1  -5   7 289.253 8.85651   1
  -1  -5   7 283.851 9.03468   2
   1  -5  -7 286.519 9.01056   1
   1  -5  -7 279.857 8.52716   2
  -1   5   7 294.065 8.81980   4
  -1   5   7 284.069 8.99461   1
   1   5  -7 283.631 9.05647   2
   0  -5   7 -0.6177 0.81030   1
   0  -5  -7 0.90870 0.52430   2
   0   5   7 0.91031 0.80152   1
   0   5  -7 1.01060 0.87583   2
   0   5   7 -0.3995 0.88370   4
   1  -5   7 39.3605 2.13663   1
  -1  -5  -7 41.5352 1.73622   2
  -1   5  -7 40.0732 2.21128   2
   1   5   7 41.4464 1.91107   1
  -2  -5  -7 0.89972 0.78425   2
   2  -5   7 0.16555 1.05379   1
  -2   5  -7 -0.7305 0.86093   2
   2   5   7 0.38040 0.77045   1
   3  -5   7 -0.1398 1.15348   1
  -3  -5  -7 -0.4319 0.84118   2
  -3   5  -7 -0.3724 0.77978   2
   3   5   7 -0.7070 0.76332   1
   4  -5   7 10.9379 1.52965   1
  -4  -5  -7 13.9869 1.49658   2
   4   5   7 12.8043 1.13212   1
  -4   5  -7 12.7025 1.29612   2
  -5  -5  -7 7.18489 1.45788   2
   5  -5   7 11.2700 1.61908   1
  -5   5  -7 7.63359 1.28843   2
   6  -5   7 10.6379 1.74990   1
  -6  -5  -7 5.64377 1.51057   2
  -6   5  -7 9.57472 1.45144   2
  -7  -5  -7 8.08945 1.91028   2
   7  -5   7 9.69913 1.91451   1
   8  -5   7 -0.2202 1.73987   1
  -8  -5  -7 -0.4444 1.67302   2
   9  -5   7 5.94749 2.39108   1
  -9  -5  -7 5.61313 2.09978   2
   9  -6  -7 1.52546 1.87356   1
  -9  -6   7 2.98479 1.97676   2
  -8  -6   7 20.9904 2.32674   2
   8  -6  -7 16.1371 2.43516   1
  -7  -6   7 0.59380 1.71567   2
   7  -6  -7 -1.0679 1.52549   1
   6  -6  -7 32.7072 2.52558   1
  -6  -6   7 39.0541 2.84031   2
  -6   6   7 36.1342 2.63895   1
  -5  -6   7 38.8440 2.66858   2
   5  -6  -7 42.0766 2.64026   1
  -5   6   7 38.6114 2.70812   1
   4  -6  -7 34.5891 2.40990   1
  -4  -6   7 30.8502 2.28851   2
   4   6  -7 33.0657 2.20107   2
  -4   6   7 32.7114 2.25916   4
  -4   6   7 27.3743 2.16365   1
  -3  -6   7 12.1406 1.39618   2
   3  -6  -7 13.7389 1.57166   1
  -3   6   7 12.0083 1.62930   1
  -3   6   7 12.7574 1.65856   4
   3   6  -7 13.2820 1.61352   2
   2  -6  -7 92.7704 3.63133   1
  -2  -6   7 87.3167 3.18819   1
  -2  -6   7 81.6537 3.42182   2
   2   6  -7 87.7169 3.50574   2
  -2   6   7 83.6349 3.41290   4
  -2   6   7 81.0841 3.45717   1
   1  -6  -7 5.63641 1.21666   1
  -1  -6   7 5.21664 0.98851   1
  -1   6   7 4.92848 1.19945   1
  -1   6   7 5.88224 1.20803   4
   1   6  -7 6.85994 1.26196   2
   0  -6   7 34.6140 1.85024   1
   0  -6  -7 29.6539 1.99409   1
   0   6  -7 32.1625 2.13595   2
   0   6   7 30.0510 1.87096   1
   0   6   7 31.7790 2.16068   4
  -1  -6  -7 8.47433 0.88273   2
  -1  -6  -7 7.95230 1.18726   1
   1  -6   7 8.38488 1.23918   1
   1   6   7 7.72347 1.34885   4
  -1   6  -7 8.71832 1.27500   2
   1   6   7 5.08191 1.09473   1
  -2  -6  -7 18.7488 1.34720   2
   2  -6   7 20.3153 1.79532   1
  -2   6  -7 18.1678 1.51906   2
   2   6   7 19.2013 1.45530   1
  -3  -6  -7 1.10642 0.95397   2
   3  -6   7 -0.2141 1.20098   1
   3   6   7 1.82830 0.94507   1
  -3   6  -7 0.07534 0.89326   2
   4  -6   7 0.33211 1.28889   1
  -4  -6  -7 1.58680 1.17218   2
   5  -6   7 2.28964 1.44755   1
  -5  -6  -7 -0.3250 1.13945   2
   6  -6   7 12.1304 1.95356   1
  -6  -6  -7 10.1554 1.70773   2
  -7  -6  -7 -2.2679 1.47429   2
   7  -6   7 1.08683 1.96949   1
   8  -6   7 0.90464 1.97432   1
  -8  -6  -7 2.95034 2.09202   2
   8  -7  -7 2.56306 1.97420   1
  -8  -7   7 0.96129 1.81965   2
  -7  -7   7 17.4622 2.36385   2
   7  -7  -7 19.0295 2.52144   1
   6  -7  -7 7.90946 1.83652   1
  -6  -7   7 7.18637 1.67820   2
   5  -7  -7 44.0489 3.13388   1
  -5  -7   7 40.7869 2.87979   2
   5   7  -7 45.2881 2.78665   2
  -5   7   7 40.0660 2.95246   1
   4  -7  -7 11.5886 1.78269   1
  -4  -7   7 13.4360 1.73876   2
  -4   7   7 14.9322 2.10471   1
   4   7  -7 15.3409 1.85991   2
  -3  -7   7 23.5612 1.97706   2
   3  -7  -7 22.3709 2.03425   1
  -3   7   7 23.0380 1.97462   4
   3   7  -7 28.7483 2.16820   2
  -3   7   7 19.4355 1.99209   1
  -2  -7   7 2.35612 1.20195   2
  -2  -7   7 1.67914 0.97313   1
   2  -7  -7 1.66483 1.23378   1
  -2   7   7 0.80545 1.24491   1
   2   7  -7 2.02291 1.24983   2
  -2   7   7 1.06450 1.20881   4
  -1  -7   7 65.2467 2.82919   1
   1  -7  -7 67.6227 3.16728   1
  -1   7   7 63.7499 3.12589   1
   1   7  -7 65.8131 3.10477   2
  -1   7   7 59.9848 2.95352   4
   0  -7   7 12.3788 1.39077   1
   0  -7  -7 10.8416 1.51719   1
   0   7  -7 15.7917 1.67478   2
   0   7   7 13.6079 1.56328   1
   0   7   7 13.3516 1.70120   4
   1  -7   7 7.80017 1.45887   1
  -1  -7  -7 8.01546 1.36494   1
   1   7   7 6.80657 1.27685   1
   1   7   7 8.23520 1.62679   4
  -2  -7  -7 2.29837 1.06365   1
   2  -7   7 0.11739 1.36298   1
   2   7   7 0.27982 1.46591   4
   2   7   7 0.71379 1.02280   1
  -3  -7  -7 0.56822 1.03570   2
   3  -7   7 -2.1751 1.26894   1
   3   7   7 1.39823 0.99938   1
  -4  -7  -7 -0.5824 1.12608   2
   4  -7   7 0.53529 1.42911   1
  -5  -7  -7 1.24995 1.34389   2
   5  -7   7 1.11673 1.62799   1
  -6  -7  -7 2.63551 1.68179   2
   6  -7   7 0.71378 1.78981   1
  -7  -7  -7 8.25372 2.15063   2
   7  -7   7 8.14886 2.16642   1
   7  -8  -7 5.25623 2.10029   1
  -7  -8   7 2.58113 2.07408   2
   7   8  -7 1.07567 2.10510   2
  -6  -8   7 23.6735 2.43076   2
   6  -8  -7 20.8913 2.51467   1
   6   8  -7 21.2947 2.33304   2
  -5  -8   7 0.58289 1.59331   2
   5  -8  -7 3.50207 1.95656   1
   5   8  -7 -0.2706 1.67871   2
   4  -8  -7 118.288 5.03008   1
  -4  -8   7 119.569 4.84468   2
  -4   8   7 125.215 5.32589   1
   4   8  -7 120.793 4.99997   2
   3  -8  -7 3.27191 1.78622   1
  -3  -8   7 4.58973 1.56163   2
  -3   8   7 8.29362 1.80575   4
   3   8  -7 5.98319 1.62135   2
  -3   8   7 5.53868 1.71609   1
   2  -8  -7 31.6819 2.57840   1
  -2   8   7 36.0542 2.72193   1
  -2   8   7 37.1802 2.65259   4
   1  -8  -7 8.96900 1.59844   1
  -1  -8   7 9.27793 1.46365   1
  -1   8   7 10.7586 1.64143   1
  -1   8   7 9.34843 1.64516   4
   0  -8   7 27.1886 2.12194   1
   0  -8  -7 35.0928 2.38817   1
   0   8   7 27.0996 2.21869   4
   0   8   7 27.8766 2.23917   1
   1  -8   7 8.76649 1.53700   1
  -1  -8  -7 9.30822 1.55837   1
   1   8   7 8.89447 1.51864   1
   1   8   7 10.8037 1.86353   4
   2  -8   7 -0.2159 1.36640   1
  -2  -8  -7 0.82545 1.24420   1
   2   8   7 0.96967 1.59783   4
   2   8   7 -0.5337 1.22299   1
   3  -8   7 0.31000 1.54431   1
   3   8   7 0.67618 1.68784   4
   4  -8   7 -0.6343 1.86519   1
   5  -8   7 1.93719 1.83345   1
   6  -8   7 0.96626 1.98511   1
   5  -9  -7 4.71022 2.05813   1
   4  -9  -7 -0.0233 1.76941   1
   3  -9  -7 5.20400 2.05298   1
  -3   9   7 7.89337 1.95427   1
  -3   9   7 5.40210 1.73402   4
   2  -9  -7 1.50120 1.84084   1
  -2   9   7 1.18533 1.82034   1
  -2   9   7 2.90380 1.79217   4
   1  -9  -7 1.78689 1.51386   1
  -1   9   7 1.46559 1.52361   4
  -1   9   7 -1.2211 1.43234   1
   0  -9  -7 9.60466 1.85131   1
   0  -9   7 9.94502 1.73008   1
   0   9   7 10.2579 1.94129   1
   0   9   7 7.13453 1.92358   4
  -1  -9  -7 6.32946 1.62959   1
   1  -9   7 7.90568 1.84474   1
   1   9   7 5.23764 1.60540   1
   1   9   7 2.29273 1.73061   4
   2  -9   7 6.40836 1.94101   1
   2   9   7 3.64517 1.85688   4
   3  -9   7 3.77002 2.04125   1
   3   9   7 3.61402 1.88077   4
   4  -9   7 3.28439 2.04221   1
   4   9   7 1.84187 1.93390   4
   5  -9   7 2.19731 2.10252   1
   5   9   7 -0.7740 2.08449   4
   3 -10  -7 4.44836 2.24826   1
   2 -10  -7 7.35772 2.01561   1
  -2  10   7 8.55118 2.16229   4
   1 -10  -7 4.00218 2.00235   1
  -1  10   7 2.13317 1.74882   4
   0 -10  -7 1.90840 1.79332   1
   0  10   7 -0.7473 1.82976   4
   1 -10   7 4.47261 1.94596   1
   1  10   7 1.84032 1.93655   4
   2 -10   7 -0.0836 2.06445   1
   2  10   7 0.81650 1.88992   4
 -10   0   8 16.1755 2.31380   2
  -9   0   8 -0.1748 1.57828   2
  -8   0   8 33.2704 2.37742   2
  -7   0   8 -0.0252 0.80469   1
  -7   0   8 -0.0694 1.15546   2
   7   0  -8 1.12875 0.81920   1
   6   0  -8 317.357 9.74884   1
  -6   0   8 316.138 10.0247   2
  -6   0   8 318.998 9.74563   1
  -5   0   8 0.76293 0.64087   1
  -5   0   8 1.21670 0.80402   2
   4   0  -8 258.243 8.22029   2
  -4   0   8 257.335 8.18388   2
  -4   0   8 268.915 8.04677   1
  -3   0   8 0.30205 0.48569   1
  -3   0   8 0.51759 0.62341   2
  -3   0   8 0.21115 0.43142   4
   3   0  -8 0.34236 0.66488   2
  -2   0   8 428.389 13.5799   3
  -2   0   8 424.320 12.0261   4
   2   0  -8 406.737 12.6793   2
  -2   0   8 409.882 12.6562   2
  -1   0   8 -0.1296 0.33623   3
   1   0  -8 1.10972 0.61036   2
  -1   0   8 -0.0862 0.15840   1
   1   0   8 0.53493 0.67294   1
  -1   0  -8 0.05018 0.67736   2
  -1   0  -8 0.02733 0.47292   3
  -2   0  -8 1636.49 53.4090   3
   2   0   8 1645.12 48.2091   1
  -3   0  -8 -0.3924 0.67915   3
  -3   0  -8 -0.0247 0.64613   2
   3   0   8 1.16339 0.84781   1
  -4   0  -8 35.1151 1.88582   2
   4   0   8 34.0480 1.88208   1
   5   0   8 0.71045 0.92594   1
  -5   0  -8 0.08928 1.04154   2
  -5   0  -8 -0.2000 1.01293   3
  -6   0  -8 537.852 17.6080   3
  -6   0  -8 510.301 15.8705   2
   6   0   8 486.906 15.7074   1
   7   0   8 -0.2467 1.20196   1
  -7   0  -8 -0.6533 1.49866   3
  -7   0  -8 0.84957 1.30000   2
   8   0   8 58.9808 3.36660   1
  -8   0  -8 59.7710 3.59228   2
  -8   0  -8 65.5465 4.24541   3
  -9   0  -8 2.98461 2.24295   3
  -9   0  -8 -1.9213 1.85139   2
 -10   0  -8 6.14432 2.84084   3
 -10   0  -8 1.06887 1.96339   2
 -10  -1   8 -3.2078 1.58093   2
 -10  -1   8 0.48151 1.19467   3
 -10   1   8 1.50545 1.83075   2
  -9  -1   8 31.4003 2.23347   3
  -9  -1   8 40.4373 2.83600   2
  -9   1   8 35.2723 2.53543   2
   8  -1  -8 0.39038 1.07219   1
  -8  -1   8 0.76227 0.79594   3
  -8  -1   8 1.59842 1.34999   2
  -8   1   8 -0.4749 1.10321   2
  -7  -1   8 282.310 9.12147   2
  -7  -1   8 271.447 9.36005   3
   7  -1  -8 281.914 8.81014   1
  -7   1   8 277.445 9.00182   2
  -7   1   8 280.811 8.86473   1
  -6  -1   8 1.24601 1.02514   2
  -6  -1   8 0.40335 0.47595   3
   6  -1  -8 0.31666 0.84077   1
  -6  -1   8 0.77196 0.63573   1
  -6   1   8 1.09099 0.86197   1
  -6   1   8 -0.4455 0.93281   2
   6   1  -8 0.22069 0.64274   1
  -5  -1   8 242.533 7.67097   2
  -5  -1   8 234.563 7.80606   3
   5  -1  -8 236.271 7.49373   1
  -5   1   8 235.845 7.48663   1
  -5   1   8 241.325 7.57579   2
   4  -1  -8 8.72969 0.90110   2
  -4  -1   8 9.32207 1.02472   2
  -4  -1   8 8.96297 0.55077   3
   4   1  -8 8.49514 1.04071   2
  -4   1   8 9.85635 0.95199   1
  -4   1   8 8.77719 0.87624   2
  -3  -1   8 112.400 3.85145   1
  -3  -1   8 121.684 4.05818   2
   3  -1  -8 120.400 4.01131   2
   3   1  -8 117.195 4.07010   2
  -3   1   8 121.677 3.96982   1
  -3   1   8 121.978 3.98108   2
  -3   1   8 119.534 3.78629   4
   2  -1  -8 750.964 22.6363   2
  -2  -1   8 782.401 21.5178   4
  -2   1   8 765.749 22.4835   1
   2   1  -8 739.167 22.6765   2
   1  -1  -8 451.737 14.2089   2
  -1   1   8 484.684 15.3599   3
   0  -1  -8 28.7750 1.52592   2
   0  -1   8 25.3131 1.42774   1
   0   1   8 29.3483 1.45182   1
  -1  -1  -8 2.00980 0.58814   3
  -1  -1  -8 3.06671 0.70887   2
  -1   1  -8 3.15583 0.79150   2
   1   1   8 1.44586 0.68457   1
  -2  -1  -8 93.5154 3.76316   3
  -2  -1  -8 95.4260 3.41524   2
   2  -1   8 97.7830 3.48155   1
  -2   1  -8 102.165 3.53340   2
   2   1   8 95.5405 3.53630   1
   3  -1   8 47.0794 2.10283   1
  -3  -1  -8 46.1003 2.05507   2
  -3  -1  -8 44.6424 2.33388   3
   3   1   8 42.1545 2.19765   1
  -3   1  -8 42.5078 2.01510   2
   4  -1   8 11.1468 1.18947   1
  -4  -1  -8 11.0461 1.20598   2
  -4  -1  -8 11.9509 1.40529   3
   4   1   8 10.0713 1.18891   1
  -4   1  -8 9.30627 1.23815   2
  -5  -1  -8 39.4739 2.64252   3
   5  -1   8 40.1852 2.30477   1
   5   1   8 37.9234 2.30170   1
  -5   1  -8 40.5489 2.15791   2
  -6  -1  -8 2.11791 1.25814   2
   6  -1   8 1.12264 1.10266   1
  -6  -1  -8 2.43457 1.41397   3
  -6   1  -8 0.77677 1.28682   2
   6   1   8 0.21906 1.19455   1
  -7  -1  -8 50.3877 2.86715   2
  -7  -1  -8 52.8685 3.61015   3
   7  -1   8 47.9522 2.90589   1
   7   1   8 47.4550 2.92732   1
  -7   1  -8 50.1257 2.83737   2
   8  -1   8 0.12466 1.55464   1
  -8  -1  -8 0.21514 1.63938   2
  -8  -1  -8 1.26669 1.94190   3
  -8   1  -8 1.04970 1.67805   2
   9  -1   8 1.35047 1.82122   1
  -9  -1  -8 4.78106 2.57387   3
  -9  -1  -8 6.10270 1.91706   2
  -9   1  -8 6.14420 1.85768   2
 -10  -1  -8 -1.3777 2.86944   3
 -10  -1  -8 -3.0217 1.87037   2
 -10   1  -8 2.69883 2.62776   3
 -10   1  -8 0.11343 1.89265   2
 -10  -2   8 25.8885 2.15732   3
 -10  -2   8 29.8134 2.67017   2
 -10   2   8 23.8771 2.44912   2
  -9  -2   8 2.03828 1.17073   3
   9  -2  -8 2.20787 1.35806   1
  -9  -2   8 1.77959 1.59342   2
  -9   2   8 0.14684 1.40099   2
   8  -2  -8 38.6801 2.35384   1
  -8  -2   8 35.1505 2.59227   2
  -8  -2   8 37.6506 2.26408   3
  -8   2   8 38.2892 2.44853   2
  -7  -2   8 20.1660 1.59725   3
  -7  -2   8 20.6161 1.93006   2
   7  -2  -8 19.4771 1.58687   1
  -7   2   8 20.3994 1.77462   1
  -7   2   8 22.6733 1.73813   2
   6  -2  -8 225.766 7.32660   1
  -6  -2   8 217.460 7.44602   2
  -6  -2   8 225.838 7.73185   3
  -6   2   8 233.179 7.28998   2
  -6   2   8 223.625 7.29429   1
   5  -2  -8 40.2051 1.94037   2
   5  -2  -8 38.3891 2.01878   1
  -5  -2   8 40.4266 1.58227   1
  -5   2   8 40.2014 1.86765   2
  -5   2   8 38.8896 1.94353   1
  -4  -2   8 339.717 9.84632   1
   4  -2  -8 329.835 10.0681   2
  -4   2   8 326.584 10.0424   2
  -4   2   8 323.642 9.76570   4
  -4   2   8 318.301 10.0948   1
  -3  -2   8 86.0954 3.28193   2
   3  -2  -8 91.7393 3.10633   2
  -3  -2   8 89.6535 3.06612   1
  -3   2   8 90.1265 3.09007   4
   3   2  -8 84.8134 3.29857   2
  -3   2   8 92.0265 3.24175   1
  -2  -2   8 226.025 6.79418   2
  -2  -2   8 192.019 6.64192   1
   2  -2  -8 214.891 6.67477   2
  -2   2   8 214.916 6.44097   4
   2   2  -8 216.241 6.78016   2
  -2   2   8 208.180 6.65171   1
   1  -2  -8 121.263 4.10495   2
   1   2  -8 122.977 4.22838   2
   0  -2   8 30.9850 1.57120   1
   0  -2  -8 33.3615 1.54426   2
   0   2   8 31.3080 1.55108   1
   0   2  -8 34.4117 1.75263   2
   1  -2   8 278.135 8.85535   1
  -1  -2  -8 288.469 8.83595   2
  -1   2  -8 277.052 9.00099   2
   1   2   8 298.370 8.86570   1
  -2  -2  -8 9.43626 0.98560   2
  -2  -2  -8 7.59026 1.02001   3
  -2   2  -8 8.92930 1.01578   2
   2   2   8 7.91674 0.99993   1
  -3  -2  -8 31.8430 2.04322   3
   3  -2   8 32.1244 1.77640   1
  -3  -2  -8 35.0061 1.75712   2
   3   2   8 35.6515 1.79656   1
  -3   2  -8 31.3758 1.74060   2
  -4  -2  -8 18.8960 1.76630   3
  -4  -2  -8 22.3739 1.65971   2
   4  -2   8 21.6061 1.63735   1
   4   2   8 20.5567 1.60609   1
  -4   2  -8 22.6714 1.62378   2
  -5  -2  -8 22.5109 1.99010   3
   5  -2   8 24.6432 1.79528   1
  -5  -2  -8 23.4714 1.80768   2
   5   2   8 25.9195 1.81776   1
  -5   2  -8 20.7400 1.65588   2
   6  -2   8 4.28554 1.25817   1
  -6  -2  -8 2.43620 1.48842   3
  -6  -2  -8 3.05567 1.25633   2
   6   2   8 3.52468 1.26771   1
  -6   2  -8 3.45641 1.34465   2
  -7  -2  -8 5.72020 1.55010   2
   7  -2   8 6.80008 1.62932   1
  -7  -2  -8 7.62325 1.98945   3
  -7   2  -8 6.72814 1.66307   2
  -8  -2  -8 24.3239 2.82072   3
  -8  -2  -8 18.6139 2.15668   2
   8  -2   8 20.4054 2.21395   1
  -8   2  -8 22.9780 2.28011   2
  -9  -2  -8 2.23826 2.47428   3
  -9  -2  -8 2.64304 1.77413   2
   9  -2   8 0.21000 1.83851   1
  -9   2  -8 0.25351 1.83585   2
 -10  -3   8 0.09529 1.84325   2
   9  -3  -8 18.7030 2.07231   1
  -9  -3   8 18.2187 2.16915   2
   8  -3  -8 0.49334 1.34967   1
  -8  -3   8 0.43140 1.56782   2
  -8   3   8 0.85741 1.19085   2
  -7  -3   8 98.1469 4.08080   2
   7  -3  -8 95.7511 3.99602   1
  -7   3   8 98.4728 3.73250   2
  -7   3   8 99.3266 3.97927   1
   6  -3  -8 69.9122 3.04332   1
  -6  -3   8 65.0713 3.24446   2
  -6   3   8 70.5793 3.19588   1
  -6   3   8 76.1920 2.86301   2
   5  -3  -8 315.778 9.84085   2
   5  -3  -8 320.180 10.0655   1
  -5   3   8 319.186 10.0219   1
  -5   3   8 320.040 9.80320   2
   4  -3  -8 109.229 3.62702   2
   4  -3  -8 107.487 3.85456   1
  -4  -3   8 110.375 3.89856   2
  -4  -3   8 112.021 3.46801   1
  -4   3   8 86.1554 3.49911   2
   4   3  -8 107.711 4.02171   2
  -4   3   8 109.283 3.72457   4
  -4   3   8 110.812 3.87559   1
   3  -3  -8 116.092 3.82836   2
  -3  -3   8 117.507 4.10592   2
  -3  -3   8 115.158 3.84101   1
   3   3  -8 114.939 4.12694   2
  -3   3   8 109.425 3.85552   4
  -3   3   8 113.032 4.01550   1
   2  -3  -8 585.966 17.8732   2
  -2  -3   8 614.016 18.0458   2
   2   3  -8 593.964 18.0415   2
  -2   3   8 595.249 17.3351   4
  -1  -3   8 103.245 3.56052   1
   1  -3  -8 100.615 3.44622   2
  -1   3   8 98.8233 3.52066   1
  -1   3   8 102.560 3.55798   4
   1   3  -8 104.391 3.72352   2
   0  -3  -8 345.463 10.5578   2
   0  -3   8 345.558 10.6437   1
   0   3   8 356.557 10.6519   1
   0   3  -8 343.770 10.8711   2
  -1  -3  -8 18.9523 1.18388   2
   1  -3   8 18.4336 1.33596   1
  -1   3  -8 18.7750 1.49613   2
   1   3   8 18.7201 1.21299   1
   2  -3   8 251.691 8.08070   1
  -2  -3  -8 256.607 8.02181   2
   2   3   8 258.909 8.01105   1
  -2   3  -8 256.234 8.16898   2
   3  -3   8 64.2593 2.76117   1
  -3  -3  -8 71.6434 2.82299   2
  -3   3  -8 70.1076 2.81479   2
   3   3   8 68.7724 2.74464   1
   4  -3   8 29.4340 2.03615   1
  -4  -3  -8 27.7887 1.80099   2
  -4  -3  -8 24.0542 2.00684   3
   4   3   8 24.6144 1.66657   1
  -4   3  -8 27.0248 1.66730   2
   5  -3   8 18.8633 1.71990   1
  -5  -3  -8 16.1105 1.89955   3
  -5  -3  -8 22.1531 1.87963   2
   5   3   8 19.7329 1.60000   1
  -5   3  -8 26.3824 1.82077   2
   6  -3   8 20.8876 1.98955   1
  -6  -3  -8 16.2463 1.79818   2
  -6  -3  -8 11.2337 1.94466   3
  -6   3  -8 17.8976 1.77558   2
   6   3   8 15.8138 1.56606   1
  -7  -3  -8 2.47178 1.46020   2
   7  -3   8 4.32668 1.48309   1
  -7  -3  -8 3.05242 1.96103   3
  -7   3  -8 1.34293 1.44684   2
  -8  -3  -8 3.06195 2.20545   3
   8  -3   8 -0.8646 1.70279   1
  -8  -3  -8 0.39676 1.57599   2
  -8   3  -8 -0.5637 1.37216   2
  -9  -3  -8 5.49000 2.75622   3
  -9  -3  -8 5.89866 2.01655   2
   9  -3   8 6.69300 2.14146   1
  -9   3  -8 5.29443 2.00650   2
 -10  -4   8 0.97502 2.17612   2
  10  -4  -8 -0.3883 1.82556   1
  -9  -4   8 -0.9310 1.88212   2
   9  -4  -8 -1.1540 1.61757   1
   8  -4  -8 4.64413 1.67540   1
  -8  -4   8 3.54123 1.81061   2
  -7  -4   8 -0.3747 1.29214   2
   7  -4  -8 1.39242 1.46571   1
  -7   4   8 1.10137 1.33264   1
  -6  -4   8 25.5398 2.03010   2
   6  -4  -8 24.4947 1.63376   2
   6  -4  -8 24.4479 1.94648   1
  -6   4   8 24.8909 2.09316   1
   5  -4  -8 41.9074 2.37218   1
  -5  -4   8 43.2835 2.40482   2
   5  -4  -8 47.0033 2.01717   2
  -5   4   8 41.7572 1.87759   2
  -5   4   8 45.8382 2.41276   1
  -4  -4   8 23.1472 1.72012   2
  -4  -4   8 22.0406 1.25757   1
   4  -4  -8 19.1608 1.59839   1
   4  -4  -8 22.9632 1.34124   2
  -4   4   8 24.2867 1.30379   2
   4   4  -8 27.2637 1.85657   2
  -4   4   8 21.7267 1.62056   4
  -4   4   8 24.9655 1.77356   1
  -3  -4   8 113.396 4.00894   2
   3  -4  -8 109.045 3.68282   2
  -3  -4   8 108.031 3.74780   1
  -3   4   8 109.791 3.87100   4
   3   4  -8 109.420 4.03155   2
  -2  -4   8 4.66110 0.83270   1
   2  -4  -8 3.15535 0.63084   2
  -2  -4   8 2.62573 0.96405   2
   2   4  -8 3.63634 1.01242   2
  -2   4   8 4.46835 0.97996   4
  -2   4   8 2.98589 0.91216   1
  -1  -4   8 75.9078 2.88827   1
   1  -4  -8 77.3388 2.62850   2
  -1   4   8 77.9441 2.94480   1
   1   4  -8 76.2148 3.08373   2
   0  -4  -8 5.11858 0.68877   2
   0  -4   8 7.55535 1.03045   1
   0   4  -8 5.05116 1.08528   2
   0   4   8 5.34135 0.87069   1
   1  -4   8 285.113 9.09227   1
  -1  -4  -8 294.419 8.96516   2
   1   4   8 289.889 9.04307   1
  -1   4  -8 294.411 9.29399   2
   2  -4   8 0.30495 0.86396   1
  -2  -4  -8 1.70891 0.76709   2
  -2   4  -8 0.00656 0.90634   2
   2   4   8 0.91798 0.77244   1
  -3  -4  -8 148.435 4.95189   2
   3   4   8 144.308 4.80441   1
  -3   4  -8 134.906 4.88023   2
   4  -4   8 -1.1581 0.88102   1
  -4  -4  -8 -0.7283 1.03521   2
  -4   4  -8 0.30418 0.93611   2
   4   4   8 0.57980 0.84180   1
  -5  -4  -8 0.92551 1.15534   2
   5  -4   8 -0.0177 1.19206   1
   5   4   8 1.47932 0.95821   1
  -5   4  -8 2.28332 1.13134   2
  -6  -4  -8 2.24351 1.50796   2
   6  -4   8 0.87814 1.33296   1
  -6   4  -8 0.33072 1.06120   2
   7  -4   8 0.43638 1.48091   1
  -7  -4  -8 1.22275 1.65760   2
  -7   4  -8 -1.7150 1.37688   2
  -8  -4  -8 7.25664 1.91152   2
   8  -4   8 8.91566 2.15989   1
  -8  -4  -8 3.97028 2.46840   3
  -8   4  -8 4.95597 1.76446   2
  -9  -4  -8 1.48209 2.86129   3
  -9  -4  -8 3.74384 2.25489   2
   9  -4   8 5.12896 2.28573   1
  -9   4  -8 5.41854 1.97215   2
   9  -5  -8 -2.8865 1.81439   1
  -9  -5   8 2.63010 2.07136   2
   8  -5  -8 0.23120 1.54646   1
  -8  -5   8 0.43477 1.81633   2
  -7  -5   8 12.1948 1.84062   2
   7  -5  -8 12.1358 1.95458   1
  -7   5   8 9.92115 1.77398   1
  -6  -5   8 -0.0274 1.29128   2
   6  -5  -8 0.70343 1.26562   1
  -6   5   8 0.98818 1.54508   1
   5  -5  -8 15.9369 1.68868   1
  -5  -5   8 14.9055 1.76164   2
  -5   5   8 14.4077 1.67264   1
   5   5  -8 11.3852 1.64745   2
   4  -5  -8 106.888 4.15337   1
  -4  -5   8 105.943 4.07857   2
   4   5  -8 105.008 4.12456   2
  -4   5   8 109.157 4.00899   4
  -4   5   8 108.365 4.15919   1
   3  -5  -8 0.27576 0.22008   1
  -3  -5   8 2.44168 1.09000   2
  -3  -5   8 0.63374 0.67143   1
  -3   5   8 0.02787 0.18071   1
   3   5  -8 1.18826 1.05312   2
  -3   5   8 -0.0130 0.17256   4
  -2  -5   8 107.432 3.94845   2
   2  -5  -8 104.519 3.97345   1
  -2  -5   8 108.913 3.79721   1
   2   5  -8 102.644 3.95332   2
  -2   5   8 113.385 4.09821   1
   1  -5  -8 10.8439 0.79838   2
  -1  -5   8 11.8108 1.15645   1
  -1   5   8 8.59068 1.22038   4
   1   5  -8 10.7553 1.25542   2
  -1   5   8 11.6378 1.32408   1
   0  -5   8 198.427 6.57825   1
   0  -5  -8 207.356 6.28514   2
   0   5  -8 206.195 6.82953   2
   0   5   8 197.763 6.56443   1
   0   5   8 200.695 6.55595   4
  -1  -5  -8 24.3524 1.40979   2
   1  -5   8 24.2186 1.69496   1
   1   5   8 22.9815 1.54142   1
  -1   5  -8 25.5207 1.88805   2
   2  -5   8 241.543 7.99344   1
  -2  -5  -8 242.780 7.76011   2
   2   5   8 245.249 7.77432   1
  -2   5  -8 250.554 7.96333   2
  -3  -5  -8 26.1541 1.80132   2
   3  -5   8 29.8335 2.05830   1
   3   5   8 23.9457 1.70091   1
  -3   5  -8 26.9543 1.87299   2
   4  -5   8 117.439 4.57494   1
  -4  -5  -8 112.272 4.31096   2
   4   5   8 112.932 4.01456   1
  -4   5  -8 111.976 4.12963   2
  -5  -5  -8 27.2377 2.20459   2
   5  -5   8 34.0044 2.47888   1
  -5   5  -8 29.8741 2.04838   2
   6  -5   8 9.82211 1.95763   1
  -6  -5  -8 9.26094 1.77183   2
  -6   5  -8 11.6565 1.55192   2
   7  -5   8 3.01443 1.92755   1
  -7  -5  -8 3.31005 1.81656   2
  -7   5  -8 1.91581 1.55396   2
   8  -5   8 7.94265 2.05990   1
  -8  -5  -8 7.06908 2.13428   2
  -9  -6   8 -0.4230 1.90944   2
  -8  -6   8 9.61222 2.19242   2
   8  -6  -8 7.40930 1.95595   1
   7  -6  -8 2.56317 1.65458   1
  -7  -6   8 4.42319 1.71309   2
  -6  -6   8 -1.6870 1.51422   2
   6  -6  -8 0.72767 1.63022   1
  -6   6   8 4.50739 1.64680   1
  -5  -6   8 56.7174 3.12373   2
   5  -6  -8 49.6325 2.95090   1
   5   6  -8 56.3961 3.19806   2
  -5   6   8 56.1154 3.11802   1
  -4  -6   8 132.866 4.90098   2
   4  -6  -8 123.778 4.84517   1
  -4   6   8 118.991 4.82910   1
   4   6  -8 130.722 4.93035   2
  -4   6   8 128.202 4.70133   4
  -3  -6   8 67.1876 3.08645   2
   3  -6  -8 61.6518 3.16966   1
   3   6  -8 61.7634 3.13441   2
  -3   6   8 63.5042 2.94438   4
  -3   6   8 63.9793 3.05050   1
  -2  -6   8 51.3312 2.42092   1
   2  -6  -8 52.1757 2.66929   1
  -2  -6   8 52.9891 2.67558   2
  -2   6   8 54.7155 2.70070   1
   2   6  -8 56.4363 2.80190   2
  -2   6   8 58.0182 2.68336   4
   1  -6  -8 108.945 4.23297   1
  -1  -6   8 115.365 4.06038   1
  -1   6   8 115.081 4.22758   4
   1   6  -8 111.361 4.26183   2
  -1   6   8 106.460 4.24650   1
   0  -6   8 1.81927 1.05204   1
   0  -6  -8 3.04868 1.01672   1
   0   6  -8 0.37091 1.17166   2
   0   6   8 1.35317 1.14042   4
   0   6   8 1.36379 0.97008   1
  -1  -6  -8 239.385 7.58765   2
   1  -6   8 239.967 7.92558   1
  -1   6  -8 242.430 8.05400   2
   1   6   8 243.239 7.93987   4
   1   6   8 252.200 7.88377   1
  -2  -6  -8 43.7439 2.12773   2
   2  -6   8 47.6615 2.51035   1
   2   6   8 43.4710 2.25341   1
  -2   6  -8 42.8162 2.31870   2
  -3  -6  -8 52.9144 2.46519   2
   3  -6   8 49.3077 2.93289   1
   3   6   8 50.1653 2.44839   1
  -3   6  -8 49.9158 2.48452   2
   4  -6   8 4.61887 1.46085   1
  -4  -6  -8 3.35066 1.28585   2
  -4   6  -8 4.68870 1.18884   2
  -5  -6  -8 4.64600 1.36151   2
   5  -6   8 5.54513 1.61923   1
   6  -6   8 0.78961 1.68550   1
  -6  -6  -8 0.20410 1.58381   2
  -7  -6  -8 4.44944 1.89526   2
   7  -6   8 1.80063 1.83047   1
   8  -6   8 -1.2701 2.19982   1
  -8  -6  -8 -1.5110 1.77227   2
  -8  -7   8 3.58510 2.12453   2
   8  -7  -8 1.52177 1.95871   1
   7  -7  -8 1.52764 2.02305   1
  -7  -7   8 2.52777 1.90660   2
   7   7  -8 1.47687 2.07486   2
   6  -7  -8 0.65880 1.64164   1
  -6  -7   8 1.84704 1.75335   2
   6   7  -8 1.88151 1.81311   2
  -6   7   8 3.28526 1.93308   1
  -5  -7   8 9.98227 1.64471   2
   5  -7  -8 3.08310 1.60816   1
  -5   7   8 4.10754 1.90261   1
   5   7  -8 7.64147 1.86290   2
   4  -7  -8 4.05486 1.53992   1
  -4  -7   8 3.12738 1.32045   2
   4   7  -8 5.68870 1.69274   2
  -4   7   8 1.89062 1.38435   4
  -4   7   8 3.35752 1.55721   1
  -3  -7   8 2.74820 1.33418   2
   3  -7  -8 3.75949 1.43528   1
   3   7  -8 6.06229 1.53147   2
  -3   7   8 6.08397 1.62137   4
  -3   7   8 3.11188 1.44696   1
   2  -7  -8 31.2480 2.31767   1
  -2  -7   8 34.3454 2.05803   1
  -2  -7   8 32.2970 2.25406   2
   2   7  -8 38.9161 2.50427   2
  -2   7   8 29.0138 2.20745   1
  -2   7   8 28.4284 2.19652   4
   1  -7  -8 2.20831 1.32603   1
  -1  -7   8 3.00657 1.10290   1
  -1   7   8 0.38756 1.27221   1
  -1   7   8 1.87222 1.45166   4
   1   7  -8 2.74620 1.30193   2
   0  -7   8 50.4877 2.71050   1
   0  -7  -8 52.4019 2.63279   1
   0   7  -8 56.6301 2.97940   2
   0   7   8 51.5780 2.76223   4
   0   7   8 51.5363 2.63120   1
   1  -7   8 0.67575 1.14487   1
  -1  -7  -8 3.13396 1.25858   1
   1   7   8 5.13919 1.27432   1
   1   7   8 3.03254 1.54258   4
   2  -7   8 10.4258 1.58300   1
  -2  -7  -8 9.27364 1.42911   1
   2   7   8 10.1178 1.33969   1
   2   7   8 11.9996 1.92723   4
   3  -7   8 4.96397 1.53835   1
   3   7   8 5.25885 1.21771   1
  -4  -7  -8 2.68751 1.31301   2
   4  -7   8 5.64580 1.68004   1
   5  -7   8 1.50758 1.83363   1
  -5  -7  -8 -1.5057 1.32922   2
  -6  -7  -8 2.17647 1.68775   2
   6  -7   8 3.17383 2.08323   1
  -7  -7  -8 -1.1920 1.87250   2
   7  -7   8 1.15766 2.05228   1
   7  -8  -8 3.18912 2.05693   1
  -7  -8   8 2.46919 2.04601   2
   7   8  -8 3.35972 1.94995   2
   6  -8  -8 2.91502 2.08419   1
  -6  -8   8 -0.0484 1.78757   2
   6   8  -8 0.59278 1.73459   2
  -5  -8   8 0.04954 1.58265   2
   5  -8  -8 3.75435 1.98652   1
   5   8  -8 -0.1349 1.76600   2
  -5   8   8 -0.7748 1.67581   1
  -4  -8   8 -1.2518 1.53952   2
   4  -8  -8 -0.3338 1.83925   1
   4   8  -8 1.13248 1.74266   2
  -4   8   8 -0.9172 1.68577   1
  -3  -8   8 15.4162 1.86369   2
   3  -8  -8 16.3507 2.07418   1
   3   8  -8 15.0879 2.02383   2
  -3   8   8 11.0672 1.85693   4
  -3   8   8 14.8783 2.22845   1
   2  -8  -8 0.57428 1.60430   1
  -2   8   8 0.01107 1.66783   1
  -2   8   8 2.39316 1.65376   4
   1  -8  -8 16.4721 1.89081   1
  -1  -8   8 21.5586 1.79433   1
  -1   8   8 19.6597 2.02957   4
  -1   8   8 15.7518 1.85549   1
   0  -8  -8 4.75693 1.49965   1
   0  -8   8 3.76604 1.41443   1
   0   8   8 1.74507 1.41928   1
   0   8   8 4.71403 1.71923   4
  -1  -8  -8 12.7215 1.71386   1
   1  -8   8 20.6513 2.07660   1
   1   8   8 18.4773 2.03601   4
   1   8   8 15.8088 1.74145   1
   2  -8   8 3.34514 1.50969   1
  -2  -8  -8 2.54566 1.37931   1
   2   8   8 -0.4896 1.26164   1
   2   8   8 -1.5238 1.63576   4
   3  -8   8 -0.6650 1.55811   1
   3   8   8 0.28333 1.52472   4
   4  -8   8 4.51151 1.87096   1
   5  -8   8 19.6617 2.64573   1
   6  -8   8 0.02307 1.92217   1
   5  -9  -8 0.06105 1.92449   1
   4  -9  -8 -0.3432 1.77516   1
   3  -9  -8 -1.1514 1.69093   1
  -3   9   8 1.71950 1.79853   1
  -3   9   8 -0.0963 1.61861   4
   2  -9  -8 0.55474 1.64690   1
  -2   9   8 2.06357 1.72408   1
  -2   9   8 1.20189 1.84966   4
   1  -9  -8 -0.8300 1.70139   1
  -1   9   8 -0.8086 1.71708   1
  -1   9   8 -0.0108 1.51812   4
   0  -9   8 13.6258 1.96193   1
   0  -9  -8 13.4461 2.02515   1
   0   9   8 14.7485 2.10613   1
   0   9   8 14.3260 2.17010   4
   1  -9   8 -0.3851 1.68039   1
  -1  -9  -8 -0.5251 1.50710   1
   1   9   8 2.11377 1.81350   4
   1   9   8 3.16556 1.61392   1
   2  -9   8 3.43009 1.71401   1
   2   9   8 6.31505 1.98500   4
   3  -9   8 1.37175 1.80756   1
   3   9   8 -0.0960 1.91159   4
   4  -9   8 6.86760 2.12288   1
   4   9   8 3.26928 2.11859   4
   3 -10  -8 0.34467 2.15422   1
  -3  10   8 0.74389 1.75339   4
   2 -10  -8 2.59127 1.89095   1
  -2  10   8 -0.1411 2.03044   4
   1 -10  -8 3.95010 1.83291   1
  -1  10   8 6.28953 1.90737   1
  -1  10   8 6.03625 2.09209   4
   0 -10  -8 1.20851 1.80617   1
   0  10   8 -2.2208 1.59808   4
   0  10   8 1.17034 1.81546   1
   1 -10   8 0.44374 1.96018   1
   1  10   8 -1.1684 1.65010   4
   2 -10   8 4.32528 2.00539   1
   2  10   8 8.17380 2.22085   4
 -10   0   9 -0.2438 1.00028   3
 -10   0   9 -2.6248 1.59259   2
  -9   0   9 1.94670 1.53726   2
  -8   0   9 0.56887 1.41330   2
  -7   0   9 43.4682 2.35494   2
   7   0  -9 39.9297 2.04889   1
  -7   0   9 37.9969 1.98332   1
   6   0  -9 0.75991 0.76504   1
  -6   0   9 0.53282 0.79550   1
  -6   0   9 0.96064 0.95899   2
  -5   0   9 490.016 14.4853   1
   5   0  -9 485.433 14.7758   2
  -5   0   9 469.542 14.7083   2
  -4   0   9 -0.4236 0.74298   2
   4   0  -9 -0.1681 0.78461   2
  -4   0   9 -0.1909 0.59306   1
  -3   0   9 159.827 4.81489   4
  -3   0   9 159.777 5.10766   1
  -3   0   9 158.649 5.20423   2
   3   0  -9 155.594 5.22143   2
   2   0  -9 -0.8554 0.67645   2
  -2   0   9 -0.0542 0.64205   2
  -2   0   9 0.00550 0.55834   1
  -2   0   9 0.11349 0.30976   3
  -2   0   9 0.12094 0.44117   4
   1   0  -9 507.065 15.1569   2
  -1   0   9 487.334 14.9901   1
   0   0  -9 -0.1838 0.68810   2
   0   0   9 -0.3494 0.56246   1
  -1   0  -9 423.037 13.8465   3
  -1   0  -9 409.732 12.7346   2
   1   0   9 408.941 12.7092   1
   2   0   9 -0.9411 0.86555   1
  -2   0  -9 0.52654 0.64874   3
  -2   0  -9 -0.1211 0.51770   2
  -3   0  -9 196.238 6.97224   3
   3   0   9 187.249 6.34989   1
  -4   0  -9 -0.4251 0.92196   3
   4   0   9 1.05275 1.03455   1
  -4   0  -9 0.72769 0.88269   2
  -5   0  -9 5.64578 1.30238   2
   5   0   9 4.71879 1.29648   1
  -5   0  -9 4.02970 1.34222   3
  -6   0  -9 -1.0233 1.15100   2
   6   0   9 -0.8610 1.20737   1
  -6   0  -9 -0.4070 1.36558   3
  -7   0  -9 16.5048 2.19916   3
   7   0   9 14.7477 1.79661   1
  -7   0  -9 12.6595 1.84017   2
  -8   0  -9 -0.1611 1.53782   2
   8   0   9 -1.8036 1.50311   1
  -8   0  -9 -0.0025 1.96099   3
  -9   0  -9 -4.0424 1.87402   2
  -9   0  -9 1.42549 2.32982   3
 -10  -1   9 1.04127 1.14675   3
 -10  -1   9 -0.5430 1.98866   2
 -10   1   9 1.19874 1.86902   2
  -9  -1   9 8.42153 1.21268   3
  -9  -1   9 9.21646 2.02036   2
  -9   1   9 10.9385 1.92690   2
  -8  -1   9 19.0741 1.93425   2
   8  -1  -9 17.8731 1.60784   1
  -8  -1   9 17.4012 1.27743   3
  -8   1   9 14.5001 1.78442   2
  -8   1   9 17.1761 1.66489   1
   7  -1  -9 6.39620 1.14089   1
  -7  -1   9 5.43153 0.73653   3
  -7  -1   9 6.21358 1.48180   2
  -7   1   9 3.74271 1.13067   1
  -7   1   9 6.44303 1.38944   2
  -6  -1   9 120.029 4.16830   3
   6  -1  -9 125.425 4.29996   1
  -6  -1   9 125.758 4.50714   2
  -6  -1   9 122.177 4.06267   1
  -6   1   9 120.289 4.33770   2
  -6   1   9 118.021 4.27168   1
   6   1  -9 122.090 4.06464   1
  -5  -1   9 2.67435 0.95907   2
   5  -1  -9 1.94390 0.85381   2
  -5  -1   9 3.19229 0.69471   1
  -5   1   9 2.13510 0.88914   2
  -5   1   9 2.77113 0.86630   1
   4  -1  -9 676.316 20.3728   2
  -4  -1   9 663.766 20.4183   2
  -4  -1   9 690.275 20.1018   1
  -4   1   9 663.633 20.2092   1
   4   1  -9 678.794 20.4618   2
  -4   1   9 675.246 20.3473   2
  -4   1   9 702.023 19.5526   4
   3  -1  -9 69.7387 2.68932   2
  -3  -1   9 67.1831 2.54793   1
  -3  -1   9 70.3839 2.71439   2
  -3  -1   9 74.7162 2.26436   4
  -3   1   9 69.6532 2.67034   1
   3   1  -9 66.5488 2.73340   2
  -3   1   9 75.3117 2.50911   4
  -3   1   9 69.0424 2.66718   2
  -2  -1   9 1577.59 46.0062   2
  -2  -1   9 1532.20 45.6572   1
  -2  -1   9 1599.69 43.9276   4
   2  -1  -9 1538.48 45.9612   2
   2   1  -9 1568.94 46.0205   2
  -2   1   9 1575.90 45.6372   1
  -2   1   9 1503.62 44.1077   4
   1  -1  -9 88.7171 3.28600   2
  -1  -1   9 86.0154 3.31674   1
  -1   1   9 84.4559 3.18953   1
  -1   1   9 98.0844 3.26726   3
   0  -1   9 505.779 15.1051   1
   0  -1  -9 479.012 15.1112   2
   0   1   9 508.768 15.0712   1
   1  -1   9 -0.0194 0.31767   1
  -1  -1  -9 1.11759 0.74213   2
  -1  -1  -9 0.07730 0.50862   3
   1   1   9 0.68751 0.73971   1
  -1   1  -9 0.28795 0.75184   2
  -2  -1  -9 55.4229 2.31991   2
   2  -1   9 55.3708 2.45694   1
  -2  -1  -9 51.1471 2.47180   3
  -2   1  -9 53.1815 2.34368   2
   2   1   9 56.6570 2.52376   1
  -3  -1  -9 3.21169 0.97516   2
   3  -1   9 2.55673 0.90639   1
  -3  -1  -9 1.27328 0.88129   3
  -3   1  -9 3.90434 1.00950   2
   3   1   9 2.49591 0.89668   1
   4  -1   9 5.00631 1.10227   1
  -4  -1  -9 2.97052 1.12525   3
  -4  -1  -9 1.89473 0.77834   2
  -4   1  -9 4.22743 1.03543   2
   4   1   9 4.25606 1.05985   1
  -5  -1  -9 20.5584 1.88293   3
   5  -1   9 22.0590 1.76126   1
  -5   1  -9 20.1867 1.67861   2
   5   1   9 19.9380 1.80872   1
  -6  -1  -9 0.45736 1.37978   2
  -6  -1  -9 2.29410 1.49414   3
   6  -1   9 1.59741 1.20802   1
  -6   1  -9 1.06610 1.37217   2
   6   1   9 1.13893 1.35576   1
   7  -1   9 0.60233 1.47839   1
  -7  -1  -9 -0.5630 1.59274   3
  -7  -1  -9 1.67293 1.54769   2
   7   1   9 0.92554 1.41041   1
  -7   1  -9 -0.3366 1.52059   2
  -8  -1  -9 0.62864 1.60611   2
  -8  -1  -9 -0.4261 1.95441   3
   8  -1   9 -0.9032 1.64661   1
  -8   1  -9 -0.2688 1.51258   2
   9  -1   9 5.59456 2.01855   1
  -9  -1  -9 3.52765 2.61899   3
  -9  -1  -9 5.07740 2.15436   2
  -9   1  -9 3.77053 2.32688   3
  -9   1  -9 2.83584 1.85777   2
 -10  -2   9 11.2467 1.63517   3
 -10  -2   9 17.5040 2.52989   2
 -10   2   9 15.1022 2.19974   2
  -9  -2   9 -0.9884 1.78679   2
   9  -2  -9 0.96564 1.34471   1
  -9  -2   9 -0.7437 1.05619   3
  -9   2   9 -2.6253 1.36465   2
  -8  -2   9 6.34628 1.75421   2
   8  -2  -9 5.77532 1.41603   1
  -8  -2   9 7.07230 1.10529   3
  -8   2   9 8.63374 1.50211   1
  -8   2   9 6.10024 1.50835   2
   7  -2  -9 77.8886 3.33623   1
  -7  -2   9 78.6924 3.19657   3
  -7  -2   9 75.8412 3.47226   2
  -7   2   9 82.8052 3.38503   1
  -7   2   9 76.3441 3.29386   2
   6  -2  -9 39.9347 2.22411   1
   6  -2  -9 39.4537 2.18926   2
  -6  -2   9 42.2503 2.50323   2
  -6   2   9 40.2742 2.11638   2
  -6   2   9 40.4808 2.25552   1
   5  -2  -9 66.5984 2.73089   2
   5  -2  -9 74.1539 2.89663   1
  -5  -2   9 63.2635 2.37544   1
  -5   2   9 69.1981 2.78827   1
  -5   2   9 70.7864 2.70067   2
   3  -2  -9 282.001 8.66326   2
  -3  -2   9 278.717 8.77312   2
  -3   2   9 289.136 8.64233   2
  -3   2   9 283.109 8.68439   1
   3   2  -9 247.515 8.74265   2
  -3   2   9 289.846 8.38971   4
  -2  -2   9 20.3644 0.75488   4
  -2  -2   9 22.2305 1.40697   1
  -2  -2   9 18.3403 1.34602   2
   2  -2  -9 20.2515 1.35991   2
   2   2  -9 21.4383 1.44841   2
  -2   2   9 20.0859 1.32750   1
  -2   2   9 21.2898 1.34209   4
  -1  -2   9 231.213 7.25243   1
   1  -2  -9 219.256 7.19877   2
   1   2  -9 228.729 7.30559   2
   0  -2   9 8.12840 0.98661   1
   0  -2  -9 6.70224 0.92441   2
   0   2  -9 10.0160 1.17749   2
   0   2   9 7.37889 0.92652   1
  -1  -2  -9 310.370 9.49325   2
   1  -2   9 303.880 9.53596   1
  -1   2  -9 302.848 9.67825   2
   1   2   9 305.589 9.52451   1
  -2  -2  -9 220.644 7.85510   3
  -2  -2  -9 226.181 7.11058   2
  -2   2  -9 221.372 7.21919   2
   2   2   9 221.024 7.15567   1
   3  -2   9 75.0274 3.03351   1
  -3  -2  -9 74.0783 3.36069   3
  -3  -2  -9 75.1937 2.95926   2
  -3   2  -9 75.5007 2.98247   2
   3   2   9 72.9201 2.98865   1
  -4  -2  -9 68.4147 2.90380   2
   4  -2   9 63.6043 3.01810   1
  -4  -2  -9 67.2860 3.38685   3
   4   2   9 72.6892 3.01731   1
  -4   2  -9 67.5205 2.85715   2
  -5  -2  -9 9.87094 1.65212   3
  -5  -2  -9 11.6302 1.56283   2
   5  -2   9 11.9417 1.47959   1
  -5   2  -9 11.0677 1.38824   2
   5   2   9 9.97155 1.53123   1
   6  -2   9 2.31357 1.41935   1
  -6  -2  -9 1.44927 1.30520   2
  -6  -2  -9 2.02316 1.57590   3
  -6   2  -9 2.10362 1.34311   2
   6   2   9 2.42870 1.37606   1
  -7  -2  -9 1.80087 1.82834   3
  -7  -2  -9 2.28382 1.49402   2
   7  -2   9 3.39550 1.43317   1
  -7   2  -9 1.35963 1.37814   2
   8  -2   9 4.46924 1.69143   1
  -8  -2  -9 6.09415 2.26236   3
  -8  -2  -9 3.86991 1.70529   2
  -8   2  -9 2.25313 1.53599   2
  -9  -2  -9 0.91699 1.77093   2
  -9  -2  -9 -2.2846 2.47573   3
   9  -2   9 0.44148 1.97341   1
  -9   2  -9 0.22353 1.95195   2
 -10  -3   9 2.57857 1.99392   2
   9  -3  -9 7.41990 1.67207   1
  -9  -3   9 7.04314 1.87390   2
  -8  -3   9 0.74374 1.65177   2
   8  -3  -9 4.68295 1.47313   1
  -8   3   9 2.16097 1.52189   1
  -8   3   9 3.30130 1.31190   2
   7  -3  -9 12.5387 1.66236   1
  -7  -3   9 12.3440 1.67689   2
   7  -3  -9 12.8939 1.47447   2
  -7   3   9 11.4063 1.56853   1
  -7   3   9 15.6664 1.50068   2
  -6  -3   9 1.10553 1.31544   2
   6  -3  -9 0.78772 0.90712   2
   6  -3  -9 0.74672 1.04806   1
  -6   3   9 0.94798 1.18105   1
  -6   3   9 0.92648 0.87405   2
   5  -3  -9 33.2583 1.94474   1
   5  -3  -9 33.5447 1.82929   2
  -5   3   9 33.0599 1.96495   1
  -5   3   9 32.7530 1.71848   2
   5   3  -9 24.4206 1.84872   2
  -4  -3   9 152.637 4.87768   1
   4  -3  -9 148.022 5.21769   1
   4  -3  -9 147.330 4.99398   2
  -4  -3   9 161.361 5.33541   2
  -4   3   9 152.463 5.07852   4
  -4   3   9 150.575 5.20833   1
  -4   3   9 156.099 5.00550   2
   4   3  -9 153.776 5.31456   2
   3  -3  -9 11.0439 1.02249   2
  -3  -3   9 11.3991 1.25273   2
  -3   3   9 9.92711 1.09818   1
   3   3  -9 9.63574 1.20188   2
  -3   3   9 10.5749 1.18350   4
  -2  -3   9 14.3083 1.23911   1
   2  -3  -9 15.9947 1.18910   2
  -2  -3   9 20.0490 1.45872   2
   2   3  -9 14.6654 1.30088   2
  -2   3   9 18.9794 1.33208   4
   1  -3  -9 120.189 4.16669   2
  -1  -3   9 122.804 4.25440   1
  -1   3   9 124.944 4.27300   1
   1   3  -9 128.331 4.47660   2
  -1   3   9 128.851 4.26607   4
   0  -3   9 172.178 5.63967   1
   0  -3  -9 170.806 5.50793   2
   0   3  -9 170.403 5.86469   2
   0   3   9 171.342 5.59846   1
   1  -3   9 23.4873 1.57849   1
  -1  -3  -9 23.7865 1.34459   2
   1   3   9 27.0673 1.60033   1
  -1   3  -9 25.8675 1.81241   2
   2  -3   9 132.266 4.50732   1
  -2  -3  -9 126.367 4.39900   2
   2   3   9 131.650 4.46613   1
  -2   3  -9 120.251 4.54460   2
  -3  -3  -9 175.755 5.72047   2
   3   3   9 165.669 5.60999   1
  -3   3  -9 165.164 5.68230   2
   4  -3   9 33.5820 2.25104   1
  -4  -3  -9 26.9042 2.17659   3
  -4  -3  -9 32.7744 1.98132   2
  -4   3  -9 35.9669 2.08493   2
   4   3   9 32.6834 1.98223   1
   5  -3   9 40.7902 2.57235   1
  -5  -3  -9 33.1163 2.29178   2
  -5  -3  -9 34.7546 2.80693   3
   5   3   9 34.3432 2.28688   1
  -5   3  -9 35.8494 2.30978   2
  -6  -3  -9 6.21830 1.48370   2
  -6  -3  -9 6.53049 1.77167   3
   6  -3   9 9.22530 1.75001   1
  -6   3  -9 5.59293 1.46539   2
   6   3   9 7.60518 1.40238   1
   7  -3   9 9.92586 1.88025   1
  -7  -3  -9 12.7841 2.36158   3
  -7  -3  -9 10.0206 1.94917   2
  -7   3  -9 11.1712 1.83283   2
  -8  -3  -9 -0.6831 1.84483   2
  -8  -3  -9 0.59661 2.24071   3
   8  -3   9 0.17433 1.61259   1
  -8   3  -9 -1.0693 1.59001   2
  -9  -3  -9 0.37249 2.71789   3
   9  -3   9 0.64142 2.08771   1
  -9  -3  -9 3.72421 1.97905   2
  -9   3  -9 -0.4800 1.67505   2
 -10  -4   9 9.79630 2.42714   2
  10  -4  -9 5.21396 2.03803   1
   9  -4  -9 0.09491 1.53097   1
  -9  -4   9 1.23823 1.72205   2
  -8  -4   9 5.84200 1.71864   2
   8  -4  -9 3.23886 1.68794   1
  -8   4   9 6.87702 1.77604   1
  -7  -4   9 2.49448 1.44971   2
   7  -4  -9 2.09590 1.50552   1
  -7   4   9 4.03601 1.46604   1
   6  -4  -9 9.77070 1.62699   1
  -6  -4   9 10.1364 1.60606   2
  -6   4   9 10.1156 1.52897   1
  -5  -4   9 217.266 7.37957   2
   5  -4  -9 214.628 7.37098   1
   5  -4  -9 218.595 6.97868   2
  -5   4   9 222.564 7.33636   1
  -5   4   9 220.009 6.96793   2
   5   4  -9 224.678 7.46041   2
  -4  -4   9 1.22390 0.69965   1
  -4  -4   9 0.19800 0.98024   2
   4  -4  -9 0.28524 0.97168   1
   4  -4  -9 -0.4875 0.75355   2
  -4   4   9 0.03048 0.97502   1
  -4   4   9 2.21507 1.09743   4
   4   4  -9 -0.0642 1.03384   2
  -3  -4   9 55.0233 2.61636   2
  -3  -4   9 53.3262 2.29131   1
   3  -4  -9 57.3504 2.23528   2
   3   4  -9 55.5961 2.58772   2
  -3   4   9 48.3826 2.38051   4
  -2  -4   9 150.232 5.11908   2
   2  -4  -9 140.618 4.73748   2
  -2  -4   9 147.129 4.94328   1
  -2   4   9 148.227 4.95082   4
  -2   4   9 144.286 5.01227   1
   2   4  -9 150.680 5.15535   2
   1  -4  -9 69.1839 2.51022   2
  -1  -4   9 70.0063 2.79659   1
  -1   4   9 69.6305 2.86621   4
  -1   4   9 68.6044 2.77289   1
   1   4  -9 70.0594 3.00513   2
   0  -4   9 84.7821 3.26164   1
   0  -4  -9 91.8889 3.08253   2
   0   4   9 82.9609 3.22192   1
   0   4  -9 91.1133 3.59767   2
  -1  -4  -9 109.425 3.77068   2
   1  -4   9 112.145 3.98780   1
   1   4   9 108.006 3.91739   1
  -1   4  -9 108.537 4.19280   2
  -2  -4  -9 68.0260 2.67926   2
   2  -4   9 64.0255 2.83389   1
   2   4   9 66.3506 2.73735   1
  -2   4  -9 65.1537 2.84936   2
  -3  -4  -9 15.4584 1.44259   2
   3   4   9 14.8101 1.32570   1
  -3   4  -9 14.9116 1.47714   2
  -4  -4  -9 130.520 4.60473   2
   4  -4   9 121.348 4.64136   1
   4   4   9 121.761 4.38052   1
  -4   4  -9 121.581 4.52179   2
   5  -4   9 3.33253 1.50947   1
  -5  -4  -9 1.46828 1.37703   2
  -5   4  -9 2.34389 1.27380   2
   5   4   9 4.94348 1.17795   1
   6  -4   9 19.7609 2.05445   1
  -6  -4  -9 21.4741 2.19019   2
  -6   4  -9 21.2519 1.92632   2
   7  -4   9 0.63471 1.82640   1
  -7  -4  -9 -0.1501 1.50591   2
  -7   4  -9 -0.2831 1.46151   2
   8  -4   9 6.22189 2.16116   1
  -8  -4  -9 3.87429 2.58855   3
  -8  -4  -9 5.60623 1.88477   2
  -8   4  -9 9.00265 1.90557   2
   9  -4   9 -1.2302 2.17314   1
  -9  -4  -9 0.73201 2.17159   2
  -9   4  -9 -1.6536 1.89055   2
   9  -5  -9 10.6405 2.04913   1
  -9  -5   9 11.7742 2.25888   2
   8  -5  -9 1.85785 1.80674   1
  -8  -5   9 0.06151 1.60270   2
  -7  -5   9 34.2995 2.63001   2
   7  -5  -9 35.6261 2.71797   1
  -7   5   9 38.7842 2.88130   1
  -6  -5   9 0.55675 1.37092   2
   6  -5  -9 0.89918 1.31945   1
   6   5  -9 0.00131 1.42886   2
  -6   5   9 0.45861 1.37241   1
   5  -5  -9 231.986 7.82599   1
  -5  -5   9 224.652 7.73697   2
  -5   5   9 219.853 7.72386   1
   5   5  -9 241.390 7.91721   2
  -4  -5   9 2.23030 1.19229   2
   4  -5  -9 3.25064 1.17703   1
  -4   5   9 3.91142 1.33747   4
   4   5  -9 2.81982 1.41206   2
  -4   5   9 2.02769 1.16938   1
  -3  -5   9 7.19501 1.26643   2
  -3  -5   9 10.2111 1.11085   1
   3  -5  -9 1.54463 0.71175   1
  -3   5   9 5.09479 1.06709   4
   3   5  -9 9.78848 1.48985   2
  -3   5   9 1.70353 0.76319   1
  -2  -5   9 80.2606 3.42056   2
  -2  -5   9 80.1611 3.20737   1
   2   5  -9 86.9849 3.42052   2
  -2   5   9 82.9596 3.35950   1
  -1  -5   9 0.31581 0.90385   1
   1  -5  -9 0.05904 0.53652   2
   1   5  -9 -0.1832 1.05022   2
  -1   5   9 0.92121 0.92405   1
  -1   5   9 -0.1775 0.16073   4
   0  -5  -9 31.9703 1.57739   2
   0  -5   9 37.2914 2.09775   1
   0   5   9 35.5102 2.11600   4
   0   5  -9 35.8204 2.30037   2
   0   5   9 35.8569 2.07230   1
  -1  -5  -9 104.549 3.70274   2
   1  -5   9 110.636 4.01736   1
  -1   5  -9 108.892 4.20838   2
   1   5   9 104.765 3.93269   1
   2  -5   9 11.0638 1.42338   1
  -2  -5  -9 9.25174 1.18660   2
  -2   5  -9 12.2445 1.46454   2
   2   5   9 12.4928 1.30824   1
   3  -5   9 52.5346 2.75047   1
  -3  -5  -9 56.4326 2.65605   2
   3   5   9 52.6429 2.55229   1
  -3   5  -9 58.4148 2.65648   2
  -4  -5  -9 4.02002 1.33876   2
   4  -5   9 1.89543 1.29412   1
  -4   5  -9 2.12168 1.18410   2
   4   5   9 1.70655 1.05004   1
  -5  -5  -9 67.7065 3.26332   2
   5  -5   9 69.0076 3.42241   1
  -5   5  -9 73.9620 3.30113   2
   6  -5   9 3.55897 1.82155   1
  -6  -5  -9 2.58100 1.67282   2
  -6   5  -9 4.55592 1.45184   2
  -7  -5  -9 1.92355 1.60554   2
   7  -5   9 3.04611 1.82191   1
  -7   5  -9 4.42478 1.61506   2
  -8  -5  -9 -1.6762 1.72749   2
   8  -5   9 -0.7453 2.11072   1
   8  -6  -9 8.53571 2.02247   1
  -8  -6   9 6.66874 2.12704   2
  -7  -6   9 0.98128 1.80838   2
   7  -6  -9 3.35791 1.87042   1
  -7   6   9 0.83212 1.68774   1
   7   6  -9 1.52823 1.75070   2
  -6  -6   9 26.6311 2.32472   2
   6  -6  -9 25.3905 2.32977   1
   6   6  -9 31.3887 2.49610   2
  -6   6   9 28.1093 2.69187   1
  -5  -6   9 5.51644 1.63639   2
   5  -6  -9 4.85125 1.63601   1
  -5   6   9 5.18921 1.57560   1
   5   6  -9 5.00856 1.70964   2
   4  -6  -9 2.98208 1.47599   1
  -4  -6   9 4.32467 1.47990   2
   4   6  -9 6.95923 1.66188   2
  -4   6   9 4.06254 1.51148   4
  -4   6   9 3.63783 1.37270   1
   3  -6  -9 37.5291 2.61671   1
  -3  -6   9 46.5316 2.62998   2
  -3   6   9 39.5429 2.57990   4
   3   6  -9 45.3589 2.71370   2
  -3   6   9 39.5076 2.49897   1
  -2  -6   9 11.1679 1.54757   2
   2  -6  -9 10.6740 1.43522   1
  -2  -6   9 10.1412 1.25640   1
   2   6  -9 11.3686 1.59585   2
  -2   6   9 9.42294 1.57050   1
  -2   6   9 8.62320 1.45377   4
  -1  -6   9 -0.2879 0.99801   1
   1  -6  -9 0.12210 1.16433   1
  -1   6   9 -0.6432 1.17046   1
   1   6  -9 -0.4934 1.22370   2
  -1   6   9 -1.3854 1.04870   4
   0  -6   9 9.15770 1.27145   1
   0   6   9 13.3493 1.53281   1
   0   6  -9 8.91061 1.54680   2
   0   6   9 12.2758 1.70429   4
   1  -6   9 25.3745 1.96673   1
  -1  -6  -9 24.4253 1.52575   2
  -1   6  -9 24.9000 2.01468   2
   1   6   9 21.2466 1.97655   4
   1   6   9 26.5965 1.85747   1
   2  -6   9 39.9587 2.43402   1
  -2  -6  -9 38.8924 2.07204   2
  -2   6  -9 40.2419 2.37298   2
   2   6   9 37.6792 2.21283   1
  -3  -6  -9 18.8360 1.61721   2
   3  -6   9 17.1784 1.85799   1
  -3   6  -9 18.8280 1.68093   2
   3   6   9 19.1601 1.59785   1
   4  -6   9 29.0268 2.36818   1
  -4  -6  -9 35.9598 2.36521   2
  -4   6  -9 34.9865 2.26866   2
   5  -6   9 6.74860 1.70357   1
  -5  -6  -9 8.08674 1.69759   2
  -6  -6  -9 11.9306 2.02170   2
   6  -6   9 14.3294 2.31677   1
   7  -6   9 3.91488 1.94485   1
  -7  -6  -9 5.16187 1.96677   2
  -8  -7   9 1.43062 2.16228   2
   8  -7  -9 0.10083 1.96839   1
   8   7  -9 0.12944 2.31743   2
  -7  -7   9 17.3710 2.33275   2
   7  -7  -9 16.2308 2.32218   1
   7   7  -9 19.7462 2.68549   2
   6  -7  -9 0.03415 1.62446   1
  -6  -7   9 3.20731 1.78701   2
   6   7  -9 5.58107 2.01947   2
  -6   7   9 3.40241 2.04685   1
  -5  -7   9 1.29186 1.65328   2
   5  -7  -9 1.95683 1.76636   1
   5   7  -9 2.63423 1.73755   2
  -5   7   9 -0.3915 1.62590   1
   4  -7  -9 22.8800 2.26455   1
  -4  -7   9 18.1616 2.08829   2
   4   7  -9 18.9380 2.18472   2
  -4   7   9 16.7718 1.93430   4
  -4   7   9 17.7370 2.04985   1
  -3  -7   9 0.81134 1.37670   2
   3  -7  -9 1.37876 1.55269   1
  -3   7   9 1.62618 1.52457   4
  -3   7   9 -0.1532 1.54253   1
   3   7  -9 3.02477 1.45745   2
   2  -7  -9 1.93595 1.31378   1
  -2  -7   9 2.45231 1.15187   1
   2   7  -9 3.05410 1.47702   2
  -2   7   9 1.70362 1.37613   4
  -2   7   9 1.02816 1.28887   1
   1  -7  -9 1.72413 1.37183   1
  -1  -7   9 3.23901 1.22244   1
  -1   7   9 1.30463 1.36925   1
   1   7  -9 0.64388 1.38830   2
  -1   7   9 2.83530 1.40617   4
   0  -7   9 -0.7225 1.19013   1
   0  -7  -9 0.47826 1.13427   1
   0   7  -9 -0.9436 1.33028   2
   0   7   9 -2.0318 1.42238   4
   0   7   9 -0.8389 1.08592   1
  -1  -7  -9 2.94832 1.25951   1
   1  -7   9 0.27945 1.18814   1
  -1   7  -9 1.21740 1.32866   2
   1   7   9 1.58934 1.62615   4
   1   7   9 3.37695 1.31071   1
   2  -7   9 1.69798 1.35482   1
  -2  -7  -9 0.72240 1.19616   1
   2   7   9 1.02364 1.17598   1
   2   7   9 -2.1490 1.38489   4
   3  -7   9 62.9383 3.68460   1
   3   7   9 72.6895 3.16890   1
   4  -7   9 4.29324 1.71895   1
  -4  -7  -9 5.64290 1.43429   2
   5  -7   9 6.24942 1.92651   1
  -5  -7  -9 9.46152 1.79038   2
   6  -7   9 4.34579 1.95814   1
  -6  -7  -9 3.58248 1.74856   2
   7  -7   9 4.66407 2.20498   1
  -7  -7  -9 3.38020 1.95875   2
  -6  -8   9 16.6694 2.33663   2
   6  -8  -9 12.7050 2.27848   1
   6   8  -9 16.0344 2.31102   2
  -5  -8   9 2.98109 1.78116   2
   5  -8  -9 -1.1520 1.67803   1
   5   8  -9 1.78885 1.92939   2
  -5   8   9 0.14744 1.81033   1
  -4  -8   9 27.5927 2.44646   2
   4  -8  -9 18.2277 2.27209   1
   4   8  -9 26.7955 2.44780   2
  -4   8   9 24.2629 2.53074   1
  -4   8   9 24.6324 2.50047   4
  -3  -8   9 17.5460 2.07357   2
   3  -8  -9 22.0266 2.40620   1
  -3   8   9 19.1567 2.35509   1
  -3   8   9 17.3491 2.10234   4
   3   8  -9 22.8067 2.35117   2
   2  -8  -9 3.73338 1.59095   1
   2   8  -9 6.10052 1.77054   2
  -2   8   9 6.10686 1.82539   4
  -2   8   9 2.02477 1.54048   1
  -1  -8   9 -0.2768 1.26518   1
   1  -8  -9 0.18151 1.49463   1
  -1   8   9 -0.9520 1.40100   4
  -1   8   9 -0.6097 1.48117   1
   0  -8   9 0.11462 1.40861   1
   0  -8  -9 -0.5404 1.42226   1
   0   8   9 -0.2980 1.40954   1
   0   8   9 2.11028 1.49521   4
   1  -8   9 1.99149 1.39871   1
  -1  -8  -9 1.67904 1.39460   1
   1   8   9 0.77403 1.49665   4
   1   8   9 -1.4951 1.12683   1
  -2  -8  -9 0.74291 1.37329   1
   2  -8   9 1.25718 1.69476   1
   2   8   9 1.32497 1.64449   4
   2   8   9 4.77175 1.41294   1
   3  -8   9 1.23478 1.72662   1
   3   8   9 0.96198 1.93666   4
   4  -8   9 2.05963 1.85544   1
   5  -8   9 -0.2991 2.13861   1
   5  -9  -9 -0.2621 1.91596   1
   4  -9  -9 9.07141 2.13429   1
  -4   9   9 3.24880 1.99415   1
   3  -9  -9 7.76945 2.01343   1
  -3   9   9 4.83871 1.87953   4
  -3   9   9 5.59288 1.95719   1
   2  -9  -9 7.02552 2.07901   1
  -2   9   9 5.40172 2.12266   1
  -2   9   9 4.99413 2.01764   4
   1  -9  -9 -1.0633 1.52289   1
  -1   9   9 0.13266 1.87765   4
  -1   9   9 -2.3953 1.49297   1
   0  -9  -9 0.66489 1.65160   1
   0  -9   9 2.06232 1.59904   1
   0   9   9 1.11939 1.66044   1
   0   9   9 -1.5979 1.80376   4
   1  -9   9 4.13591 1.87451   1
  -1  -9  -9 4.84213 1.70292   1
   1   9   9 3.63773 1.69652   1
   1   9   9 5.52572 2.00945   4
   2  -9   9 1.43404 1.72514   1
   2   9   9 1.38860 1.93262   4
   3  -9   9 1.18154 2.11960   1
   3   9   9 -0.2251 2.00879   4
   4  -9   9 3.36842 2.39320   1
   4   9   9 2.90548 2.16937   4
   2 -10  -9 2.43649 1.93312   1
  -2  10   9 -1.5086 1.80397   4
  -2  10   9 2.47571 2.16900   1
   1 -10  -9 5.29617 1.92987   1
  -1  10   9 8.08740 2.26701   4
  -1  10   9 7.94972 2.03612   1
   0 -10  -9 2.38325 1.93220   1
   0  10   9 3.13154 2.01293   1
   0  10   9 0.69403 2.05605   4
   1 -10   9 1.72098 1.99163   1
   1  10   9 3.69199 2.17419   4
 -10   0  10 25.9412 1.99374   3
 -10   0  10 29.1515 2.78283   2
  -9   0  10 -0.7398 1.49193   2
  -8   0  10 3.53076 1.42698   2
   7   0 -10 -0.7287 0.90927   1
  -7   0  10 0.51059 0.93832   1
  -7   0  10 -0.2471 1.27346   2
   6   0 -10 22.0901 1.53542   1
  -6   0  10 23.4301 1.53576   1
  -6   0  10 19.5932 1.63287   2
   6   0 -10 23.8697 1.81701   2
  -5   0  10 0.03721 0.72084   1
   5   0 -10 0.34830 1.05197   2
  -5   0  10 0.08385 0.95468   2
   4   0 -10 1.40475 0.95510   2
  -4   0  10 1.96909 0.81576   2
  -4   0  10 1.93709 0.74191   1
  -3   0  10 0.56235 0.79577   2
  -3   0  10 0.23927 0.22048   4
  -3   0  10 -0.0372 0.18258   3
  -3   0  10 0.52765 0.59510   1
   3   0 -10 0.81463 0.82002   2
  -2   0  10 4.58472 0.88127   1
  -2   0  10 2.79180 0.48606   3
  -2   0  10 2.94923 0.57619   4
   2   0 -10 3.56994 0.85476   2
  -1   0  10 -0.2615 0.70021   1
   1   0 -10 1.28326 0.80208   2
   0   0  10 349.444 10.8852   1
   0   0 -10 351.955 11.0073   2
  -1   0 -10 0.86875 0.56810   3
   1   0  10 0.77005 0.90535   1
  -1   0 -10 0.18924 0.82937   2
  -2   0 -10 384.657 12.8064   3
  -2   0 -10 348.485 11.6521   2
   2   0  10 397.537 11.7897   1
   3   0  10 0.50476 0.95773   1
  -3   0 -10 -0.1078 0.23928   2
  -3   0 -10 0.26386 0.80836   3
  -4   0 -10 186.859 6.87072   3
   4   0  10 177.831 6.24462   1
  -5   0 -10 -0.6642 1.19000   3
  -5   0 -10 -0.6478 1.04933   2
   5   0  10 0.37663 1.18832   1
  -6   0 -10 10.4379 1.83602   3
   6   0  10 11.6719 1.73824   1
  -6   0 -10 9.74279 1.72401   2
   7   0  10 -1.1591 1.38751   1
  -7   0 -10 0.19577 1.71841   3
  -7   0 -10 0.43764 1.63596   2
  -8   0 -10 3.71382 1.69440   2
  -8   0 -10 3.59194 2.15124   3
   8   0  10 4.35941 1.81137   1
  -9   0 -10 -0.6967 2.06307   2
  -9   0 -10 -0.6371 2.42751   3
 -10  -1  10 3.42732 1.89959   2
 -10  -1  10 1.72813 1.12491   3
 -10   1  10 -1.4408 1.86361   2
  -9  -1  10 17.3948 1.44319   3
  -9  -1  10 22.6262 2.42995   2
  -9   1  10 17.0228 2.12842   2
   8  -1 -10 5.58294 1.23572   1
  -8  -1  10 3.76252 1.51103   2
  -8  -1  10 3.98370 0.82592   3
  -8   1  10 4.31864 1.35623   1
  -8   1  10 6.63392 1.58647   2
   7  -1 -10 47.8520 2.42923   1
  -7  -1  10 54.3636 2.94280   2
  -7  -1  10 50.6193 2.07602   3
  -7   1  10 47.3351 2.45615   1
  -7   1  10 49.5773 2.52627   2
  -6  -1  10 112.822 3.77393   1
   6  -1 -10 105.157 3.94619   1
   6  -1 -10 104.218 4.13742   2
  -6  -1  10 107.781 3.73440   3
  -6  -1  10 111.932 4.25154   2
  -6   1  10 109.768 4.09323   2
  -6   1  10 107.575 3.98310   1
  -5  -1  10 10.6068 1.26947   2
   5  -1 -10 9.43417 1.21543   2
  -5  -1  10 10.3809 0.71353   3
  -5  -1  10 10.5624 0.99775   1
  -5   1  10 8.93091 1.13590   1
   5   1 -10 10.0081 1.30131   2
  -5   1  10 9.63071 1.19565   2
   4  -1 -10 51.9790 2.31487   2
  -4  -1  10 55.7255 2.17638   1
  -4  -1  10 54.5823 2.41326   2
  -4   1  10 58.8262 2.17030   4
   4   1 -10 51.3345 2.43681   2
  -4   1  10 54.3955 2.28024   2
  -4   1  10 49.9184 2.23490   1
  -3  -1  10 26.2120 1.41713   1
  -3  -1  10 26.8923 1.13020   4
   3  -1 -10 28.5704 1.55516   2
  -3  -1  10 25.7949 1.58297   2
  -3   1  10 25.6015 1.58752   1
   3   1 -10 26.4039 1.64071   2
  -3   1  10 28.1684 1.58899   2
  -3   1  10 28.0716 1.38297   4
  -2  -1  10 58.1402 2.54855   1
  -2  -1  10 61.1206 2.09208   4
  -2  -1  10 64.0994 2.63983   2
   2  -1 -10 68.4787 2.63606   2
  -2   1  10 65.1784 2.33632   4
   2   1 -10 60.3909 2.67099   2
  -2   1  10 63.4198 2.48765   1
  -1  -1  10 347.506 10.5527   1
   1  -1 -10 337.417 10.5979   2
   1   1 -10 281.774 10.5322   2
  -1   1  10 348.898 10.4910   1
  -1   1  10 378.437 11.4403   3
   0  -1 -10 33.7018 1.80604   2
   0  -1  10 33.4800 1.95642   1
   0   1  10 33.5172 1.78228   1
  -1  -1 -10 63.8873 2.66617   3
  -1  -1 -10 59.6320 2.56212   2
   1   1  10 63.0590 2.67471   1
  -1   1 -10 66.8231 2.77302   2
   2  -1  10 40.3746 2.17232   1
  -2  -1 -10 38.4081 2.08116   3
  -2  -1 -10 39.4965 1.95819   2
  -2   1 -10 38.5313 2.01386   2
   2   1  10 35.7982 2.05174   1
  -3  -1 -10 171.024 5.64486   2
  -3  -1 -10 166.725 6.22510   3
   3  -1  10 163.382 5.67154   1
   3   1  10 162.815 5.72369   1
  -3   1 -10 164.936 5.66571   2
  -4  -1 -10 -0.0596 0.35410   2
  -4  -1 -10 0.52187 1.09235   3
   4  -1  10 -0.8477 0.99150   1
   4   1  10 -0.7316 0.93629   1
  -4   1 -10 -1.9235 1.00277   2
  -5  -1 -10 71.0294 3.17371   2
  -5  -1 -10 75.1332 3.79832   3
   5  -1  10 70.7237 3.26620   1
  -5   1 -10 70.2019 3.16866   2
   5   1  10 71.6181 3.36953   1
   6  -1  10 1.86199 1.48159   1
  -6  -1 -10 1.45683 1.30258   2
  -6  -1 -10 2.34425 1.54554   3
   6   1  10 1.64863 1.42382   1
  -6   1 -10 4.02323 1.35224   2
  -7  -1 -10 1.77292 1.83727   3
   7  -1  10 1.93747 1.67953   1
  -7  -1 -10 0.43586 1.47278   2
   7   1  10 2.23178 1.54749   1
  -7   1 -10 0.99038 1.47045   2
  -8  -1 -10 -0.5871 1.62811   2
  -8  -1 -10 -2.4344 2.12713   3
   8  -1  10 0.39159 1.77997   1
  -8   1 -10 5.40646 1.97832   3
  -8   1 -10 0.57696 1.56875   2
   9  -1  10 -0.8092 1.85153   1
  -9  -1 -10 -0.2788 2.61378   3
  -9  -1 -10 1.91140 1.86218   2
  -9   1 -10 2.58035 2.38627   3
  -9   1 -10 3.26984 1.91029   2
 -10  -2  10 8.29125 2.36653   2
 -10  -2  10 8.59472 1.51764   3
 -10   2  10 9.90713 2.07759   2
  -9  -2  10 6.70208 1.26233   3
   9  -2 -10 7.68083 1.58834   1
  -9  -2  10 8.91738 1.94907   2
  -9   2  10 7.12855 1.75971   2
   8  -2 -10 6.82283 1.45555   1
  -8  -2  10 4.63948 1.73422   2
  -8   2  10 5.08547 1.46867   1
  -8   2  10 4.19592 1.42497   2
   7  -2 -10 2.07024 1.20277   1
   7  -2 -10 2.84234 1.24081   2
  -7  -2  10 3.54800 1.36925   2
  -7   2  10 2.36415 1.25833   1
  -7   2  10 3.50914 1.22044   2
  -6  -2  10 36.8046 2.29425   2
   6  -2 -10 37.5737 2.21894   1
   6  -2 -10 37.1350 2.19156   2
  -6   2  10 41.0847 2.12446   2
  -6   2  10 40.6833 2.13104   1
  -5  -2  10 2.73487 0.69360   1
   5  -2 -10 4.61379 1.00340   2
  -5   2  10 2.93127 0.96772   1
  -5   2  10 2.98902 0.92410   2
   4  -2 -10 11.5489 1.15725   2
  -4  -2  10 12.1636 1.02074   1
  -4   2  10 12.6171 1.28964   1
  -4   2  10 14.2291 1.25278   4
  -4   2  10 12.1271 1.15603   2
  -3  -2  10 1.98580 0.78739   1
   3  -2 -10 2.08322 0.81545   2
  -3  -2  10 1.48032 0.64420   2
   3   2 -10 0.60894 0.55711   2
  -3   2  10 1.86203 0.80349   4
  -3   2  10 1.38273 0.76071   1
  -2  -2  10 604.248 18.4132   2
  -2  -2  10 599.161 18.2726   1
   2  -2 -10 602.659 18.3762   2
  -2  -2  10 627.368 17.2235   4
   2   2 -10 597.026 18.4300   2
  -2   2  10 602.345 18.2347   1
  -2   2  10 618.719 17.6546   4
  -1  -2  10 44.5294 2.17316   1
   1  -2 -10 45.7076 2.09484   2
   1   2 -10 38.6515 2.11734   2
   0  -2 -10 568.631 17.8670   2
   0  -2  10 588.557 17.8625   1
   0   2  10 611.593 17.8503   1
   0   2 -10 597.546 18.1007   2
   1  -2  10 186.172 6.21066   1
  -1  -2 -10 189.413 6.13920   2
  -1   2 -10 187.605 6.34943   2
   1   2  10 187.693 6.21633   1
  -2  -2 -10 164.669 6.09837   3
  -2  -2 -10 167.068 5.55802   2
   2   2  10 165.542 5.65816   1
  -2   2 -10 166.433 5.67562   2
  -3  -2 -10 3.90362 1.09411   3
   3  -2  10 5.22597 1.16224   1
  -3  -2 -10 4.20964 1.00364   2
   3   2  10 4.20439 1.11691   1
  -3   2 -10 3.88967 1.14890   2
   4  -2  10 151.304 5.34635   1
  -4  -2 -10 149.111 5.27694   2
  -4  -2 -10 154.811 5.95611   3
  -4   2 -10 147.985 5.24113   2
   4   2  10 143.939 5.32416   1
  -5  -2 -10 7.38960 1.41591   2
   5  -2  10 10.8118 1.56114   1
  -5  -2 -10 7.21218 1.67948   3
   5   2  10 7.52642 1.46388   1
  -5   2 -10 9.01817 1.41909   2
  -6  -2 -10 83.2262 4.21610   3
   6  -2  10 69.2489 3.47278   1
  -6  -2 -10 70.5203 3.47631   2
  -6   2 -10 72.1639 3.35273   2
   6   2  10 73.2546 3.48901   1
   7  -2  10 -0.4948 1.65830   1
  -7  -2 -10 0.54565 1.81412   3
  -7  -2 -10 1.49084 1.47787   2
  -7   2 -10 0.16675 1.58419   2
   7   2  10 0.92231 1.44749   1
   8  -2  10 5.47813 2.08366   1
  -8  -2 -10 8.85320 2.40089   3
  -8  -2 -10 6.98375 2.06200   2
  -8   2 -10 5.82562 1.77634   2
  -9  -2 -10 1.61211 1.92865   2
   9  -2  10 3.67313 2.25854   1
  -9  -2 -10 -1.0810 2.54893   3
  -9   2 -10 2.49210 2.12230   2
 -10  -3  10 1.42985 1.96125   2
  -9  -3  10 25.6034 2.66935   2
   9  -3 -10 24.0617 2.22926   1
   8  -3 -10 16.5362 1.95020   1
   8  -3 -10 17.6907 1.84878   2
  -8  -3  10 11.3508 1.91850   2
  -8   3  10 14.8008 1.69994   2
  -8   3  10 17.8560 1.92477   1
   7  -3 -10 17.1623 1.68305   2
  -7  -3  10 16.5059 1.89646   2
   7  -3 -10 18.1210 1.75887   1
  -7   3  10 16.0342 1.56929   2
  -7   3  10 21.8235 1.97438   1
  -6  -3  10 16.4777 1.73995   2
   6  -3 -10 20.5060 1.62299   2
   6  -3 -10 18.8402 1.79281   1
  -6   3  10 19.3849 1.51522   2
   6   3 -10 19.3245 1.91329   2
  -6   3  10 19.7669 1.69187   1
  -5  -3  10 11.4576 1.40259   2
   5  -3 -10 14.4894 1.27952   2
   5  -3 -10 14.0501 1.54218   1
  -5  -3  10 11.1723 0.97940   1
  -5   3  10 11.8229 1.37472   1
   5   3 -10 12.1585 1.48617   2
  -5   3  10 12.5807 1.19482   2
   4  -3 -10 128.818 4.44487   2
  -4  -3  10 129.635 4.69372   2
  -4   3  10 129.988 4.45264   4
  -4   3  10 130.583 4.63376   1
   4   3 -10 135.341 4.84665   2
  -4   3  10 128.267 4.42201   2
  -3  -3  10 55.5913 2.34788   1
   3  -3 -10 54.4747 2.36512   2
  -3  -3  10 55.2582 2.49554   2
   3   3 -10 58.6955 2.67700   2
  -3   3  10 50.6330 2.39109   4
  -3   3  10 49.3604 2.36877   1
  -2  -3  10 36.1573 1.97980   1
  -2  -3  10 36.3357 1.99602   2
   2  -3 -10 41.5132 1.96157   2
  -2   3  10 39.7461 2.03157   4
   2   3 -10 41.8622 2.12695   2
  -1  -3  10 33.8574 1.86980   1
   1  -3 -10 28.2675 1.60854   2
  -1   3  10 31.0471 1.73526   1
  -1   3  10 28.2242 1.73078   4
   1   3 -10 32.2293 1.89987   2
   0  -3 -10 13.5639 1.11409   2
   0  -3  10 13.5145 1.25553   1
   0   3  10 14.7093 1.29061   1
   0   3 -10 10.6026 1.33199   2
  -1  -3 -10 59.2464 2.44412   2
   1  -3  10 60.0147 2.69680   1
  -1   3 -10 57.9554 2.73379   2
   1   3  10 57.1772 2.49308   1
   2  -3  10 -0.7146 0.90621   1
  -2  -3 -10 0.47327 0.89254   2
   2   3  10 -0.3402 0.88928   1
  -2   3 -10 -0.9215 1.02535   2
  -3  -3 -10 67.8085 2.82643   2
  -3   3 -10 60.8613 2.75061   2
   3   3  10 58.2315 2.66525   1
  -4  -3 -10 13.9238 1.56461   2
   4  -3  10 8.59035 1.42420   1
  -4  -3 -10 9.30672 1.57516   3
  -4   3 -10 13.6523 1.55326   2
   4   3  10 9.41559 1.33271   1
  -5  -3 -10 95.9232 4.07453   2
   5  -3  10 105.330 4.27595   1
  -5  -3 -10 94.9528 4.69066   3
   5   3  10 97.5166 4.04492   1
  -5   3 -10 105.256 4.11303   2
  -6  -3 -10 2.52714 1.59126   2
   6  -3  10 4.00488 1.65991   1
  -6  -3 -10 -0.5508 1.65627   3
  -6   3 -10 3.25075 1.32150   2
   6   3  10 0.11428 1.31973   1
   7  -3  10 3.17842 1.79272   1
  -7  -3 -10 -1.3466 1.50391   2
  -7  -3 -10 0.49839 2.01824   3
  -7   3 -10 -0.4812 1.34577   2
  -8  -3 -10 4.71450 1.85222   2
   8  -3  10 2.06314 1.79303   1
  -8  -3 -10 1.82081 2.40068   3
  -8   3 -10 4.40877 1.72250   2
  -9  -3 -10 2.11013 1.96274   2
  -9  -3 -10 -3.0288 2.74478   3
   9  -3  10 -1.5374 2.15971   1
  -9   3 -10 2.23321 2.07200   2
  -9  -4  10 13.4196 2.20733   2
   9  -4 -10 12.5897 2.18494   1
  -8  -4  10 1.71524 1.59824   2
   8  -4 -10 2.47945 1.70931   1
  -8   4  10 2.36254 1.57445   1
   7  -4 -10 38.8954 2.83994   1
  -7  -4  10 38.4470 2.73078   2
  -7   4  10 40.7396 2.72354   1
   6  -4 -10 43.1481 2.80614   1
  -6  -4  10 46.3737 2.93782   2
  -6   4  10 44.4985 2.64639   1
   6   4 -10 47.8275 3.05358   2
   5  -4 -10 34.7831 2.03146   2
  -5  -4  10 37.2151 2.53123   2
   5  -4 -10 36.3512 2.28482   1
   5   4 -10 38.8161 2.64449   2
  -5   4  10 43.7691 2.38997   1
  -5   4  10 36.7033 1.90272   2
   4  -4 -10 6.36968 1.24538   1
   4  -4 -10 4.50859 0.95619   2
  -4  -4  10 5.83643 1.25484   2
  -4   4  10 4.58452 1.19212   1
   4   4 -10 7.64060 1.50793   2
  -4   4  10 5.99723 1.21010   4
  -3  -4  10 149.663 5.08033   1
  -3  -4  10 148.300 5.24766   2
   3  -4 -10 149.433 4.98078   2
  -3   4  10 151.361 5.10413   4
   3   4 -10 145.934 5.27919   2
   2  -4 -10 4.96094 0.83650   2
  -2  -4  10 3.80075 0.99557   1
  -2  -4  10 3.35669 1.04156   2
   2   4 -10 5.00246 1.27887   2
  -2   4  10 4.93521 1.16245   4
   1  -4 -10 45.8165 1.95868   2
  -1  -4  10 45.0527 2.16358   1
  -1   4  10 49.6741 2.25471   1
  -1   4  10 39.7059 2.17823   4
   1   4 -10 49.2036 2.53148   2
   0  -4  10 27.9425 1.92475   1
   0  -4 -10 27.3050 1.53601   2
   0   4  10 25.0181 1.79581   1
   0   4 -10 28.7206 1.98620   2
  -1  -4 -10 17.6838 1.34368   2
   1  -4  10 20.9104 1.68387   1
  -1   4 -10 19.8160 1.73557   2
   1   4  10 17.5594 1.42513   1
   2  -4  10 3.81056 1.13424   1
  -2  -4 -10 2.64886 0.83811   2
   2   4  10 1.94164 0.96023   1
  -2   4 -10 4.28583 1.31823   2
   3  -4  10 3.79607 1.14602   1
  -3  -4 -10 5.92406 1.23493   2
  -3   4 -10 6.04258 1.26894   2
   3   4  10 5.40636 1.13612   1
   4  -4  10 4.70772 1.35052   1
  -4  -4 -10 5.98039 1.41780   2
   4   4  10 5.11369 1.20034   1
  -4   4 -10 3.60513 1.10695   2
   5  -4  10 59.0637 3.22504   1
  -5  -4 -10 63.1641 3.31068   2
  -5   4 -10 69.4887 3.20464   2
   5   4  10 66.2806 3.05371   1
  -6  -4 -10 4.72878 1.58842   2
   6  -4  10 4.67250 1.63499   1
  -6   4 -10 6.47902 1.56150   2
   7  -4  10 5.48661 1.83862   1
  -7  -4 -10 2.40712 1.82471   2
  -7   4 -10 1.67940 1.56798   2
   8  -4  10 2.56873 1.90970   1
  -8  -4 -10 0.77944 2.02461   2
  -8   4 -10 -0.5256 1.66190   2
   9  -5 -10 -0.1506 1.89304   1
  -9  -5  10 -0.0379 1.91758   2
  -8  -5  10 25.0996 2.55408   2
   8  -5 -10 30.9775 2.58521   1
  -8   5  10 31.7471 2.81002   1
   7  -5 -10 5.37875 1.63797   1
  -7  -5  10 2.75171 1.76820   2
   7   5 -10 3.05526 1.73527   2
  -7   5  10 4.33678 1.66660   1
  -6  -5  10 33.1297 2.51216   2
   6  -5 -10 39.7155 2.72471   1
  -6   5  10 37.4384 2.67532   1
   6   5 -10 36.9059 2.71574   2
  -5  -5  10 5.67901 1.46712   2
   5  -5 -10 5.10909 1.43400   1
   5   5 -10 7.14493 1.55804   2
  -5   5  10 3.47161 1.54077   1
   4  -5 -10 74.2663 3.29500   1
  -4  -5  10 73.1873 3.34145   2
   4   5 -10 79.1877 3.46143   2
  -4   5  10 77.7697 3.25686   4
  -4   5  10 68.6023 3.28967   1
  -3  -5  10 6.42409 1.30437   2
   3  -5 -10 7.00102 1.27508   1
  -3  -5  10 6.91133 1.18129   1
  -3   5  10 7.81061 1.36365   4
   3   5 -10 5.24207 1.33687   2
  -3   5  10 7.05828 1.43953   1
  -2  -5  10 199.401 6.56121   1
  -2  -5  10 194.330 6.73766   2
  -2   5  10 203.364 6.79129   1
   2   5 -10 200.243 6.80028   2
  -1  -5  10 3.47611 0.99968   1
   1  -5 -10 4.23465 0.74220   2
   1   5 -10 1.32491 1.10420   2
  -1   5  10 2.84970 1.17787   1
   0  -5 -10 22.1608 1.41536   2
   0  -5  10 24.6039 1.71693   1
   0   5  10 20.2671 1.61754   1
   0   5 -10 23.2783 2.01803   2
  -1  -5 -10 38.5907 1.87353   2
   1  -5  10 41.3313 2.27310   1
   1   5  10 37.9072 2.10095   1
  -1   5 -10 36.5045 2.46648   2
   2  -5  10 0.42355 1.15766   1
  -2  -5 -10 -0.2093 0.85647   2
   2   5  10 1.00726 0.89200   1
  -2   5 -10 -0.7155 1.19211   2
  -3  -5 -10 38.5061 2.32610   2
   3  -5  10 38.3316 2.52918   1
  -3   5 -10 40.7869 2.40490   2
   3   5  10 41.3358 2.35653   1
   4  -5  10 34.4161 2.52679   1
  -4  -5 -10 33.6122 2.36993   2
   4   5  10 33.1121 2.20076   1
  -4   5 -10 32.4581 2.27791   2
  -5  -5 -10 3.20094 1.38361   2
   5  -5  10 4.47318 1.56406   1
  -5   5 -10 2.62484 1.37614   2
  -6  -5 -10 9.29952 1.87458   2
   6  -5  10 11.7933 2.02448   1
  -6   5 -10 9.96618 1.67306   2
  -7  -5 -10 -0.9995 1.77730   2
   7  -5  10 3.58735 2.10479   1
  -7   5 -10 0.60027 1.65357   2
  -8  -5 -10 -0.3168 1.84606   2
   8  -5  10 1.54847 2.25959   1
   8  -6 -10 10.8029 2.09530   1
  -8  -6  10 11.5666 2.34966   2
   8   6 -10 9.88790 2.28019   2
   7  -6 -10 26.0120 2.55778   1
  -7  -6  10 34.6726 2.93492   2
   7   6 -10 31.8376 2.98138   2
  -7   6  10 30.8900 2.73583   1
  -6  -6  10 12.4209 2.03963   2
   6  -6 -10 11.6413 2.06065   1
  -6   6  10 10.7294 1.91108   1
   6   6 -10 14.8274 2.25735   2
   5  -6 -10 92.4474 4.13635   1
  -5  -6  10 86.9058 4.23581   2
  -5   6  10 95.1031 4.20072   1
   5   6 -10 102.248 4.41747   2
   4  -6 -10 13.6448 1.74895   1
  -4  -6  10 14.7174 1.91188   2
  -4   6  10 13.4786 1.74332   4
  -4   6  10 15.9696 1.83671   1
   4   6 -10 17.0245 2.04040   2
   3  -6 -10 176.073 6.22971   1
  -3  -6  10 184.500 6.33681   2
  -3   6  10 182.373 6.19800   4
   3   6 -10 169.952 6.23827   2
  -3   6  10 169.581 6.21330   1
  -2  -6  10 -0.4723 1.26005   2
  -2  -6  10 0.90538 1.06246   1
   2  -6 -10 1.02443 1.14319   1
   2   6 -10 0.77815 1.38183   2
  -2   6  10 1.53783 1.24255   1
  -2   6  10 2.16263 1.42833   4
  -1  -6  10 30.2927 2.17339   1
  -1   6  10 34.1508 2.42271   1
   1   6 -10 38.8303 2.56742   2
  -1   6  10 40.2420 2.53018   4
   0  -6  10 -0.6757 1.21215   1
   0   6  10 -0.6695 1.03822   1
   0   6 -10 0.56509 1.34040   2
   0   6  10 -1.1549 1.38298   4
  -1  -6 -10 -0.9166 0.85471   2
   1  -6  10 -2.0902 1.23700   1
  -1   6 -10 -1.6080 1.31680   2
   1   6  10 -0.1473 1.13203   1
  -2  -6 -10 36.9309 2.09522   2
   2  -6  10 38.3347 2.66296   1
  -2   6 -10 32.6334 2.35634   2
   2   6  10 33.0671 2.21617   1
  -3  -6 -10 -0.2638 1.08665   2
   3  -6  10 0.04728 1.46924   1
   3   6  10 0.87166 1.13528   1
  -3   6 -10 1.24018 1.20625   2
  -4  -6 -10 10.1192 1.63898   2
   4  -6  10 7.91177 1.72606   1
  -4   6 -10 10.8784 1.61322   2
  -5  -6 -10 5.71341 1.60502   2
   5  -6  10 8.45173 1.98969   1
  -6  -6 -10 -0.4165 1.67911   2
   6  -6  10 1.65483 1.77449   1
  -7  -6 -10 4.90592 2.01401   2
   7  -6  10 6.23742 2.16212   1
  -7  -7  10 5.43087 1.90552   2
   7  -7 -10 5.48141 2.12660   1
  -7   7  10 3.64515 1.99996   1
   7   7 -10 3.07103 2.24836   2
   6  -7 -10 40.6603 3.00899   1
  -6  -7  10 41.4004 3.08663   2
   6   7 -10 47.5086 3.31905   2
  -6   7  10 36.1208 3.16126   1
   5  -7 -10 -2.6670 1.63876   1
  -5  -7  10 -0.1045 1.42963   2
   5   7 -10 10.0868 2.07852   2
  -5   7  10 0.77072 1.65169   1
   4  -7 -10 47.9439 3.06064   1
  -4  -7  10 46.1903 2.90486   2
  -4   7  10 45.2518 2.88778   4
   4   7 -10 57.5006 3.33699   2
  -4   7  10 47.8334 3.10164   1
   3  -7 -10 0.53904 1.55865   1
  -3  -7  10 -0.9789 1.45228   2
   3   7 -10 0.70058 1.55766   2
  -3   7  10 0.70819 1.36822   4
  -3   7  10 0.72519 1.41797   1
  -2  -7  10 39.0951 2.48127   1
   2  -7 -10 41.4841 2.68800   1
   2   7 -10 43.7805 2.98195   2
  -2   7  10 38.8246 2.63817   4
  -2   7  10 38.9554 2.64459   1
  -1  -7  10 13.6118 1.62612   1
   1  -7 -10 10.2473 1.59628   1
   1   7 -10 12.8150 1.88550   2
  -1   7  10 14.5249 1.71750   1
  -1   7  10 14.3140 1.93000   4
   0  -7  10 13.2587 1.67378   1
   0  -7 -10 12.2162 1.71670   1
   0   7 -10 8.54954 1.69294   2
   0   7  10 10.3426 1.66349   1
   0   7  10 12.4431 1.93807   4
  -1  -7 -10 -0.6292 1.29093   1
   1  -7  10 -0.4777 1.40938   1
   1   7  10 1.78905 1.31301   1
   1   7  10 -0.1880 1.64551   4
  -1   7 -10 -0.0134 1.32542   2
   2  -7  10 4.88441 1.51661   1
   2   7  10 6.35612 1.42728   1
   3  -7  10 18.1604 2.24353   1
   3   7  10 18.5246 1.77801   1
  -4  -7 -10 6.87070 1.53845   2
   4  -7  10 8.53551 1.91834   1
  -5  -7 -10 3.77680 1.57940   2
   5  -7  10 1.27474 1.99158   1
  -6  -7 -10 2.32457 1.81810   2
   6  -7  10 4.71806 2.05169   1
   6  -8 -10 15.2076 2.34350   1
  -6  -8  10 15.6714 2.28080   2
   6   8 -10 15.6795 2.65646   2
  -6   8  10 18.6005 2.50715   1
  -5  -8  10 22.4118 2.50396   2
   5  -8 -10 20.8758 2.59735   1
  -5   8  10 19.2171 2.49055   1
   5   8 -10 22.2924 2.58758   2
   4  -8 -10 -0.7159 1.61342   1
  -4  -8  10 -0.0538 1.66493   2
  -4   8  10 -0.5459 1.72862   1
   4   8 -10 -1.7491 1.65770   2
  -4   8  10 -0.5605 1.57131   4
   3  -8 -10 25.4391 2.53864   1
  -3  -8  10 23.5512 2.32750   2
  -3   8  10 22.1078 2.37271   1
  -3   8  10 25.6590 2.58507   4
   3   8 -10 24.2207 2.50350   2
   2  -8 -10 9.61678 1.80456   1
  -2   8  10 9.59080 1.83080   1
  -2   8  10 10.0980 1.86680   4
   2   8 -10 7.98283 1.96949   2
   1  -8 -10 9.21105 1.70214   1
  -1  -8  10 12.3066 1.71500   1
  -1   8  10 6.02723 1.76271   4
  -1   8  10 6.67956 1.64024   1
   0  -8  10 3.80483 1.53317   1
   0  -8 -10 2.47288 1.57884   1
   0   8  10 -0.3922 1.30804   1
   0   8  10 0.97693 1.55973   4
  -1  -8 -10 7.84566 1.66944   1
   1  -8  10 12.4620 2.01882   1
   1   8  10 11.0732 1.74511   1
   1   8  10 15.9067 2.26471   4
   2  -8  10 5.59205 1.90078   1
  -2  -8 -10 7.76902 1.62663   1
   2   8  10 2.51098 2.02596   4
   2   8  10 6.78635 1.56148   1
   3  -8  10 -0.4363 1.87429   1
   3   8  10 1.12499 2.04957   4
   4  -8  10 7.27239 2.02089   1
   5  -8  10 1.16370 1.98246   1
  -5   9  10 6.58528 2.44336   1
   4  -9 -10 5.78516 2.10472   1
  -4   9  10 1.66957 2.03828   1
  -4   9  10 0.77800 1.77594   4
   3  -9 -10 7.07514 2.01901   1
  -3   9  10 7.34589 2.10599   1
  -3   9  10 4.03904 2.09985   4
   2  -9 -10 14.2928 2.34176   1
  -2   9  10 11.4659 2.32908   1
  -2   9  10 12.7505 2.28833   4
   1  -9 -10 12.5577 2.21360   1
  -1   9  10 12.3340 2.08809   4
  -1   9  10 12.6010 2.20406   1
   0  -9 -10 10.5074 2.04287   1
   0  -9  10 1.92276 1.69146   1
   0   9  10 3.30337 1.89071   1
   0   9  10 5.34036 1.90424   4
  -1  -9 -10 5.52672 1.71887   1
   1  -9  10 3.86268 1.93795   1
   1   9  10 6.66099 2.09262   4
   1   9  10 3.49160 1.68906   1
   2  -9  10 0.91910 1.95952   1
   2   9  10 2.18516 2.09299   4
   3  -9  10 10.8110 2.21317   1
   3   9  10 6.51537 2.36867   4
  -1  10  10 6.18989 2.06025   1
  -1  10  10 4.55575 2.26352   4
   0  10  10 3.07175 2.13370   1
   0  10  10 0.94281 2.15240   4
 -10   0  11 0.20734 0.90865   3
 -10   0  11 1.97743 2.04360   2
  -9   0  11 13.7115 2.15989   2
  -8   0  11 2.81120 1.57407   2
  -7   0  11 127.986 4.49698   1
  -7   0  11 127.097 4.84491   2
   7   0 -11 128.518 4.97210   2
   7   0 -11 120.637 4.42899   1
  -6   0  11 -0.1784 1.14135   2
  -6   0  11 -1.2669 0.79848   1
   6   0 -11 -0.0708 1.24382   2
  -5   0  11 100.615 3.69033   1
  -5   0  11 106.166 3.96436   2
   5   0 -11 102.828 4.00920   2
   4   0 -11 0.08081 1.00678   2
  -4   0  11 -0.4404 0.60354   4
  -4   0  11 0.99484 0.81934   1
  -4   0  11 0.08523 0.92248   2
  -3   0  11 1.60214 0.40572   4
  -3   0  11 3.61247 0.45265   3
  -3   0  11 6.04625 0.95532   1
   3   0 -11 3.14445 0.93328   2
  -3   0  11 2.91632 0.87541   2
  -2   0  11 0.54227 0.77397   1
   2   0 -11 -0.4185 0.79806   2
  -2   0  11 -0.2435 0.45127   3
  -2   0  11 -0.1457 0.13911   4
   1   0 -11 16.4945 1.45119   2
  -1   0  11 21.2454 1.55932   1
   0   0 -11 0.38102 0.88293   2
   0   0  11 0.96409 0.81166   1
  -1   0 -11 25.9197 1.59075   3
   1   0  11 25.6282 1.79836   1
  -1   0 -11 24.3327 1.78584   2
  -2   0 -11 -0.9716 0.69732   3
   2   0  11 0.33085 0.91888   1
  -2   0 -11 1.70255 1.02484   2
  -3   0 -11 8.67110 1.22848   3
   3   0  11 6.38907 1.41450   1
  -4   0 -11 -0.0288 0.19844   2
   4   0  11 0.78868 1.25880   1
  -4   0 -11 -1.2139 0.96999   3
  -5   0 -11 49.2976 2.73449   2
  -5   0 -11 57.5476 3.31202   3
   5   0  11 52.2509 3.03743   1
  -6   0 -11 -0.8895 1.43534   2
  -6   0 -11 -1.6686 1.41806   3
   6   0  11 0.89768 1.52590   1
  -7   0 -11 20.0285 2.33056   2
   7   0  11 22.9680 2.37745   1
  -7   0 -11 20.5650 2.46547   3
  -8   0 -11 -1.8363 1.65002   2
  -8   0 -11 1.89442 2.19103   3
   8   0  11 -0.8958 1.86985   1
  -9   0 -11 -4.2114 2.09415   2
  -9   0 -11 0.69862 2.47199   3
 -10  -1  11 11.4478 2.43321   2
 -10  -1  11 10.3997 1.33309   3
 -10   1  11 10.5779 2.19000   2
  -9  -1  11 -0.8003 0.84677   3
  -9  -1  11 -0.4874 1.80969   2
  -9   1  11 2.23556 1.66772   2
  -8  -1  11 104.820 4.51451   2
  -8  -1  11 102.837 3.81168   3
   8  -1 -11 104.405 4.43428   2
   8  -1 -11 100.402 4.01665   1
  -8   1  11 99.5556 4.04714   1
  -8   1  11 103.775 4.29794   2
  -7  -1  11 3.62226 1.38024   2
   7  -1 -11 5.39775 1.21385   1
  -7  -1  11 4.86650 0.67564   3
   7  -1 -11 4.71719 1.45826   2
  -7   1  11 3.24218 1.16087   1
   7   1 -11 5.32771 1.49464   2
  -7   1  11 6.16404 1.44736   2
   6  -1 -11 262.516 8.48710   2
   6  -1 -11 256.087 8.30506   1
  -6  -1  11 252.649 8.48403   2
  -6  -1  11 258.983 8.56338   3
  -6  -1  11 266.549 8.10641   1
  -6   1  11 265.410 8.42973   2
  -6   1  11 258.408 8.29633   1
   6   1 -11 247.778 8.52323   2
  -5  -1  11 6.82889 1.24195   2
   5  -1 -11 8.95080 1.23620   2
  -5  -1  11 6.15019 0.95206   1
   5   1 -11 7.82716 1.28663   2
  -5   1  11 6.88810 1.08776   2
  -5   1  11 5.06804 1.06451   1
   4  -1 -11 215.737 7.18060   2
  -4  -1  11 218.684 7.22184   2
  -4  -1  11 230.409 6.99895   1
  -4   1  11 215.093 7.15272   2
  -4   1  11 214.735 7.05449   1
   4   1 -11 225.405 7.29185   2
  -4   1  11 222.708 6.77268   4
  -3  -1  11 28.4305 1.55995   1
   3  -1 -11 27.6189 1.78186   2
  -3  -1  11 25.2928 1.67334   2
  -3  -1  11 30.0865 1.20866   4
   3   1 -11 26.8259 1.74550   2
  -3   1  11 28.2034 1.71452   2
  -3   1  11 26.4922 1.61885   1
  -3   1  11 25.4560 1.49155   4
  -2  -1  11 389.945 11.3956   4
   2  -1 -11 407.497 12.3022   2
  -2  -1  11 382.123 12.1176   1
  -2   1  11 384.392 12.0948   1
  -2   1  11 409.254 13.0235   3
  -2   1  11 395.460 11.6161   4
   2   1 -11 391.965 12.2861   2
  -1  -1  11 9.05834 1.19341   1
   1  -1 -11 9.97734 1.25362   2
  -1   1  11 9.33257 1.09603   1
   1   1 -11 7.54140 1.17447   2
   0  -1 -11 45.9254 2.13995   2
   0  -1  11 42.7464 2.27244   1
   0   1  11 34.9217 1.95800   1
   1  -1  11 57.1325 2.81861   1
  -1  -1 -11 71.8000 2.89242   2
  -1  -1 -11 72.8814 2.93535   3
   1   1  11 73.4123 3.06269   1
  -1   1 -11 71.9620 3.04406   2
  -1   1 -11 73.0023 2.96416   3
  -2  -1 -11 24.4563 1.81005   3
   2  -1  11 28.3354 1.89406   1
  -2  -1 -11 27.7906 1.73800   2
   2   1  11 27.8035 1.85599   1
  -2   1 -11 25.1926 1.78880   2
   3  -1  11 -0.3680 1.11222   1
  -3  -1 -11 -0.6897 0.92448   3
  -3  -1 -11 -0.1039 0.90593   2
  -3   1 -11 0.50667 0.92960   2
   3   1  11 0.11818 1.00455   1
  -4  -1 -11 53.3928 3.00527   3
   4  -1  11 55.6921 2.88877   1
   4   1  11 49.6636 2.87646   1
  -4   1 -11 51.3351 2.59054   2
  -5  -1 -11 0.34999 1.34074   3
   5  -1  11 2.87095 1.44113   1
  -5  -1 -11 1.51168 1.22633   2
  -5   1 -11 -0.7262 1.14487   2
   5   1  11 0.20006 1.36167   1
  -6  -1 -11 17.0213 1.93192   2
   6  -1  11 17.9262 1.96400   1
  -6  -1 -11 22.0706 2.29971   3
  -6   1 -11 18.9656 1.92688   2
   6   1  11 22.1404 2.18332   1
  -7  -1 -11 -1.1208 1.48461   2
  -7  -1 -11 1.28625 1.87216   3
   7  -1  11 -3.0114 1.59053   1
  -7   1 -11 -0.2499 1.46602   2
   7   1  11 -0.3419 1.54662   1
   8  -1  11 9.95288 2.19069   1
  -8  -1 -11 7.61501 2.45416   3
  -8  -1 -11 7.36101 1.92794   2
  -8   1 -11 10.3928 2.06099   2
  -8   1 -11 9.48455 2.40800   3
  -9  -1 -11 0.76350 2.66376   3
   9  -1  11 0.33451 2.11166   1
  -9  -1 -11 1.66631 2.00859   2
  -9   1 -11 3.16812 2.57609   3
  -9   1 -11 0.85570 1.93190   2
 -10  -2  11 2.23720 1.96689   2
 -10   2  11 -0.0066 1.72856   2
   9  -2 -11 13.8247 2.09154   2
   9  -2 -11 11.1025 1.96254   1
  -9  -2  11 11.9614 2.28875   2
  -9   2  11 12.1437 1.92013   2
   8  -2 -11 0.20575 1.44029   2
   8  -2 -11 -0.1839 1.34233   1
  -8  -2  11 0.20180 1.64721   2
  -8   2  11 -0.0452 1.36824   2
  -8   2  11 -1.7149 1.33281   1
  -7  -2  11 100.341 4.24946   2
   7  -2 -11 104.719 4.10576   1
   7  -2 -11 102.088 4.11386   2
  -7   2  11 102.739 4.10069   1
   7   2 -11 102.550 4.34870   2
  -7   2  11 103.989 4.04216   2
   6  -2 -11 0.63736 0.99507   1
  -6  -2  11 1.71468 1.35533   2
   6  -2 -11 -0.1593 1.12595   2
  -6   2  11 1.15921 1.16334   1
  -6   2  11 1.22088 1.05166   2
   6   2 -11 1.64019 1.41981   2
   5  -2 -11 105.728 3.84433   2
  -5  -2  11 103.975 3.51754   1
  -5  -2  11 90.1275 3.81943   2
  -5   2  11 101.476 3.88296   1
  -5   2  11 101.518 3.76401   2
   4  -2 -11 104.077 3.85896   2
  -4  -2  11 108.720 3.67751   1
  -4   2  11 102.733 3.65341   4
  -4   2  11 101.701 3.90463   1
  -4   2  11 106.179 3.80644   2
  -3  -2  11 136.665 4.73988   1
   3  -2 -11 137.136 4.81588   2
  -3   2  11 142.393 4.82571   1
  -3   2  11 140.413 4.60245   4
  -2  -2  11 1.83250 0.89863   1
  -2  -2  11 1.13427 0.39896   4
   2  -2 -11 0.54989 0.84596   2
   2   2 -11 2.30115 1.05264   2
  -2   2  11 1.92158 0.93482   1
  -2   2  11 2.30122 0.84721   4
  -1  -2  11 30.7377 1.84239   1
   1  -2 -11 31.7844 1.78041   2
   1   2 -11 29.7051 1.97468   2
   0  -2 -11 329.749 10.2023   2
   0  -2  11 320.036 10.2378   1
   0   2  11 328.330 10.1571   1
   0   2 -11 316.959 10.3633   2
   1  -2  11 74.3441 3.09367   1
  -1  -2 -11 74.3806 3.01344   2
   1   2  11 71.8814 3.01853   1
  -1   2 -11 75.8535 3.24009   2
  -2  -2 -11 84.5507 3.21101   2
  -2  -2 -11 76.4307 3.45187   3
  -2   2 -11 79.0854 3.32479   2
   2   2  11 83.4568 3.31656   1
  -3  -2 -11 6.31262 1.19670   3
   3  -2  11 7.47930 1.33532   1
  -3  -2 -11 9.43163 1.27520   2
  -3   2 -11 10.5639 1.34745   2
   3   2  11 9.02366 1.42458   1
   4  -2  11 8.88826 1.49958   1
  -4  -2 -11 11.2433 1.56018   3
  -4  -2 -11 9.41641 1.51109   2
   4   2  11 8.17491 1.45130   1
  -4   2 -11 7.98378 1.46065   2
  -5  -2 -11 89.6163 3.84011   2
  -5  -2 -11 92.7283 4.43047   3
   5  -2  11 87.7258 3.93263   1
   5   2  11 94.2627 3.93496   1
  -5   2 -11 89.4515 3.80542   2
  -6  -2 -11 14.0012 1.89168   2
   6  -2  11 15.9084 1.98581   1
  -6  -2 -11 19.7985 2.40636   3
  -6   2 -11 19.6479 1.94253   2
   6   2  11 18.9341 1.98559   1
   7  -2  11 27.9742 2.50760   1
  -7  -2 -11 28.6300 2.83267   3
  -7  -2 -11 24.0172 2.41071   2
   7   2  11 31.2323 2.47954   1
  -7   2 -11 27.1754 2.54203   2
   8  -2  11 1.00616 2.10681   1
  -8  -2 -11 4.89779 1.90801   2
  -8  -2 -11 1.71923 2.29219   3
  -8   2 -11 6.43396 1.86110   2
   9  -2  11 1.45304 2.35175   1
  -9  -2 -11 5.85478 2.87399   3
  -9  -2 -11 -0.9288 1.92532   2
  -9   2 -11 6.25530 2.31325   2
 -10  -3  11 1.45995 2.00295   2
   9  -3 -11 -2.7526 1.47862   1
  -9  -3  11 0.53353 1.72364   2
  -9   3  11 -0.1847 1.64180   1
   8  -3 -11 36.3652 2.57081   1
  -8  -3  11 33.1489 2.63705   2
   8  -3 -11 38.8359 2.69246   2
  -8   3  11 32.1049 2.33372   2
  -8   3  11 33.2570 2.47154   1
   7  -3 -11 7.91862 1.42003   2
  -7  -3  11 6.87715 1.75509   2
   7  -3 -11 7.25127 1.43247   1
  -7   3  11 6.87067 1.38334   2
   7   3 -11 5.33754 1.70886   2
  -7   3  11 11.6131 1.70642   1
   6  -3 -11 6.65582 1.41713   1
   6  -3 -11 5.49085 1.23360   2
  -6  -3  11 3.82756 1.49068   2
  -6   3  11 5.94265 1.20834   2
  -6   3  11 4.21481 1.24215   1
   6   3 -11 9.21833 1.72451   2
   5  -3 -11 25.1049 1.75217   2
  -5  -3  11 24.3777 1.52123   1
   5  -3 -11 26.7024 1.99702   1
  -5  -3  11 23.0048 1.93980   2
  -5   3  11 24.1389 1.85354   4
   5   3 -11 24.0144 2.03126   2
  -5   3  11 23.6656 1.76233   2
  -5   3  11 28.1045 1.97420   1
   4  -3 -11 41.5819 2.09516   2
  -4  -3  11 37.3116 1.91786   1
  -4  -3  11 39.9412 2.22332   2
  -4   3  11 37.5888 2.17659   4
  -4   3  11 39.3015 2.18816   1
   4   3 -11 43.4997 2.53753   2
  -3  -3  11 123.206 4.56104   2
   3  -3 -11 123.099 4.38976   2
  -3  -3  11 120.178 4.33230   1
  -3   3  11 122.175 4.22648   4
  -3   3  11 125.431 4.45205   1
   3   3 -11 119.590 4.50757   2
  -2  -3  11 113.516 3.95630   1
   2  -3 -11 100.567 3.84288   2
  -2  -3  11 106.582 3.96810   2
   2   3 -11 101.399 3.98247   2
  -2   3  11 100.629 3.77891   4
  -1  -3  11 101.851 3.85122   1
   1  -3 -11 102.018 3.68726   2
  -1   3  11 101.548 3.69850   4
   1   3 -11 96.1549 3.91485   2
  -1   3  11 101.587 3.73836   1
   0  -3  11 25.3280 1.81974   1
   0  -3 -11 22.3770 1.58513   2
   0   3  11 28.7006 1.72551   1
   0   3 -11 29.2473 2.13499   2
   1  -3  11 63.9493 2.88744   1
  -1  -3 -11 67.4352 2.73673   2
  -1   3 -11 61.7618 3.00235   2
   1   3  11 64.9811 2.78230   1
   2  -3  11 23.1523 1.81523   1
  -2  -3 -11 23.0632 1.66632   2
  -2   3 -11 27.8935 2.04804   2
   2   3  11 30.3330 1.96472   1
  -3  -3 -11 48.0803 2.41678   2
   3   3  11 51.1871 2.60476   1
  -3   3 -11 47.8957 2.64011   2
   4  -3  11 2.48984 1.30790   1
  -4  -3 -11 1.69205 1.13353   2
  -4  -3 -11 2.84288 1.35946   3
   4   3  11 2.18401 1.22787   1
  -4   3 -11 2.82511 1.27928   2
   5  -3  11 43.0981 2.98145   1
  -5  -3 -11 41.4830 3.24056   3
  -5  -3 -11 44.1031 2.85600   2
   5   3  11 42.1540 2.60917   1
  -5   3 -11 40.6720 2.72476   2
  -6  -3 -11 2.90140 1.56005   2
  -6  -3 -11 2.85613 1.83307   3
   6  -3  11 2.78405 1.61054   1
  -6   3 -11 2.38163 1.35228   2
   6   3  11 2.51508 1.47142   1
  -7  -3 -11 2.84616 2.06084   3
  -7  -3 -11 4.44678 1.75892   2
   7  -3  11 0.13983 1.92381   1
  -7   3 -11 2.46324 1.57647   2
  -8  -3 -11 1.69517 2.47247   3
   8  -3  11 1.85748 2.11675   1
  -8  -3 -11 3.79596 2.07099   2
  -8   3 -11 3.26791 1.74846   2
  -9  -4  11 14.8042 2.28167   2
   9  -4 -11 12.1078 1.97680   1
   8  -4 -11 -0.9054 1.37755   1
  -8  -4  11 0.82129 1.64329   2
  -8   4  11 -1.9403 1.69869   1
   8   4 -11 0.36176 1.74020   2
  -7  -4  11 18.5251 2.30094   2
   7  -4 -11 18.2308 1.98027   1
   7   4 -11 23.4338 2.50435   2
  -7   4  11 26.2667 2.34309   1
  -6  -4  11 113.951 4.55142   2
   6  -4 -11 104.171 4.39012   1
  -6   4  11 115.833 4.61262   1
   6   4 -11 111.399 4.74525   2
   5  -4 -11 105.877 3.87459   2
  -5  -4  11 101.081 4.17342   2
   5  -4 -11 99.5402 4.18288   1
   5   4 -11 102.054 4.22418   2
  -5   4  11 96.3873 4.07144   1
  -5   4  11 105.811 4.04324   4
  -4  -4  11 87.7329 3.79716   2
   4  -4 -11 95.5554 3.57857   2
  -4  -4  11 91.8147 3.46750   1
  -4   4  11 92.4209 3.77651   1
  -4   4  11 96.7368 3.75623   4
   4   4 -11 98.2329 3.95111   2
   3  -4 -11 73.5248 3.03481   2
  -3  -4  11 81.5668 3.47185   2
  -3  -4  11 78.8573 3.15245   1
   3   4 -11 79.8281 3.50293   2
  -3   4  11 79.5372 3.29092   4
  -2  -4  11 75.7370 3.30239   1
   2  -4 -11 79.3283 3.06735   2
  -2  -4  11 82.9402 3.47419   2
  -2   4  11 76.9207 3.16839   4
   2   4 -11 84.9367 3.54655   2
   1  -4 -11 -0.3033 0.76097   2
  -1  -4  11 0.57827 1.04635   1
   1   4 -11 0.84336 1.12613   2
  -1   4  11 -0.5869 0.99560   4
  -1   4  11 0.17580 0.89658   1
   0  -4 -11 308.178 9.52376   2
   0  -4  11 304.595 9.77171   1
   0   4 -11 308.312 10.0268   2
   0   4  11 301.651 9.67320   1
   1  -4  11 4.28361 1.31991   1
  -1  -4 -11 4.58260 1.00462   2
   1   4  11 3.08097 1.04230   1
  -1   4 -11 4.99815 1.48411   2
   2  -4  11 118.578 4.56329   1
  -2  -4 -11 123.322 4.40177   2
   2   4  11 122.679 4.46684   1
  -2   4 -11 121.848 4.74147   2
   3  -4  11 8.27844 1.56210   1
  -3  -4 -11 8.52138 1.37059   2
  -3   4 -11 10.1851 1.56369   2
   3   4  11 5.83710 1.30497   1
  -4  -4 -11 35.4639 2.43874   2
   4  -4  11 29.6581 2.25849   1
   4   4  11 31.8409 2.34984   1
  -4   4 -11 31.7350 2.35767   2
   5  -4  11 2.13909 1.64977   1
  -5  -4 -11 1.61636 1.35178   2
  -5   4 -11 1.06775 1.44227   2
   5   4  11 1.07709 1.32120   1
   6  -4  11 13.1777 2.14821   1
  -6  -4 -11 13.1657 2.08263   2
  -6   4 -11 14.0451 1.90617   2
  -7  -4 -11 0.66142 1.67954   2
   7  -4  11 -0.3514 1.74709   1
  -7   4 -11 1.95469 1.71247   2
  -8  -4 -11 1.37768 1.92412   2
   8  -4  11 -2.8368 1.88877   1
  -8   4 -11 0.95225 1.65515   2
  -9  -5  11 8.44529 2.20833   2
   9  -5 -11 10.0489 2.22654   1
   9   5 -11 5.55249 2.24565   2
   8  -5 -11 4.97875 1.80080   1
  -8  -5  11 4.09830 1.90568   2
   8   5 -11 3.52531 1.96937   2
  -8   5  11 6.30135 2.13105   1
   7  -5 -11 12.0635 1.93401   1
  -7  -5  11 11.6920 2.01034   2
   7   5 -11 18.1644 2.41887   2
  -7   5  11 18.0594 2.31998   1
   6  -5 -11 8.59771 1.68727   1
  -6  -5  11 11.4858 1.82406   2
   6   5 -11 11.8092 1.90124   2
  -6   5  11 10.4093 1.77480   1
   5  -5 -11 9.46288 1.72783   1
  -5  -5  11 11.9991 1.74420   2
  -5   5  11 13.4119 1.79149   4
  -5   5  11 10.6545 1.65112   1
   5   5 -11 13.4965 1.84291   2
   4  -5 -11 9.56903 1.53191   1
  -4  -5  11 8.40886 1.54593   2
   4   5 -11 10.0342 1.64848   2
  -4   5  11 13.7094 1.64493   1
  -4   5  11 11.2928 1.56514   4
  -3  -5  11 117.809 4.39557   2
  -3  -5  11 109.479 4.15591   1
   3   5 -11 114.787 4.41830   2
  -3   5  11 111.182 4.20147   4
  -3   5  11 102.752 4.27360   1
  -2  -5  11 6.18628 1.24336   1
   2   5 -11 6.37685 1.53747   2
  -2   5  11 1.78088 1.16802   1
  -2   5  11 5.06780 1.37307   4
   1  -5 -11 156.888 5.12418   2
  -1  -5  11 147.061 5.48649   1
  -1   5  11 165.989 5.60920   1
   1   5 -11 159.223 5.82043   2
   0  -5 -11 5.58883 0.94580   2
   0  -5  11 4.48651 1.19869   1
   0   5  11 3.27892 1.19366   4
   0   5 -11 5.06984 1.48375   2
   0   5  11 5.82484 1.19228   1
  -1  -5 -11 46.3406 2.16676   2
   1  -5  11 44.0238 2.53186   1
   1   5  11 49.2631 2.52607   1
  -1   5 -11 46.4845 2.89138   2
   2  -5  11 3.33245 1.44566   1
  -2  -5 -11 2.48750 1.05737   2
  -2   5 -11 -0.0812 1.33548   2
   2   5  11 1.34971 1.18312   1
   3  -5  11 2.55386 1.37379   1
  -3  -5 -11 1.17142 1.15212   2
  -3   5 -11 0.41902 1.26221   2
   3   5  11 1.59577 1.16722   1
   4  -5  11 2.08020 1.63152   1
  -4  -5 -11 1.57427 1.36561   2
   4   5  11 0.71062 1.16550   1
  -4   5 -11 0.81341 1.32084   2
   5  -5  11 1.14978 1.74630   1
  -5  -5 -11 2.41894 1.41754   2
  -5   5 -11 5.32748 1.59868   2
   6  -5  11 -0.4779 1.92885   1
  -6  -5 -11 -0.1974 1.66950   2
  -6   5 -11 3.15108 1.63114   2
   7  -5  11 1.60108 2.18903   1
  -7  -5 -11 -1.2666 1.88717   2
  -7   5 -11 -1.0443 1.69595   2
   8  -5  11 -0.8860 2.28424   1
  -8  -5 -11 1.13262 1.91352   2
  -8  -6  11 -0.2151 1.88437   2
   8  -6 -11 2.30755 1.84505   1
   8   6 -11 2.95202 2.07285   2
  -8   6  11 1.67637 2.13624   1
   7  -6 -11 3.12286 1.92929   1
  -7  -6  11 1.80634 1.72426   2
   7   6 -11 2.70895 2.13547   2
  -7   6  11 0.99547 1.81869   1
   6  -6 -11 2.34737 1.76625   1
  -6  -6  11 4.58942 1.72211   2
  -6   6  11 5.02273 1.78935   1
   6   6 -11 0.34499 1.70127   2
  -5  -6  11 11.1012 1.83339   2
   5  -6 -11 12.0878 1.85145   1
   5   6 -11 13.0608 2.00630   2
  -5   6  11 13.7158 1.95427   4
  -5   6  11 13.9325 1.88832   1
   4  -6 -11 10.0008 1.66804   1
  -4  -6  11 10.0691 1.68125   2
  -4   6  11 17.1528 2.02051   4
   4   6 -11 13.3558 1.84469   2
  -4   6  11 14.0197 1.95724   1
   3  -6 -11 3.02798 1.34492   1
  -3  -6  11 2.49775 1.51033   2
   3   6 -11 2.39976 1.59109   2
  -3   6  11 2.08971 1.53501   1
  -3   6  11 4.17929 1.43040   4
   2  -6 -11 72.5679 3.44745   1
  -2  -6  11 81.0159 3.33593   1
   2   6 -11 74.9462 3.76182   2
  -2   6  11 80.5853 3.51494   4
  -2   6  11 76.3744 3.49161   1
  -1  -6  11 1.68170 1.19621   1
   1   6 -11 -0.2623 1.42228   2
  -1   6  11 0.06647 1.40844   4
  -1   6  11 1.91307 1.39449   1
   0  -6  11 69.7698 3.10918   1
   0   6 -11 65.1202 3.40288   2
   0   6  11 64.2998 3.20776   1
   0   6  11 65.7351 3.27512   4
   1  -6  11 0.91046 1.21250   1
  -1  -6 -11 0.42324 0.90796   2
   1   6  11 0.23342 1.21082   1
  -1   6 -11 -0.8674 1.37380   2
  -2  -6 -11 12.8590 1.46567   2
   2  -6  11 10.5055 1.69537   1
   2   6  11 13.6777 1.58194   1
  -2   6 -11 12.6410 1.80576   2
   3  -6  11 6.77396 1.65632   1
  -3  -6 -11 5.21576 1.34057   2
  -3   6 -11 7.53083 1.57145   2
   3   6  11 7.56375 1.40499   1
  -4  -6 -11 5.59685 1.49146   2
   4  -6  11 5.04503 1.68765   1
  -4   6 -11 4.86788 1.52963   2
  -5  -6 -11 -0.8180 1.48193   2
   5  -6  11 2.02645 1.76102   1
  -6  -6 -11 0.83345 1.58159   2
   6  -6  11 0.47368 1.84896   1
   7  -6  11 -1.5556 1.91358   1
  -7  -6 -11 -1.6770 1.69105   2
  -7  -7  11 1.23155 2.11251   2
   7  -7 -11 2.37408 1.91563   1
  -7   7  11 1.29494 2.25163   1
   7   7 -11 6.58526 2.41266   2
  -6  -7  11 2.77658 1.77245   2
   6  -7 -11 1.32919 1.76257   1
  -6   7  11 4.50293 1.98211   1
   6   7 -11 3.78210 2.15969   2
   5  -7 -11 5.79609 1.96759   1
  -5  -7  11 10.8592 1.90454   2
  -5   7  11 8.00123 1.89733   1
   5   7 -11 4.97044 1.82322   2
   4  -7 -11 -0.7116 1.49999   1
  -4  -7  11 1.06337 1.62544   2
  -4   7  11 -0.0518 1.53352   1
  -4   7  11 2.00492 1.70814   4
   4   7 -11 1.87692 1.58884   2
   3  -7 -11 17.3338 2.15019   1
  -3  -7  11 18.9342 2.18773   2
   3   7 -11 19.4376 2.22320   2
  -3   7  11 18.1542 2.02532   1
  -3   7  11 16.8875 2.01274   4
  -2  -7  11 1.97583 1.28365   1
   2  -7 -11 -0.0189 1.33809   1
   2   7 -11 1.22769 1.55975   2
  -2   7  11 0.06149 1.32586   1
  -2   7  11 3.07486 1.49531   4
  -1  -7  11 75.8641 3.52049   1
   1  -7 -11 74.1806 3.51718   1
  -1   7  11 76.0528 3.72654   4
   1   7 -11 77.1979 3.87804   2
  -1   7  11 73.4261 3.73025   1
   0  -7 -11 1.79396 1.31214   1
   0  -7  11 -0.3781 1.39848   1
   0   7 -11 0.71433 1.47239   2
   0   7  11 0.09799 1.64996   4
   0   7  11 0.54308 1.39905   1
   1  -7  11 33.6412 2.42374   1
   1   7  11 38.1935 2.88507   4
   1   7  11 32.6495 2.40455   1
  -1   7 -11 33.9543 2.61660   2
   2  -7  11 0.97974 1.67014   1
   2   7  11 1.88722 1.40115   1
   3  -7  11 39.9302 2.99807   1
   3   7  11 40.8384 2.57977   1
  -4  -7 -11 4.60992 1.55125   2
   4  -7  11 7.19139 2.12466   1
   5  -7  11 1.58251 1.89130   1
  -5  -7 -11 -1.4620 1.53844   2
   6  -7  11 -1.6085 1.97663   1
  -6  -7 -11 -1.5599 1.78267   2
  -6  -8  11 1.63841 2.08066   2
   6  -8 -11 0.33358 2.19420   1
  -6   8  11 2.40767 2.05600   1
   6   8 -11 2.16674 2.29442   2
  -5  -8  11 3.87184 1.83416   2
   5  -8 -11 5.50071 1.97614   1
   5   8 -11 2.04856 2.10545   2
  -5   8  11 3.16086 2.23957   1
   4  -8 -11 9.40419 2.17382   1
  -4  -8  11 9.64443 2.05340   2
  -4   8  11 8.55253 2.24268   1
  -4   8  11 9.79146 2.15485   4
   4   8 -11 6.24230 2.09227   2
   3  -8 -11 2.70650 1.90515   1
   3   8 -11 3.82749 1.92033   2
  -3   8  11 5.69146 2.03307   1
  -3   8  11 3.06941 1.72783   4
   2  -8 -11 13.7745 2.03950   1
  -2   8  11 14.6671 1.99952   1
  -2   8  11 11.7809 2.02761   4
   2   8 -11 15.9387 2.28523   2
   1  -8 -11 -0.6008 1.47719   1
  -1  -8  11 0.78170 1.48543   1
  -1   8  11 -1.7739 1.43392   1
  -1   8  11 -0.2787 1.64826   4
   0  -8  11 15.8780 2.07546   1
   0  -8 -11 17.4328 2.09466   1
   0   8  11 14.1556 1.99400   1
   0   8  11 14.0756 2.04503   4
  -1  -8 -11 13.3757 1.86564   1
   1  -8  11 10.3010 2.03981   1
   1   8  11 11.0322 1.81016   1
   1   8  11 9.41637 1.92942   4
  -2  -8 -11 4.59706 1.56557   1
   2  -8  11 5.72587 1.78901   1
   2   8  11 3.33266 2.11666   4
   2   8  11 3.25897 1.59880   1
   3  -8  11 0.83391 1.77327   1
   4  -8  11 1.27255 2.15489   1
   5  -8  11 0.52976 2.06117   1
   4  -9 -11 2.16234 1.96129   1
  -4   9  11 1.44277 2.32686   1
  -4   9  11 0.46616 2.07372   4
   3  -9 -11 3.60276 2.19191   1
  -3   9  11 1.70866 2.04517   4
  -3   9  11 7.39330 2.37333   1
   2  -9 -11 -1.3070 1.74494   1
  -2   9  11 1.42533 1.79874   4
  -2   9  11 1.43510 1.77395   1
   1  -9 -11 3.58934 1.77269   1
  -1   9  11 3.63168 1.80994   1
  -1   9  11 3.77171 1.91776   4
   0  -9  11 2.24861 1.77694   1
   0  -9 -11 4.68696 1.93923   1
   0   9  11 3.93187 1.92880   1
   0   9  11 6.98978 2.30194   4
   1  -9  11 2.36460 1.96968   1
  -1  -9 -11 4.28234 1.77384   1
   1   9  11 4.33983 1.89885   4
   1   9  11 4.34832 1.72517   1
   2  -9  11 0.02223 1.81141   1
   2   9  11 0.57166 2.14865   4
   3  -9  11 8.13912 2.44182   1
   3   9  11 9.05528 2.54737   4
  10   0 -12 0.66317 1.91922   2
 -10   0  12 0.78430 0.86082   3
 -10   0  12 -1.7266 1.69601   2
   9   0 -12 1.74374 1.95425   2
  -9   0  12 1.47970 1.82490   2
  -8   0  12 134.985 5.21395   2
   8   0 -12 133.938 5.29246   2
   7   0 -12 -1.6337 1.45197   2
  -7   0  12 -0.5405 1.35579   2
  -7   0  12 0.50243 1.02740   1
   7   0 -12 0.29686 1.03748   1
   6   0 -12 75.8559 3.40829   2
  -6   0  12 78.5448 3.35000   2
  -6   0  12 78.9270 3.12566   1
   5   0 -12 0.49714 1.06369   2
  -5   0  12 1.03267 0.99547   2
  -5   0  12 1.12199 0.91149   1
  -4   0  12 414.204 12.7139   2
  -4   0  12 404.370 11.9040   4
   4   0 -12 392.296 12.6762   2
  -4   0  12 415.744 12.5065   1
  -4   0  12 408.123 13.2398   3
  -3   0  12 -0.3455 0.44006   3
   3   0 -12 -0.1672 0.90261   2
  -3   0  12 0.09054 0.86477   1
  -3   0  12 1.77202 0.89903   2
  -3   0  12 0.47928 0.62460   4
   2   0 -12 789.969 23.9929   2
  -2   0  12 817.944 26.0103   3
  -2   0  12 788.069 22.7592   4
  -2   0  12 779.495 23.7534   1
   1   0 -12 -0.5097 0.92092   2
  -1   0  12 -0.7214 0.79713   1
   0   0 -12 418.296 13.0184   2
   0   0  12 408.934 12.8655   1
  -1   0 -12 0.68554 1.05404   2
   1   0  12 0.95906 0.97153   1
  -1   0 -12 -0.3657 0.62963   3
  -2   0 -12 51.0852 2.55054   3
  -2   0 -12 50.6703 2.59045   2
   2   0  12 47.5654 2.59507   1
  -3   0 -12 -0.9628 0.87421   3
   3   0  12 -1.6956 1.06148   1
  -3   0 -12 0.05551 0.18605   2
  -4   0 -12 5.26859 1.26142   3
   4   0  12 3.50287 1.35028   1
  -4   0 -12 1.81753 0.73569   2
   5   0  12 -0.3494 1.29918   1
  -5   0 -12 -1.1272 1.24646   3
  -5   0 -12 -0.9747 1.19241   2
  -6   0 -12 0.39809 1.37141   2
  -6   0 -12 2.35666 1.66769   3
   6   0  12 1.45130 1.61076   1
  -7   0 -12 0.32031 1.88895   3
  -7   0 -12 -0.3005 1.57351   2
   7   0  12 -1.0112 1.67547   1
  -8   0 -12 -2.7647 1.93398   2
   8   0  12 -0.9345 1.90781   1
  -8   0 -12 2.67067 2.23768   3
  -9   0 -12 -2.7454 2.42760   3
  -9   0 -12 -0.6006 2.00562   2
 -10  -1  12 0.21237 1.01945   3
  10  -1 -12 -0.5389 2.02774   2
 -10  -1  12 0.68286 1.84358   2
 -10   1  12 0.71717 1.94207   2
   9  -1 -12 1.94937 1.76385   2
  -9  -1  12 2.38612 0.91022   3
  -9  -1  12 4.53677 1.79372   2
   9   1 -12 0.60769 1.82000   2
  -9   1  12 3.61336 1.74780   2
   8  -1 -12 8.99873 1.45542   1
  -8  -1  12 8.33362 1.92429   2
  -8  -1  12 6.92173 0.89395   3
   8  -1 -12 9.37159 1.67711   2
   8   1 -12 9.91605 2.04526   2
  -8   1  12 12.1226 1.57815   1
  -8   1  12 8.79641 1.58893   2
   7  -1 -12 8.78254 1.37142   1
   7  -1 -12 6.51425 1.56212   2
  -7  -1  12 6.23808 1.51517   2
  -7  -1  12 8.87418 0.78601   3
   7   1 -12 7.87911 1.64068   2
  -7   1  12 9.63165 1.55875   2
  -7   1  12 8.84485 1.39338   1
  -6  -1  12 9.10842 1.45221   2
  -6  -1  12 9.14546 1.14487   1
   6  -1 -12 9.64705 1.43005   2
  -6   1  12 8.72496 1.34192   1
   6   1 -12 9.63631 1.54175   2
  -6   1  12 8.63833 1.34175   2
  -5  -1  12 193.829 6.23554   1
   5  -1 -12 185.255 6.50879   2
  -5  -1  12 192.401 6.54141   2
   5   1 -12 197.523 6.64414   2
  -5   1  12 186.288 6.37708   1
  -5   1  12 197.598 6.50982   2
  -4  -1  12 1.49968 0.97662   2
   4  -1 -12 2.52914 0.99624   2
  -4  -1  12 4.31813 0.90477   1
   4   1 -12 2.33179 1.10662   2
  -4   1  12 2.75635 0.84100   4
  -4   1  12 3.28960 1.05909   2
  -4   1  12 1.29081 0.87369   1
   3  -1 -12 422.912 13.4821   2
  -3  -1  12 441.150 13.5214   2
  -3  -1  12 427.820 13.3310   1
  -3  -1  12 442.665 12.5669   4
  -3   1  12 434.738 12.7893   4
   3   1 -12 442.099 13.5642   2
  -3   1  12 437.473 13.3625   1
  -2  -1  12 0.14264 0.54901   4
  -2  -1  12 0.05141 0.94185   1
   2  -1 -12 0.50755 1.02345   2
  -2   1  12 -0.0725 0.81927   1
  -2   1  12 1.01481 0.51976   3
   2   1 -12 0.26093 0.93398   2
  -2   1  12 0.85546 0.74940   4
  -1  -1  12 126.200 4.60132   1
   1  -1 -12 134.039 4.73389   2
  -1   1  12 124.524 4.55028   1
   1   1 -12 129.649 4.75118   2
   0  -1 -12 18.6699 1.56489   2
   0  -1  12 17.4876 1.54435   1
   0   1  12 11.4574 1.24830   1
  -1  -1 -12 26.3044 1.71723   3
  -1  -1 -12 25.9694 1.81637   2
   1  -1  12 31.1551 1.97766   1
   1   1  12 29.3648 1.94066   1
  -1   1 -12 26.8499 2.06237   2
  -1   1 -12 29.9129 1.75452   3
  -2  -1 -12 127.320 4.99884   3
  -2  -1 -12 128.739 4.68206   2
   2  -1  12 131.189 4.82713   1
  -2   1 -12 129.437 4.82051   2
  -2   1 -12 126.445 4.99111   3
   2   1  12 136.719 4.88719   1
  -3  -1 -12 24.0376 1.83292   2
  -3  -1 -12 25.1940 2.05380   3
   3  -1  12 23.0618 1.93782   1
   3   1  12 27.7524 2.05822   1
  -3   1 -12 25.8834 1.98271   2
  -4  -1 -12 1.02895 1.21914   3
   4  -1  12 2.79596 1.29294   1
  -4  -1 -12 0.45571 1.13323   2
  -4   1 -12 -0.5305 1.05434   2
   4   1  12 0.61908 1.35914   1
  -5  -1 -12 0.68194 1.27226   2
   5  -1  12 -0.3559 1.47570   1
  -5  -1 -12 -0.8985 1.34034   3
  -5   1 -12 -0.1116 1.39418   2
   5   1  12 -1.4083 1.21148   1
  -6  -1 -12 18.4300 2.27761   3
   6  -1  12 24.3544 2.24649   1
  -6  -1 -12 20.8992 2.12963   2
  -6   1 -12 23.3238 2.28384   2
  -6   1 -12 22.6128 2.28145   3
   6   1  12 24.6507 2.31650   1
  -7  -1 -12 -0.4099 1.80283   2
  -7  -1 -12 -0.4170 1.93647   3
   7  -1  12 -0.8344 1.81277   1
  -7   1 -12 0.35506 1.77026   2
   7   1  12 1.30305 1.70208   1
  -7   1 -12 4.52999 1.89928   3
  -8  -1 -12 1.59372 1.98695   2
   8  -1  12 0.46316 1.95995   1
  -8  -1 -12 -1.3230 2.27449   3
  -8   1 -12 3.10539 2.12244   2
  -8   1 -12 3.04473 2.17863   3
   9  -1  12 -1.1312 2.16282   1
  -9  -1 -12 2.47927 2.73905   3
  -9  -1 -12 5.70729 2.46861   2
  -9   1 -12 5.91826 2.76967   3
  -9   1 -12 6.30755 2.40016   2
 -10  -2  12 2.19524 2.00939   2
  10  -2 -12 -0.6948 1.85813   2
 -10   2  12 -0.1607 1.78357   2
   9  -2 -12 3.32529 1.82179   2
  -9  -2  12 2.46654 1.79912   2
  -9   2  12 1.17673 1.56349   2
   9   2 -12 1.87251 1.89025   2
   8  -2 -12 0.64295 1.35384   1
  -8  -2  12 2.78264 1.79324   2
   8  -2 -12 2.14825 1.55094   2
   8   2 -12 3.34707 1.93433   2
  -8   2  12 2.64732 1.47883   2
  -8   2  12 1.59374 1.44009   1
   7  -2 -12 1.60373 1.30181   1
  -7  -2  12 2.71591 1.61419   2
   7  -2 -12 0.53136 1.33871   2
   7   2 -12 -0.5757 1.58752   2
  -7   2  12 1.35719 1.21950   2
  -7   2  12 3.21260 1.20864   1
   6  -2 -12 194.452 6.59629   2
   6  -2 -12 189.662 6.51040   1
  -6  -2  12 190.035 6.68919   2
  -6   2  12 191.748 6.51169   2
   6   2 -12 189.612 6.74555   2
  -6   2  12 195.426 6.58569   1
   5  -2 -12 3.68414 1.16784   2
  -5  -2  12 3.70168 0.92035   1
  -5  -2  12 2.90822 1.21897   2
  -5   2  12 5.23394 1.14038   4
   5   2 -12 4.32250 1.36176   2
  -5   2  12 2.46810 1.09924   2
  -5   2  12 3.88591 1.09808   1
   4  -2 -12 63.0757 2.82541   2
  -4  -2  12 61.8157 2.65472   1
  -4   2  12 65.3370 2.64675   4
  -4   2  12 62.4495 2.85339   1
  -4   2  12 61.4809 2.71292   2
  -3  -2  12 46.4879 1.51739   4
   3  -2 -12 43.7261 2.31597   2
  -3  -2  12 42.6339 2.19466   1
  -3   2  12 40.1221 2.08903   4
  -3   2  12 43.4915 2.22167   1
  -2  -2  12 119.775 4.40189   1
   2  -2 -12 121.823 4.46411   2
  -2  -2  12 120.976 3.69916   4
  -2   2  12 123.869 4.19109   4
  -2   2  12 119.046 4.34017   1
   2   2 -12 121.724 4.51282   2
   1  -2 -12 7.49966 1.22144   2
  -1  -2  12 5.92432 1.22100   1
   1   2 -12 6.02734 1.24176   2
   0  -2 -12 232.947 7.80949   2
   0  -2  12 241.092 7.92758   1
   0   2  12 242.873 7.78767   1
   0   2 -12 239.774 8.00437   2
  -1  -2 -12 39.9286 2.21812   2
   1  -2  12 40.8996 2.44436   1
   1   2  12 37.4981 2.16783   1
  -1   2 -12 40.0604 2.40592   2
  -2  -2 -12 86.0387 3.69345   3
  -2  -2 -12 85.8332 3.43148   2
  -2   2 -12 84.6310 3.57801   2
   2   2  12 86.5412 3.64515   1
  -3  -2 -12 7.50298 1.29659   2
  -3  -2 -12 6.69355 1.27646   3
   3  -2  12 7.82281 1.39756   1
  -3   2 -12 7.65987 1.34986   2
   3   2  12 9.16936 1.38163   1
   4  -2  12 -2.3769 1.25856   1
  -4  -2 -12 -0.9871 1.16627   3
  -4  -2 -12 1.37818 1.32910   2
  -4   2 -12 0.80144 1.26214   2
   4   2  12 -1.5007 1.16561   1
   5  -2  12 91.0022 4.02290   1
  -5  -2 -12 89.9348 4.45470   3
  -5  -2 -12 89.8079 4.01081   2
  -5   2 -12 87.3510 3.97287   2
   5   2  12 82.0900 3.78366   1
  -6  -2 -12 2.76178 1.54915   2
   6  -2  12 1.69092 1.64349   1
  -6  -2 -12 2.92350 1.80967   3
   6   2  12 2.40449 1.55210   1
  -6   2 -12 1.82737 1.62190   2
  -7  -2 -12 5.43933 1.83995   2
   7  -2  12 2.90601 1.81167   1
  -7  -2 -12 8.69598 2.20831   3
   7   2  12 5.40286 1.82528   1
  -7   2 -12 4.84157 1.74426   2
  -8  -2 -12 0.73189 2.29148   3
  -8  -2 -12 -0.6668 1.78046   2
   8  -2  12 1.41839 1.92552   1
  -8   2 -12 -0.0816 2.01461   2
  -9  -3  12 0.19967 1.79235   2
   9  -3 -12 0.84068 1.64528   1
   9   3 -12 3.31085 1.97988   2
  -9   3  12 -1.5399 1.59586   1
  -8  -3  12 4.60227 1.96820   2
   8  -3 -12 3.78799 1.59499   2
   8  -3 -12 3.16373 1.44176   1
  -8   3  12 5.74981 1.76019   1
   8   3 -12 5.71543 2.09345   2
  -7  -3  12 11.5281 1.92241   2
   7  -3 -12 10.4526 1.73764   1
   7  -3 -12 9.48564 1.60530   2
  -7   3  12 9.22488 1.49653   2
   7   3 -12 10.6784 1.88210   2
  -7   3  12 13.1568 1.67730   1
  -6  -3  12 110.442 4.49263   2
   6  -3 -12 112.410 4.23241   2
   6  -3 -12 104.675 4.30232   1
  -6   3  12 113.475 4.50635   1
  -6   3  12 114.209 4.24060   2
   6   3 -12 109.949 4.54823   2
   5  -3 -12 111.445 4.23064   2
  -5  -3  12 113.454 4.04664   1
  -5  -3  12 113.095 4.41706   2
  -5   3  12 112.632 4.29878   1
  -5   3  12 109.801 4.08348   4
   5   3 -12 106.727 4.45952   2
  -5   3  12 112.325 4.08594   2
  -4  -3  12 0.75993 0.88223   1
  -4  -3  12 1.53836 1.13809   2
   4  -3 -12 0.97485 1.01329   2
  -4   3  12 0.21487 0.93929   4
   4   3 -12 2.09232 1.23351   2
  -4   3  12 1.63723 1.07053   1
  -3  -3  12 179.536 5.96048   1
  -3  -3  12 182.940 6.18167   2
   3  -3 -12 172.333 6.00124   2
  -3   3  12 182.649 6.06285   1
   3   3 -12 176.163 6.21473   2
  -3   3  12 163.473 5.72729   4
  -2  -3  12 1.55314 1.02951   1
   2  -3 -12 1.36496 1.03980   2
   2   3 -12 0.88149 1.10600   2
  -2   3  12 0.78438 1.03322   4
  -2   3  12 -0.0068 0.16209   1
  -1  -3  12 86.9049 3.63737   1
   1  -3 -12 89.8526 3.45289   2
   1   3 -12 95.9270 3.79644   2
  -1   3  12 86.1044 3.52067   1
  -1   3  12 83.4731 3.39682   4
   0  -3 -12 97.6405 3.82340   2
   0  -3  12 110.531 4.16208   1
   0   3 -12 104.863 4.22717   2
   0   3  12 105.016 3.98306   1
   1  -3  12 168.699 5.95747   1
  -1  -3 -12 160.655 5.66664   2
  -1   3 -12 177.538 6.08516   2
   1   3  12 166.923 5.84594   1
   2  -3  12 29.4174 2.17890   1
  -2  -3 -12 32.1278 1.96043   2
   2   3  12 36.5037 2.15512   1
  -2   3 -12 36.1079 2.47676   2
  -3  -3 -12 1.80636 1.20117   2
   3  -3  12 2.15541 1.11252   1
  -3   3 -12 0.54260 1.26991   2
   3   3  12 1.86990 1.24885   1
   4  -3  12 28.5059 2.26610   1
  -4  -3 -12 24.5827 2.01746   2
   4   3  12 24.6591 2.07977   1
  -4   3 -12 27.7875 2.21214   2
  -5  -3 -12 3.29617 1.56866   2
   5  -3  12 4.27965 1.58150   1
  -5   3 -12 2.24700 1.51936   2
   5   3  12 2.83743 1.43162   1
  -6  -3 -12 4.49091 1.70394   2
   6  -3  12 3.44491 1.97204   1
  -6   3 -12 3.50561 1.70055   2
   6   3  12 4.04885 1.67862   1
  -7  -3 -12 -1.6306 1.57075   2
   7  -3  12 0.40484 1.85236   1
  -7   3 -12 3.31322 1.83620   2
  -8  -3 -12 2.77742 1.95137   2
   8  -3  12 -1.9267 1.99742   1
  -8   3 -12 0.83794 1.97961   2
   9  -4 -12 8.69588 1.87762   1
  -9  -4  12 3.32118 1.97726   2
   9   4 -12 3.11549 2.06438   2
  -9   4  12 5.97663 2.07809   1
   8  -4 -12 -0.0718 1.66128   1
  -8  -4  12 1.63576 1.96153   2
   8   4 -12 -0.3250 1.95410   2
  -8   4  12 -1.7172 1.77726   1
  -7  -4  12 18.4620 2.15461   2
   7  -4 -12 20.8612 2.23203   1
  -7   4  12 24.1745 2.20224   1
   7   4 -12 20.3772 2.30258   2
  -6  -4  12 3.17101 1.67760   2
   6  -4 -12 3.14922 1.52647   1
   6   4 -12 0.44922 1.68740   2
  -6   4  12 4.14952 1.44184   1
  -5  -4  12 1.97967 1.34853   2
   5  -4 -12 1.74994 1.15876   2
   5  -4 -12 1.19972 1.38737   1
  -5   4  12 3.47588 1.37769   4
  -5   4  12 1.26635 1.29754   1
   5   4 -12 1.91775 1.46252   2
   4  -4 -12 19.2432 1.67332   2
  -4  -4  12 19.5019 1.52919   1
  -4  -4  12 20.9263 2.02483   2
   4   4 -12 20.5142 1.93766   2
  -4   4  12 22.5370 1.91331   4
  -4   4  12 19.1627 1.79544   1
   3  -4 -12 0.95508 1.03370   2
  -3  -4  12 1.19403 1.33296   2
  -3  -4  12 1.58151 1.09405   1
   3   4 -12 -0.6876 1.20314   2
  -3   4  12 1.60916 1.09625   1
  -3   4  12 0.22471 1.03322   4
  -2  -4  12 18.4520 1.68934   1
   2  -4 -12 23.0207 1.68914   2
  -2   4  12 22.2284 1.77853   4
   2   4 -12 21.4285 1.92033   2
  -1  -4  12 18.0702 1.72921   1
   1  -4 -12 18.6630 1.45329   2
  -1   4  12 15.7836 1.61294   4
   1   4 -12 16.6251 1.90485   2
  -1   4  12 16.2657 1.50652   1
   0  -4 -12 117.842 4.34441   2
   0  -4  12 123.469 4.70968   1
   0   4 -12 134.492 5.01263   2
   0   4  12 122.593 4.54173   1
  -1  -4 -12 154.574 5.25209   2
   1  -4  12 149.766 5.47045   1
  -1   4 -12 150.649 5.62210   2
   1   4  12 150.500 5.40771   1
   2  -4  12 48.0406 2.63828   1
  -2  -4 -12 42.0317 2.34429   2
   2   4  12 40.0446 2.46116   1
  -2   4 -12 42.0745 2.85154   2
   3  -4  12 79.8137 3.65305   1
  -3  -4 -12 82.2207 3.52654   2
   3   4  12 83.1260 3.54359   1
  -3   4 -12 77.4469 3.65891   2
  -4  -4 -12 0.93453 1.22587   2
   4  -4  12 0.20105 1.38240   1
   4   4  12 1.14392 1.26141   1
  -4   4 -12 -0.3460 1.21502   2
   5  -4  12 9.51112 1.84447   1
  -5  -4 -12 9.61747 1.85811   2
  -5   4 -12 7.78866 1.67969   2
   5   4  12 9.33239 1.67736   1
   6  -4  12 5.30348 1.88182   1
  -6  -4 -12 6.28986 1.88487   2
  -6   4 -12 4.22559 1.75007   2
   7  -4  12 6.71422 2.36452   1
  -7  -4 -12 6.78996 2.19247   2
  -7   4 -12 6.55234 1.75464   2
   8  -4  12 -0.9836 2.03613   1
  -8  -4 -12 -0.8651 1.89325   2
  -8   4 -12 -3.2928 1.89472   2
   9  -5 -12 0.80405 1.81583   1
  -9  -5  12 1.72241 2.02981   2
   9   5 -12 0.80201 2.09629   2
  -8  -5  12 7.65001 2.24969   2
   8  -5 -12 5.85213 1.86341   1
   8   5 -12 11.5601 2.26441   2
  -8   5  12 11.3263 2.35791   1
  -7  -5  12 -0.3933 1.65206   2
   7  -5 -12 -0.0382 1.52585   1
   7   5 -12 4.31903 1.84071   2
  -7   5  12 3.25879 1.90797   1
   6  -5 -12 3.02618 1.51536   1
  -6  -5  12 2.15285 1.80816   2
   6   5 -12 1.98181 1.87922   2
  -6   5  12 2.51736 1.54214   1
  -5  -5  12 5.40931 1.71991   2
   5  -5 -12 3.52259 1.60323   1
  -5   5  12 3.89729 1.49025   1
  -5   5  12 4.61287 1.42750   4
   5   5 -12 5.25794 1.84249   2
  -4  -5  12 4.83821 1.46435   2
   4  -5 -12 5.08788 1.41397   1
   4   5 -12 5.64234 1.57391   2
  -4   5  12 3.00417 1.50134   4
  -4   5  12 4.93081 1.43072   1
  -3  -5  12 1.32500 1.13292   1
  -3  -5  12 2.03514 1.45515   2
  -3   5  12 1.34049 1.37324   4
  -3   5  12 0.97086 1.36381   1
   3   5 -12 -0.6573 1.47489   2
  -2  -5  12 34.4457 2.26719   1
   2   5 -12 33.0560 2.49063   2
  -2   5  12 31.6283 2.25391   1
  -2   5  12 30.6256 2.15491   4
   1  -5 -12 14.2002 1.27039   2
  -1  -5  12 14.2139 1.66177   1
   1   5 -12 19.4310 2.09628   2
  -1   5  12 16.1966 1.75551   4
  -1   5  12 12.5128 1.55129   1
   0  -5  12 2.38096 1.40876   1
   0  -5 -12 2.49221 0.94199   2
   0   5  12 1.63992 1.11138   1
   0   5  12 0.94372 1.34130   4
   1  -5  12 6.86363 1.58946   1
  -1  -5 -12 4.78024 1.10733   2
   1   5  12 3.43617 1.29808   1
  -1   5 -12 5.08948 1.59963   2
  -2  -5 -12 153.468 5.41000   2
   2  -5  12 150.358 5.63436   1
  -2   5 -12 148.673 5.74833   2
   2   5  12 156.964 5.52170   1
   3  -5  12 5.36975 1.53216   1
  -3  -5 -12 3.84642 1.31347   2
   3   5  12 5.44022 1.40791   1
  -3   5 -12 4.01644 1.56266   2
  -4  -5 -12 1.08699 1.47871   2
   4  -5  12 2.21397 1.53798   1
   4   5  12 3.71237 1.42579   1
  -4   5 -12 3.79898 1.47377   2
   5  -5  12 -0.1337 1.62055   1
  -5  -5 -12 1.16619 1.59987   2
  -5   5 -12 1.34965 1.56572   2
  -6  -5 -12 4.61060 1.71301   2
   6  -5  12 4.16897 1.96085   1
  -6   5 -12 3.95393 1.75035   2
   7  -5  12 2.76842 2.32946   1
  -7  -5 -12 0.99540 2.00665   2
  -7   5 -12 0.80562 1.75925   2
   8  -6 -12 3.19049 2.15326   1
  -8  -6  12 1.18090 2.00843   2
   8   6 -12 2.09227 2.13822   2
  -8   6  12 2.96531 2.01932   1
   7  -6 -12 11.8505 2.33020   1
  -7  -6  12 13.2433 2.23542   2
  -7   6  12 14.4287 2.28643   1
   7   6 -12 14.2530 2.34867   2
  -6  -6  12 2.78714 1.89696   2
   6  -6 -12 -0.4782 1.57327   1
  -6   6  12 -1.3784 1.80339   1
   6   6 -12 1.86482 1.81177   2
   5  -6 -12 0.10218 1.49569   1
  -5  -6  12 -0.5183 1.72134   2
   5   6 -12 2.93576 1.70495   2
  -5   6  12 2.28685 1.52731   4
  -5   6  12 1.11424 1.54864   1
   4  -6 -12 2.45498 1.42407   1
  -4  -6  12 3.18516 1.66349   2
  -4   6  12 3.47286 1.49742   1
  -4   6  12 5.05466 1.59735   4
   4   6 -12 5.95441 1.81208   2
   3  -6 -12 5.37380 1.48084   1
  -3  -6  12 6.40619 1.53603   2
  -3   6  12 6.53813 1.74467   4
  -3   6  12 8.20850 1.60493   1
   3   6 -12 9.24844 1.86863   2
  -2  -6  12 4.29835 1.31682   1
  -2   6  12 0.61196 1.34142   1
  -2   6  12 1.47705 1.44313   4
   2   6 -12 0.88933 1.53915   2
  -1  -6  12 11.4671 1.70662   1
   1   6 -12 12.7802 1.94019   2
  -1   6  12 13.0242 1.88264   4
  -1   6  12 15.8264 1.78033   1
   0  -6  12 0.02248 1.40394   1
   0   6  12 2.80366 1.29620   1
   0   6 -12 1.35499 1.49724   2
   0   6  12 0.29305 1.47360   4
   1  -6  12 13.3989 1.90234   1
  -1   6 -12 11.5594 1.88401   2
   1   6  12 12.6497 1.60627   1
  -2  -6 -12 34.1259 2.27118   2
   2  -6  12 27.7991 2.29886   1
   2   6  12 30.2091 2.24463   1
  -2   6 -12 28.2550 2.43838   2
   3  -6  12 40.0590 2.86337   1
  -3  -6 -12 39.1679 2.47361   2
  -3   6 -12 36.8274 2.62014   2
   3   6  12 39.1310 2.61902   1
  -4  -6 -12 0.00705 1.40814   2
   4  -6  12 2.13236 1.90921   1
   4   6  12 0.57422 1.37624   1
  -4   6 -12 3.22720 1.53614   2
   5  -6  12 8.68412 2.28829   1
  -5  -6 -12 9.71072 1.94556   2
  -5   6 -12 10.1664 1.87788   2
  -6  -6 -12 -0.7954 1.75839   2
   6  -6  12 0.67689 2.11951   1
  -7  -6 -12 1.85441 1.86975   2
   7  -6  12 3.10895 2.21083   1
  -7  -7  12 -3.3255 2.06149   2
   7  -7 -12 4.14098 2.26227   1
   7   7 -12 -0.6815 2.34014   2
  -7   7  12 0.14158 2.01710   1
  -6  -7  12 11.7699 2.18470   2
   6  -7 -12 6.58846 2.18840   1
  -6   7  12 10.9327 2.21649   1
   6   7 -12 12.8150 2.54815   2
   5  -7 -12 2.23139 1.74414   1
  -5  -7  12 4.19463 1.74692   2
   5   7 -12 0.22513 1.72613   2
  -5   7  12 1.97528 1.59997   4
  -5   7  12 5.95240 1.88235   1
   4  -7 -12 2.32594 1.65825   1
  -4  -7  12 1.97396 1.71287   2
  -4   7  12 -0.2791 1.54452   4
  -4   7  12 1.86000 1.83824   1
   4   7 -12 0.92976 1.65609   2
   3  -7 -12 0.74495 1.50484   1
  -3   7  12 0.66098 1.72678   1
   3   7 -12 1.59386 1.71079   2
  -3   7  12 0.01215 1.49619   4
   2  -7 -12 8.42283 1.69242   1
   2   7 -12 5.63213 1.85348   2
  -2   7  12 5.19595 1.61874   1
  -2   7  12 6.02241 1.71358   4
   1  -7 -12 4.67698 1.55145   1
  -1  -7  12 5.36809 1.60016   1
  -1   7  12 3.89715 1.54086   1
  -1   7  12 4.44235 1.59792   4
   1   7 -12 6.29531 1.90090   2
   0  -7  12 12.7894 1.87112   1
   0   7 -12 8.54788 1.90766   2
   0   7  12 10.4225 1.84669   1
   0   7  12 6.08197 2.00457   4
   1  -7  12 0.54404 1.40998   1
   1   7  12 1.21872 1.87767   4
   1   7  12 2.22644 1.56791   1
  -1   7 -12 2.76341 1.70342   2
   2  -7  12 2.31537 1.83526   1
  -2   7 -12 -0.3309 1.63799   2
   2   7  12 2.64203 1.50828   1
   3  -7  12 18.0069 2.28557   1
   3   7  12 24.5718 2.13757   1
   4  -7  12 22.5896 2.51072   1
  -5  -7 -12 2.74523 1.75407   2
   5  -7  12 4.07857 2.00285   1
  -6  -7 -12 -0.0794 1.94424   2
   6  -7  12 1.19076 2.08253   1
   6  -8 -12 2.73485 2.00185   1
  -6  -8  12 2.28536 2.24307   2
   6   8 -12 1.55473 2.30516   2
  -6   8  12 3.93207 2.15032   1
  -5  -8  12 11.1905 2.28495   2
   5  -8 -12 8.69266 2.35462   1
   5   8 -12 5.51888 2.31159   2
  -5   8  12 11.0784 2.41590   1
  -4  -8  12 1.99584 1.87177   2
   4  -8 -12 0.98509 1.78318   1
  -4   8  12 0.67723 1.73521   4
   4   8 -12 -2.7828 1.96494   2
  -4   8  12 -0.6039 1.80592   1
   3  -8 -12 6.36555 1.92231   1
  -3   8  12 4.58184 1.85224   4
  -3   8  12 4.25166 1.86380   1
   3   8 -12 5.17595 2.09641   2
   2  -8 -12 0.46123 1.81201   1
  -2   8  12 0.21752 1.82824   1
  -2   8  12 -0.8171 1.65519   4
   2   8 -12 -1.2605 1.79568   2
   1  -8 -12 -1.7731 1.65720   1
  -1  -8  12 -0.4287 1.66792   1
  -1   8  12 -1.1273 1.69400   4
  -1   8  12 -0.8567 1.70351   1
   0  -8 -12 5.82745 1.68855   1
   0  -8  12 4.25498 1.79977   1
   0   8  12 3.15631 1.97089   4
   0   8  12 5.75576 1.66173   1
  -1  -8 -12 3.23095 1.68044   1
   1  -8  12 1.53957 1.83109   1
   1   8  12 2.03547 2.04746   4
   1   8  12 -0.0744 1.63197   1
   2  -8  12 -1.1183 1.69792   1
  -2  -8 -12 1.18022 1.62773   1
   2   8  12 1.32523 2.14990   4
   2   8  12 0.47520 1.58197   1
   3  -8  12 4.26980 2.15038   1
   4  -8  12 3.34663 2.08920   1
   4  -9 -12 7.22466 2.45305   1
  -4   9  12 5.35500 2.44751   1
  -4   9  12 4.00286 2.24541   4
   3  -9 -12 -1.6604 2.09123   1
  -3   9  12 -1.1681 1.88122   4
  -3   9  12 1.26349 1.96940   1
   2  -9 -12 0.15105 2.05631   1
  -2   9  12 0.20167 2.08759   1
  -2   9  12 1.15134 1.89800   4
   1  -9 -12 6.78707 2.19079   1
  -1   9  12 7.51980 2.32079   4
  -1   9  12 7.57625 2.19050   1
   0  -9 -12 -1.6680 1.57911   1
   0  -9  12 -2.3404 1.85401   1
   0   9  12 -0.8758 2.02378   4
   0   9  12 0.33298 1.65624   1
  -1  -9 -12 -2.3660 1.71159   1
   1  -9  12 1.88639 1.96645   1
   1   9  12 -1.0327 1.74511   1
   1   9  12 0.83857 2.16664   4
   2  -9  12 0.05634 2.15594   1
   2   9  12 5.50871 2.33995   4
  10   0 -13 2.00479 2.22581   2
 -10   0  13 -1.8657 2.00882   2
 -10   0  13 -0.1548 0.83412   3
   9   0 -13 5.43859 2.10563   2
  -9   0  13 6.03011 2.04282   2
  -9   0  13 7.16303 0.75720   3
   8   0 -13 -0.5685 1.72563   2
  -8   0  13 0.46062 1.64466   2
  -7   0  13 158.885 5.78379   2
   7   0 -13 155.058 5.47920   1
   7   0 -13 159.242 5.86418   2
  -7   0  13 158.039 5.47787   1
   6   0 -13 0.63490 1.28169   2
  -6   0  13 -0.8262 1.10911   2
  -6   0  13 -1.3601 0.96205   1
   5   0 -13 2.82753 1.24678   2
  -5   0  13 2.79406 1.02802   1
  -5   0  13 4.12937 1.16867   2
  -4   0  13 -0.2966 0.39658   3
   4   0 -13 -0.5771 1.18678   2
  -4   0  13 -0.8641 0.94239   1
  -4   0  13 0.30473 1.09505   2
  -4   0  13 0.05680 0.71118   4
   3   0 -13 570.140 17.8062   2
  -3   0  13 574.124 16.7550   4
  -3   0  13 591.772 19.0698   3
  -3   0  13 582.281 17.6032   1
  -2   0  13 1.24655 0.72711   4
  -2   0  13 -0.9681 0.89230   1
   2   0 -13 -0.2444 1.01354   2
   1   0 -13 167.661 5.90123   2
  -1   0  13 165.809 5.75347   1
   0   0  13 0.89533 1.11477   1
   0   0 -13 1.54859 1.22099   2
  -1   0 -13 90.3586 3.54223   2
  -1   0 -13 87.3211 3.34547   3
   1   0  13 62.1285 3.19617   1
  -2   0 -13 -0.0304 0.88296   3
   2   0  13 1.50366 1.17145   1
  -2   0 -13 -0.2722 0.25351   2
   3   0  13 127.660 5.05554   1
  -3   0 -13 135.772 5.29172   3
  -4   0 -13 0.44286 1.16832   3
   4   0  13 -0.4486 1.29720   1
  -4   0 -13 0.91014 1.34857   2
  -5   0 -13 50.9649 2.90329   2
  -5   0 -13 45.3573 3.22090   3
   5   0  13 53.4555 3.34467   1
  -6   0 -13 -0.1645 1.60195   3
   6   0  13 -1.1052 1.49186   1
  -6   0 -13 -0.4987 1.62196   2
  -7   0 -13 9.64867 1.97054   2
   7   0  13 11.1425 2.06838   1
  -7   0 -13 13.5896 2.32869   3
  -8   0 -13 1.12740 2.27459   3
   8   0  13 0.94327 2.08100   1
  -8   0 -13 -0.2819 1.85388   2
 -10  -1  13 14.5949 1.42936   3
  10  -1 -13 10.3032 2.36433   2
 -10  -1  13 16.9692 2.64798   2
 -10   1  13 15.3304 2.40520   2
  10   1 -13 15.2127 2.73418   2
  -9  -1  13 -0.6511 0.81444   3
  -9  -1  13 -1.0264 1.65946   2
   9  -1 -13 -0.7391 1.56564   2
   9   1 -13 5.16306 1.93887   2
  -9   1  13 1.01859 1.53519   2
   8  -1 -13 9.14947 1.93406   2
   8  -1 -13 5.23906 1.46710   1
  -8  -1  13 6.26850 1.70713   2
   8   1 -13 7.32288 2.03642   2
  -8   1  13 11.5913 1.60239   1
  -8   1  13 7.01922 1.76216   2
  -7  -1  13 8.63888 1.65841   2
   7  -1 -13 6.82407 1.38053   1
   7  -1 -13 5.49259 1.66741   2
  -7   1  13 9.05953 1.64426   2
   7   1 -13 8.48510 1.73156   2
  -7   1  13 7.88235 1.47722   1
  -6  -1  13 0.23715 0.93766   1
   6  -1 -13 -0.3496 1.16238   2
  -6  -1  13 -1.4628 1.30766   2
  -6   1  13 0.21427 1.00896   1
  -6   1  13 -0.6712 1.06053   2
   6   1 -13 0.58057 1.50109   2
   5  -1 -13 -1.4128 1.03701   2
  -5  -1  13 -0.6762 1.11642   2
  -5  -1  13 -0.0957 0.91376   1
  -5   1  13 0.31499 0.99588   2
  -5   1  13 0.20815 1.07166   1
   5   1 -13 -0.1796 1.19044   2
  -4  -1  13 15.5883 1.39110   1
   4  -1 -13 15.6417 1.63274   2
  -4  -1  13 12.2644 1.49480   2
   4   1 -13 14.1919 1.57712   2
  -4   1  13 15.1941 1.51642   1
  -4   1  13 16.2161 1.57731   2
  -4   1  13 15.4990 1.26666   4
  -3  -1  13 13.4456 0.98053   4
   3  -1 -13 18.0632 1.66251   2
  -3  -1  13 17.2259 1.61134   2
  -3  -1  13 13.3201 1.34776   1
  -3   1  13 18.2715 1.08520   3
  -3   1  13 19.0656 1.35046   4
  -3   1  13 16.8295 1.54637   1
   3   1 -13 15.6839 1.62457   2
   2  -1 -13 170.918 5.91032   2
  -2  -1  13 160.946 5.74505   1
  -2   1  13 163.886 5.33792   4
  -2   1  13 170.375 5.85617   3
  -2   1  13 167.770 5.74686   1
   2   1 -13 163.204 5.85142   2
  -1  -1  13 -0.0789 0.94508   1
   1  -1 -13 0.40916 1.01447   2
  -1   1  13 -1.4235 0.87713   1
   1   1 -13 -0.4049 1.05494   2
   0  -1  13 115.754 4.38317   1
   0  -1 -13 103.762 4.25176   2
  -1  -1 -13 24.6628 1.94852   2
  -1   1 -13 27.2616 1.74758   3
   1   1  13 27.0790 1.98296   1
  -2  -1 -13 163.291 6.21687   3
  -2  -1 -13 157.769 5.78554   2
  -2   1 -13 170.861 6.23157   3
   2   1  13 173.571 5.94902   1
   3  -1  13 0.66682 1.39194   1
  -3  -1 -13 0.69284 1.08189   2
  -3  -1 -13 -0.6695 1.00995   3
  -3   1 -13 0.74153 1.24088   2
  -3   1 -13 2.23569 1.10643   3
   3   1  13 0.66371 1.19936   1
  -4  -1 -13 38.4134 2.72567   3
  -4  -1 -13 34.6744 2.39984   2
   4  -1  13 31.7275 2.47120   1
  -4   1 -13 34.8277 2.38468   2
  -4   1 -13 36.6732 2.64753   3
   4   1  13 35.1919 2.58287   1
  -5  -1 -13 -0.4166 1.34099   2
   5  -1  13 1.21012 1.65638   1
  -5  -1 -13 0.97871 1.50027   3
   5   1  13 3.21221 1.66497   1
  -5   1 -13 1.36886 1.54354   2
  -5   1 -13 2.78062 1.50090   3
  -6  -1 -13 -0.1797 1.69349   3
   6  -1  13 -1.6080 1.77380   1
  -6  -1 -13 0.39860 1.64242   2
  -6   1 -13 -0.5200 1.66886   3
  -6   1 -13 -0.2312 1.62715   2
   6   1  13 0.88687 1.68874   1
   7  -1  13 -0.6127 1.68701   1
  -7  -1 -13 -0.1228 1.65070   2
  -7  -1 -13 3.17536 2.15253   3
   7   1  13 1.61004 1.80047   1
  -7   1 -13 1.06153 1.67938   2
  -7   1 -13 0.99718 1.90919   3
  -8  -1 -13 1.56208 2.58149   3
  -8  -1 -13 2.23336 1.94944   2
   8  -1  13 4.95266 2.38132   1
  -8   1 -13 2.58828 1.96806   2
  -8   1 -13 4.00342 2.48713   3
 -10  -2  13 3.87057 2.14858   2
  10  -2 -13 2.35081 2.07673   2
 -10   2  13 1.51366 1.89150   2
  10   2 -13 5.28601 2.28794   2
   9  -2 -13 -0.3221 1.78392   2
  -9  -2  13 2.58079 2.09991   2
  -9   2  13 1.27586 1.71982   2
   9   2 -13 0.46036 2.16981   2
   8  -2 -13 42.3843 2.99876   2
  -8  -2  13 41.2461 3.04090   2
   8  -2 -13 40.9080 2.73673   1
  -8   2  13 40.9893 2.70287   1
  -8   2  13 37.3285 2.66324   2
   8   2 -13 33.4949 2.86100   2
   7  -2 -13 43.3122 2.87562   2
   7  -2 -13 43.8230 2.68386   1
  -7  -2  13 50.0078 3.18613   2
   7   2 -13 47.4136 3.24890   2
  -7   2  13 47.3549 2.80555   1
  -7   2  13 45.6778 2.73970   2
   6  -2 -13 13.8239 1.72510   2
  -6  -2  13 15.1534 1.95444   2
  -6   2  13 16.9419 1.71664   2
  -6   2  13 16.8345 1.65825   1
   6   2 -13 14.8376 2.03972   2
  -5  -2  13 0.75769 1.32336   2
  -5  -2  13 1.23111 0.93046   1
   5  -2 -13 0.68827 1.19864   2
  -5   2  13 0.38056 1.02857   4
  -5   2  13 -0.0478 1.05758   2
  -5   2  13 0.41473 1.04262   1
   5   2 -13 1.91491 1.31833   2
  -4  -2  13 96.4684 3.64188   1
   4  -2 -13 97.1083 3.88234   2
  -4   2  13 102.148 3.81417   1
  -4   2  13 90.5735 3.53532   4
   3  -2 -13 29.8620 2.08042   2
  -3  -2  13 30.5463 1.99461   1
  -3   2  13 28.6347 1.83024   4
  -3   2  13 29.2382 1.95964   1
   2  -2 -13 18.4078 1.74800   2
  -2  -2  13 17.4061 1.67269   1
  -2   2  13 19.8930 1.71419   1
  -2   2  13 20.2733 1.57586   4
  -1  -2  13 119.331 4.44952   1
   1  -2 -13 110.744 4.32098   2
   1   2 -13 109.224 4.41302   2
   0  -2  13 0.47823 1.07946   1
   0  -2 -13 2.06143 1.04656   2
   0   2  13 1.32103 0.98795   1
   0   2 -13 1.08864 1.21573   2
   1  -2  13 39.9581 2.61940   1
  -1  -2 -13 41.0778 2.38887   2
  -1   2 -13 44.4405 2.60716   2
   1   2  13 39.2341 2.32306   1
  -2  -2 -13 8.84598 1.32351   2
   2   2  13 10.6405 1.57936   1
  -2   2 -13 7.83188 1.52342   2
   3  -2  13 99.6343 4.25866   1
  -3  -2 -13 97.1050 3.92849   2
  -3   2 -13 99.7934 4.02048   2
   3   2  13 93.8796 4.13456   1
  -4  -2 -13 11.2347 1.62792   2
   4  -2  13 13.2389 1.81837   1
  -4   2 -13 12.6186 1.65395   2
   4   2  13 13.0435 1.67796   1
   5  -2  13 -0.6389 1.69218   1
  -5  -2 -13 -0.5899 1.35990   2
   5   2  13 0.32870 1.53270   1
  -5   2 -13 -0.0865 1.36459   2
  -6  -2 -13 10.0141 1.98779   2
   6  -2  13 10.7632 2.00910   1
  -6   2 -13 12.0579 2.03132   2
   6   2  13 9.78918 1.88302   1
  -7  -2 -13 3.33140 2.04949   2
   7  -2  13 3.91818 1.94830   1
  -7   2 -13 4.38486 1.99273   2
   7   2  13 1.20334 1.73234   1
   8  -2  13 0.08296 2.21618   1
  -8  -2 -13 -2.3597 1.75404   2
  -8   2 -13 0.71028 1.88003   2
   9  -3 -13 5.76677 1.84776   1
  -9  -3  13 2.61218 2.23579   2
   9   3 -13 3.19261 2.25554   2
  -9   3  13 10.0326 2.08645   1
   8  -3 -13 10.4097 1.91638   1
  -8  -3  13 8.91207 1.94855   2
   8   3 -13 10.6776 2.12705   2
  -8   3  13 10.0140 1.93043   1
   7  -3 -13 19.4355 1.94087   1
  -7  -3  13 20.3187 2.18434   2
   7  -3 -13 19.4528 1.97309   2
  -7   3  13 19.7975 1.89692   2
   7   3 -13 20.9193 2.27106   2
  -7   3  13 19.4359 2.06380   1
   6  -3 -13 8.86247 1.53055   2
   6  -3 -13 8.90948 1.63673   1
  -6  -3  13 10.1907 1.68333   2
   6   3 -13 9.36572 1.79434   2
  -6   3  13 8.74849 1.54096   1
  -6   3  13 8.45230 1.39476   2
  -5  -3  13 18.1025 1.54370   1
  -5  -3  13 19.4861 2.02210   2
   5  -3 -13 15.8321 1.72883   2
  -5   3  13 20.5338 1.71368   4
  -5   3  13 15.0842 1.70241   1
   5   3 -13 19.2514 2.11554   2
   4  -3 -13 6.53250 1.36802   2
  -4  -3  13 7.52112 1.43043   2
  -4  -3  13 6.56157 1.16160   1
  -4   3  13 6.44865 1.40527   1
  -4   3  13 8.27504 1.33682   4
   4   3 -13 11.7917 1.64985   2
  -3  -3  13 48.7085 2.51386   1
  -3  -3  13 48.7528 2.81184   2
   3  -3 -13 53.5066 2.71377   2
   3   3 -13 49.8539 2.91707   2
  -3   3  13 50.9215 2.54764   4
  -3   3  13 50.2741 2.58427   1
  -2  -3  13 10.2270 1.46819   1
   2  -3 -13 8.25660 1.33288   2
   2   3 -13 6.61634 1.41024   2
  -2   3  13 7.50197 1.32572   4
  -1  -3  13 12.2040 1.48801   1
   1  -3 -13 11.0059 1.44392   2
   1   3 -13 15.3603 1.90265   2
   0  -3 -13 42.9681 2.33943   2
   0  -3  13 45.7265 2.54790   1
   0   3 -13 43.9082 2.70595   2
   0   3  13 46.4610 2.39317   1
   1  -3  13 12.7994 1.63732   1
  -1  -3 -13 18.3933 1.62476   2
  -1   3 -13 16.2274 1.98371   2
   1   3  13 14.7761 1.69853   1
   2  -3  13 54.5470 2.92005   1
  -2  -3 -13 54.5573 2.72982   2
  -2   3 -13 53.2767 2.86027   2
   2   3  13 49.7261 2.87574   1
  -3  -3 -13 2.89536 1.22876   2
   3  -3  13 4.22700 1.59151   1
   3   3  13 2.90848 1.38669   1
  -3   3 -13 3.80512 1.34367   2
   4  -3  13 10.6926 1.80204   1
  -4  -3 -13 7.62182 1.51200   2
  -4   3 -13 5.66374 1.57523   2
   4   3  13 7.91521 1.66162   1
   5  -3  13 13.9228 2.08885   1
  -5  -3 -13 14.0675 1.89577   2
  -5   3 -13 16.7888 2.08866   2
   5   3  13 16.0329 1.98987   1
  -6  -3 -13 0.84783 1.80422   2
   6  -3  13 4.12149 1.91764   1
   6   3  13 5.85687 1.76770   1
  -6   3 -13 1.67273 1.76956   2
   7  -3  13 0.22810 1.92140   1
  -7  -3 -13 1.35000 1.77713   2
  -7   3 -13 0.25713 1.67933   2
   8  -3  13 -3.5156 1.98889   1
  -8  -3 -13 -2.4931 2.12950   2
  -8   3 -13 0.72831 1.84158   2
   9  -4 -13 5.92682 1.86600   1
  -9  -4  13 7.31665 2.13980   2
  -9   4  13 12.2384 2.33583   1
   9   4 -13 5.71714 2.21479   2
   8  -4 -13 11.8396 1.96598   1
  -8  -4  13 11.8157 2.12292   2
  -8   4  13 15.9687 2.29866   1
   8   4 -13 8.35236 2.13071   2
  -7  -4  13 20.5423 2.30393   2
   7  -4 -13 21.8052 2.30022   1
  -7   4  13 23.3474 2.39419   1
   7   4 -13 25.0485 2.50065   2
   6  -4 -13 38.3688 2.82036   1
  -6  -4  13 39.9597 2.87786   2
  -6   4  13 36.3026 2.64094   1
   6   4 -13 40.0059 2.94358   2
  -5  -4  13 9.85745 1.71690   2
   5  -4 -13 11.0090 1.77933   1
  -5   4  13 7.15970 1.56261   1
   5   4 -13 14.1570 2.08448   2
  -5   4  13 7.93696 1.47841   4
  -4  -4  13 16.8772 1.85587   2
  -4  -4  13 20.7039 1.63386   1
   4  -4 -13 17.1530 1.69245   2
  -4   4  13 20.3892 1.77423   4
  -4   4  13 20.4801 1.98905   1
   4   4 -13 14.0126 1.83278   2
  -3  -4  13 10.5236 1.62766   2
  -3  -4  13 13.5843 1.55827   1
   3  -4 -13 14.1314 1.57146   2
  -3   4  13 12.3648 1.53801   1
  -3   4  13 16.5890 1.76617   4
   3   4 -13 16.7074 1.86250   2
   2  -4 -13 5.66272 1.20289   2
  -2  -4  13 7.30878 1.39296   1
   2   4 -13 5.53204 1.45327   2
  -2   4  13 5.51027 1.25554   1
  -2   4  13 5.46152 1.29146   4
  -1  -4  13 53.3749 2.78706   1
   1  -4 -13 54.8412 2.59108   2
  -1   4  13 57.0617 2.77215   1
  -1   4  13 57.4571 2.78369   4
   1   4 -13 53.7879 3.03785   2
   0  -4  13 13.2704 1.75811   1
   0  -4 -13 13.3122 1.37193   2
   0   4  13 10.1509 1.43861   1
   0   4 -13 11.4081 1.88379   2
  -1  -4 -13 75.9817 3.14587   2
   1  -4  13 74.6786 3.45718   1
   1   4  13 67.9471 3.36313   1
  -1   4 -13 79.0447 3.63323   2
   2  -4  13 8.23881 1.63480   1
  -2  -4 -13 10.7227 1.49050   2
   2   4  13 11.1460 1.63133   1
  -2   4 -13 9.54351 1.84318   2
   3  -4  13 13.4292 2.00702   1
  -3  -4 -13 16.3039 1.78574   2
   3   4  13 14.2091 1.76041   1
  -3   4 -13 13.0750 1.71345   2
  -4  -4 -13 1.34923 1.34546   2
   4  -4  13 -0.9144 1.64062   1
   4   4  13 2.23147 1.47517   1
  -4   4 -13 3.19046 1.58266   2
  -5  -4 -13 27.0059 2.50062   2
   5  -4  13 25.6507 2.53640   1
   5   4  13 27.1194 2.26662   1
  -5   4 -13 27.5997 2.41687   2
  -6  -4 -13 -0.1821 1.78423   2
   6  -4  13 1.13640 1.90652   1
  -6   4 -13 1.13852 1.74018   2
   7  -4  13 3.31252 2.41504   1
  -7  -4 -13 0.64702 1.83878   2
  -7   4 -13 2.10502 1.92070   2
   8  -5 -13 8.02281 2.15790   1
  -8  -5  13 8.57783 2.43168   2
   8   5 -13 8.72929 2.53390   2
  -8   5  13 4.35695 2.01428   1
   7  -5 -13 27.2137 2.68436   1
  -7  -5  13 27.7966 2.80653   2
  -7   5  13 27.5862 2.57366   1
   7   5 -13 29.7408 2.81705   2
  -6  -5  13 1.20101 1.57696   2
   6  -5 -13 -0.8510 1.63124   1
  -6   5  13 1.37259 1.54613   1
   6   5 -13 -1.6683 1.61968   2
   5  -5 -13 71.8633 3.54659   1
  -5  -5  13 74.4620 3.67954   2
  -5   5  13 77.7249 3.62283   4
  -5   5  13 69.2117 3.78645   1
   5   5 -13 68.1442 3.69716   2
  -4  -5  13 3.53880 1.64124   2
   4  -5 -13 3.52021 1.39182   1
  -4   5  13 4.63319 1.41950   4
   4   5 -13 2.75806 1.50062   2
  -4   5  13 3.93297 1.46721   1
  -3  -5  13 16.8211 1.93652   2
  -3  -5  13 18.7763 1.77326   1
  -3   5  13 16.4626 1.84944   1
  -3   5  13 18.9590 1.99667   4
   3   5 -13 21.3357 2.25361   2
  -2  -5  13 17.7252 1.81126   1
  -2   5  13 16.9131 1.86927   4
  -2   5  13 15.1814 1.72572   1
   2   5 -13 14.8875 1.87352   2
   1  -5 -13 2.06113 1.00881   2
  -1  -5  13 1.44270 1.32073   1
  -1   5  13 0.34259 1.28437   4
  -1   5  13 1.59145 1.20528   1
   1   5 -13 7.75932 1.87815   2
   0  -5  13 1.56243 1.49097   1
   0  -5 -13 4.68878 1.10430   2
   0   5  13 5.06885 1.31593   1
   0   5  13 3.48340 1.45733   4
   0   5 -13 5.75296 1.71039   2
   1  -5  13 1.06003 1.51462   1
  -1  -5 -13 0.23174 1.07294   2
   1   5  13 1.04232 1.18580   1
  -1   5 -13 1.28390 1.57722   2
   2  -5  13 41.8452 2.85304   1
  -2  -5 -13 45.0333 2.51290   2
   2   5  13 47.2692 2.80633   1
  -2   5 -13 41.1850 2.80416   2
  -3  -5 -13 22.1291 1.98887   2
   3  -5  13 23.0201 2.34052   1
   3   5  13 20.8967 2.00627   1
  -3   5 -13 18.7347 2.08645   2
  -4  -5 -13 26.0015 2.30460   2
   4  -5  13 26.1808 2.48384   1
   4   5  13 23.5918 2.10107   1
  -4   5 -13 28.3756 2.39791   2
   5  -5  13 5.59472 2.11968   1
  -5  -5 -13 1.36234 1.72552   2
  -5   5 -13 0.34672 1.61666   2
  -6  -5 -13 1.49161 1.93413   2
   6  -5  13 2.30630 1.98513   1
  -6   5 -13 1.20938 1.66665   2
  -7  -5 -13 3.47133 2.17272   2
   7  -5  13 4.37797 2.53372   1
  -7   5 -13 4.72791 2.02096   2
  -8  -6  13 7.10352 2.26419   2
   8  -6 -13 9.59371 2.18181   1
  -8   6  13 8.41483 2.28717   1
   8   6 -13 6.51875 2.59633   2
  -7  -6  13 10.5468 2.21958   2
   7  -6 -13 14.6829 2.29272   1
  -7   6  13 13.0186 2.28580   1
   7   6 -13 18.0983 2.59886   2
   6  -6 -13 35.6522 2.96455   1
  -6  -6  13 40.7616 3.20944   2
   6   6 -13 33.2197 3.11153   2
  -6   6  13 31.5655 2.79150   1
   5  -6 -13 6.19499 1.77262   1
  -5  -6  13 5.59816 1.99131   2
   5   6 -13 7.08029 2.12283   2
  -5   6  13 2.85196 1.62134   4
  -5   6  13 3.47675 1.82365   1
   4  -6 -13 61.4408 3.44336   1
  -4  -6  13 58.3585 3.49231   2
  -4   6  13 47.3260 3.13983   1
  -4   6  13 53.2105 3.09680   4
   4   6 -13 56.9344 3.62475   2
   3  -6 -13 18.2310 2.11774   1
  -3   6  13 16.9207 2.09668   4
  -3   6  13 12.3977 1.85414   1
   3   6 -13 14.0474 2.18328   2
  -2  -6  13 12.6228 1.68198   1
   2   6 -13 13.2343 2.04353   2
  -2   6  13 12.9349 1.96376   4
  -2   6  13 13.2566 1.85679   1
  -1  -6  13 -0.2227 1.38054   1
   1   6 -13 2.61898 1.71602   2
  -1   6  13 0.95077 1.54579   1
  -1   6  13 1.63483 1.65170   4
   0  -6  13 20.8067 2.11451   1
   0   6 -13 17.3378 2.22085   2
   0   6  13 15.8415 1.84436   1
   0   6  13 15.1765 2.03512   4
   1  -6  13 2.26073 1.65401   1
   1   6  13 2.07642 1.32759   1
  -1   6 -13 4.06092 1.72221   2
   2  -6  13 6.66971 1.70500   1
  -2  -6 -13 3.51482 1.30428   2
  -2   6 -13 6.09710 1.82970   2
   2   6  13 4.39817 1.41726   1
  -3  -6 -13 7.94782 1.58748   2
   3  -6  13 7.32113 2.03480   1
   3   6  13 7.80060 1.63758   1
  -3   6 -13 5.13276 1.70250   2
  -4  -6 -13 4.75395 1.66530   2
   4  -6  13 4.73549 1.86688   1
   4   6  13 5.60810 1.56363   1
  -4   6 -13 6.05751 1.73579   2
  -5  -6 -13 -2.4800 1.65541   2
   5  -6  13 -2.1516 1.72879   1
  -5   6 -13 0.89559 1.65109   2
   6  -6  13 -0.5815 2.26160   1
  -6  -6 -13 -1.8695 1.63564   2
   7  -7 -13 1.67425 1.99880   1
  -7  -7  13 7.83112 2.43846   2
   7   7 -13 5.85157 2.34348   2
  -7   7  13 5.40317 2.22718   1
  -6  -7  13 1.41420 1.86172   2
   6  -7 -13 -1.0938 1.74450   1
   6   7 -13 1.96810 2.31166   2
  -6   7  13 1.24444 1.97322   1
  -5  -7  13 21.5996 2.41105   2
   5  -7 -13 21.6941 2.41722   1
  -5   7  13 18.1950 2.26389   4
   5   7 -13 20.8466 2.65651   2
  -5   7  13 18.1862 2.59655   1
   4  -7 -13 8.31209 2.06885   1
  -4  -7  13 7.94861 1.82445   2
   4   7 -13 6.30798 2.19799   2
  -4   7  13 8.66930 1.95582   1
  -4   7  13 7.48756 1.90882   4
   3  -7 -13 44.8514 3.32128   1
  -3   7  13 42.3748 2.98962   4
   3   7 -13 51.2392 3.47585   2
  -3   7  13 42.2722 3.07706   1
   2  -7 -13 8.62879 1.76361   1
   2   7 -13 7.21335 2.08107   2
  -2   7  13 8.33821 1.82251   1
  -2   7  13 6.41272 1.76209   4
  -1  -7  13 20.9293 2.15834   1
   1  -7 -13 18.2573 2.10101   1
  -1   7  13 22.0347 2.37914   4
   1   7 -13 16.8999 2.38557   2
  -1   7  13 19.5567 2.26099   1
   0  -7  13 -0.1309 1.62775   1
   0   7  13 1.10363 1.65417   4
   0   7  13 -0.0864 1.55371   1
   0   7 -13 1.27249 1.78166   2
   1  -7  13 1.17471 1.60696   1
   1   7  13 1.20745 1.59878   1
  -1   7 -13 2.84226 1.74815   2
   1   7  13 1.07464 1.91922   4
   2  -7  13 -0.5438 1.63101   1
  -2   7 -13 -0.3658 1.63744   2
   2   7  13 3.97046 1.63640   1
   3  -7  13 2.80109 2.06175   1
   3   7  13 1.64654 1.59812   1
   4  -7  13 3.83598 2.21820   1
   5  -7  13 2.39581 2.05010   1
  -5  -7 -13 -0.5990 1.69689   2
   5  -8 -13 11.0121 2.42550   1
  -5  -8  13 9.38529 2.32681   2
  -5   8  13 2.40072 2.04794   1
  -5   8  13 5.77551 1.97884   4
   5   8 -13 8.34326 2.25355   2
  -4  -8  13 31.8924 2.87352   2
   4  -8 -13 25.7153 2.73124   1
  -4   8  13 28.5612 2.82541   1
  -4   8  13 28.1998 2.69970   4
   4   8 -13 29.9307 2.86307   2
   3  -8 -13 1.91978 1.80315   1
  -3   8  13 1.20827 1.81985   1
   3   8 -13 6.35016 2.10918   2
  -3   8  13 2.76247 1.77894   4
   2  -8 -13 11.6698 2.26420   1
  -2   8  13 9.22379 1.99838   1
   2   8 -13 10.5422 2.34889   2
  -2   8  13 8.74419 2.26569   4
  -1  -8  13 0.61219 1.69312   1
   1  -8 -13 1.53274 1.81463   1
  -1   8  13 1.14350 1.67055   1
   1   8 -13 1.69455 1.99887   2
  -1   8  13 0.12182 2.02252   4
   0  -8  13 0.28983 1.78319   1
   0  -8 -13 2.96500 1.85808   1
   0   8  13 1.81338 2.01031   4
   0   8  13 2.28473 1.85123   1
   1  -8  13 -0.2075 1.69361   1
  -1  -8 -13 0.97631 1.50931   1
   1   8  13 1.00097 1.57511   1
   1   8  13 3.80370 1.96211   4
   2  -8  13 4.54933 2.18366   1
   2   8  13 2.41660 2.00119   4
   2   8  13 3.51621 1.67998   1
   3  -8  13 1.31568 1.98281   1
   4  -8  13 0.36951 2.07336   1
   3  -9 -13 4.42279 2.12879   1
  -3   9  13 6.55256 2.20011   1
  -3   9  13 4.93464 2.35658   4
   2  -9 -13 -2.1295 2.05754   1
  -2   9  13 3.14777 2.19215   1
  -2   9  13 0.34911 2.20692   4
   1  -9 -13 6.29878 2.18154   1
  -1   9  13 8.35697 2.17682   4
  -1   9  13 5.22353 2.13468   1
   0  -9 -13 2.20406 2.06108   1
   0  -9  13 0.81035 2.01810   1
   0   9  13 2.68171 2.26099   4
   0   9  13 2.26488 2.06678   1
   1  -9  13 15.0804 2.52739   1
  -1  -9 -13 9.13116 2.17095   1
   1   9  13 12.3824 2.26275   1
   1   9  13 8.73558 2.55171   4
   2   9  13 0.70930 2.33974   4
  10   0 -14 7.71621 2.23894   2
 -10   0  14 10.3127 1.05512   3
 -10   0  14 11.2232 2.22828   2
  -9   0  14 0.09152 0.59769   3
   9   0 -14 1.51050 1.80443   2
  -9   0  14 -0.8300 1.68184   2
  -8   0  14 94.6997 4.42755   2
   8   0 -14 90.1900 4.49627   2
  -7   0  14 0.76186 1.18776   1
   7   0 -14 1.37310 1.74720   2
  -7   0  14 0.44436 1.56630   2
   6   0 -14 90.4128 4.09360   2
  -6   0  14 90.5723 3.97837   2
  -6   0  14 89.1019 3.62781   1
   5   0 -14 0.23120 1.41859   2
  -5   0  14 0.16514 1.06295   1
  -5   0  14 -0.1137 1.25550   2
  -5   0  14 -0.2884 0.42667   3
  -4   0  14 61.6619 2.88141   2
  -4   0  14 60.8673 2.73963   1
   4   0 -14 58.6830 2.97513   2
  -4   0  14 61.8261 2.41374   4
  -3   0  14 -1.3298 1.02486   1
  -3   0  14 -0.4997 0.72740   4
   3   0 -14 -0.2227 1.10856   2
   2   0 -14 0.53823 1.17585   2
  -2   0  14 1.60713 1.03341   1
  -2   0  14 1.06705 0.78395   4
   1   0 -14 1.44684 1.30203   2
  -1   0  14 0.30594 1.13479   1
   0   0 -14 -0.3564 1.38293   2
   0   0  14 -1.0962 0.95011   1
  -1   0 -14 0.94719 1.45932   2
   1   0  14 0.20152 0.23926   1
   3   0  14 0.82414 1.50989   1
  -3   0 -14 0.60828 1.31766   2
   4   0  14 25.6660 2.30025   1
  -4   0 -14 19.1822 2.05798   3
  -4   0 -14 17.0847 1.86655   2
  -5   0 -14 2.87813 1.57916   3
   5   0  14 -0.5665 1.68276   1
  -5   0 -14 -2.4334 1.30415   2
   6   0  14 18.1644 2.31093   1
  -6   0 -14 16.4879 2.27167   2
  -6   0 -14 21.6263 2.62504   3
   7   0  14 -2.4738 1.67529   1
  -7   0 -14 2.77223 2.03351   2
  -8   0 -14 7.63866 2.24739   2
   8   0  14 7.67784 2.39207   1
  10  -1 -14 -1.0437 2.11609   2
  10   1 -14 -1.1847 2.34000   2
   9  -1 -14 8.65662 1.99838   2
  -9  -1  14 10.9809 2.32541   2
  -9   1  14 13.1874 2.02283   2
   9   1 -14 13.7881 2.51638   2
   8  -1 -14 1.47905 1.36899   1
  -8  -1  14 1.16852 1.87131   2
   8  -1 -14 1.18246 1.79804   2
   8   1 -14 2.37394 1.97217   2
  -8   1  14 2.23755 1.68403   2
  -8   1  14 2.53061 1.44325   1
   7  -1 -14 10.7858 1.56886   1
   7  -1 -14 7.66151 1.87842   2
  -7  -1  14 10.6031 1.93216   2
   7   1 -14 11.6917 1.95354   2
  -7   1  14 11.3413 1.60730   1
  -7   1  14 10.0548 1.74415   2
   6  -1 -14 0.30559 1.37268   2
  -6  -1  14 -0.5636 1.06835   1
  -6  -1  14 0.45836 1.30257   2
  -6   1  14 1.03993 1.19021   1
   6   1 -14 0.41345 1.56171   2
  -6   1  14 1.07118 1.31875   2
  -5  -1  14 46.5067 2.71981   2
   5  -1 -14 56.4393 2.96311   2
  -5  -1  14 50.5146 2.50464   1
  -5   1  14 48.5998 2.75523   2
  -5   1  14 55.7856 2.45482   4
   5   1 -14 52.6257 2.88568   2
  -5   1  14 49.3454 2.56394   1
  -4  -1  14 11.4248 1.27687   1
   4  -1 -14 12.1938 1.53733   2
  -4  -1  14 15.4906 1.65790   2
   4   1 -14 12.2923 1.62574   2
  -4   1  14 11.2449 1.50580   1
  -4   1  14 13.1607 1.27253   4
  -4   1  14 11.7445 0.89329   3
  -3  -1  14 65.6510 2.94475   1
   3  -1 -14 66.5398 3.12834   2
  -3   1  14 71.1346 2.71114   4
  -3   1  14 67.6560 3.09835   1
   3   1 -14 70.3761 3.24666   2
  -2  -1  14 24.6465 1.96068   1
   2  -1 -14 26.1191 2.11414   2
   2   1 -14 21.2766 1.95340   2
  -2   1  14 22.9468 1.62639   4
  -2   1  14 25.9500 1.92568   1
   1  -1 -14 1.89862 1.19522   2
  -1  -1  14 2.10936 1.26219   1
   1   1 -14 0.24089 0.71051   2
  -1   1  14 2.96055 1.14891   1
   0  -1  14 16.9077 1.72278   1
   0  -1 -14 21.0712 1.90326   2
  -1  -1 -14 3.86852 1.20092   2
   1   1  14 2.52943 1.15812   1
  -2  -1 -14 12.9726 1.69742   2
   2   1  14 12.5377 1.65160   1
   3  -1  14 4.09959 1.61091   1
  -3  -1 -14 10.4072 1.63559   2
  -3   1 -14 6.80051 1.43837   2
   3   1  14 7.09094 1.62682   1
  -3   1 -14 7.93918 1.44505   3
  -4  -1 -14 4.93807 1.61074   2
   4  -1  14 3.04650 1.54483   1
  -4   1 -14 2.92934 1.34438   3
   4   1  14 2.42885 1.44752   1
  -4   1 -14 -0.0198 1.30431   2
   5  -1  14 -0.2594 1.56675   1
  -5  -1 -14 -0.1485 1.41683   2
  -5   1 -14 1.23516 1.46557   2
  -5   1 -14 0.99981 1.54624   3
   5   1  14 1.47965 1.72035   1
   6  -1  14 1.54535 1.71896   1
  -6  -1 -14 -1.4226 1.70427   2
  -6   1 -14 1.10653 1.79363   2
  -6   1 -14 1.52001 1.80864   3
   6   1  14 -0.6796 1.57898   1
  -7  -1 -14 6.76949 1.96488   2
   7  -1  14 4.63860 2.33320   1
  -7   1 -14 7.78928 2.01200   2
   7   1  14 5.12859 2.13455   1
  -7   1 -14 3.63010 2.14159   3
  -8  -1 -14 2.64850 2.07466   2
   8  -1  14 -1.5037 2.29405   1
  -8   1 -14 1.39166 2.01518   2
   9  -2 -14 -2.1787 1.85115   2
  -9  -2  14 1.35603 1.86405   2
   9   2 -14 -2.0595 1.90177   2
  -9   2  14 1.84468 1.80182   2
  -8  -2  14 24.9694 2.52990   2
   8  -2 -14 26.9319 2.29489   1
   8  -2 -14 24.5057 2.39210   2
   8   2 -14 22.8182 2.54817   2
  -8   2  14 25.2528 2.26686   1
  -8   2  14 25.4155 2.35495   2
  -7  -2  14 41.6294 2.93707   2
   7  -2 -14 34.3932 2.48499   2
   7  -2 -14 35.4563 2.61347   1
  -7   2  14 31.7557 2.38581   2
  -7   2  14 35.5102 2.51417   1
   7   2 -14 37.1035 2.93047   2
  -6  -2  14 40.1644 2.88641   2
   6  -2 -14 36.8313 2.65905   2
   6   2 -14 41.3748 2.93985   2
  -6   2  14 43.9459 2.71611   1
  -6   2  14 39.7731 2.54124   2
  -5  -2  14 27.7174 2.26332   2
  -5  -2  14 28.2631 1.84820   1
   5  -2 -14 27.2995 2.14002   2
  -5   2  14 26.4608 1.94764   2
  -5   2  14 28.9908 1.95232   4
  -5   2  14 30.9410 2.17438   1
   5   2 -14 27.1182 2.38947   2
   4  -2 -14 7.97903 1.51651   2
  -4  -2  14 9.36619 1.30242   1
  -4  -2  14 7.87590 1.43520   2
   4   2 -14 6.28648 1.51027   2
  -4   2  14 9.45495 1.22327   4
  -4   2  14 5.95151 1.40509   1
  -3  -2  14 1.33424 1.12614   1
   3  -2 -14 3.39282 1.33944   2
  -3   2  14 1.12611 1.00007   4
  -3   2  14 3.24347 1.12702   1
   2  -2 -14 18.5432 1.78485   2
  -2  -2  14 15.8483 1.60301   1
  -2   2  14 19.1247 1.57022   4
  -2   2  14 15.1531 1.55063   1
   1  -2 -14 33.8986 2.38196   2
   0  -2  14 30.8988 2.16939   1
   0  -2 -14 25.8237 1.97183   2
   0   2  14 20.6480 1.77575   1
   0   2 -14 24.3600 2.24251   2
   1  -2  14 70.1023 3.39209   1
  -1  -2 -14 72.3985 3.19251   2
   1   2  14 72.5709 3.39003   1
  -1   2 -14 72.6924 3.49116   2
   2  -2  14 1.18510 0.82813   1
  -2  -2 -14 3.49668 1.24143   2
   2   2  14 5.99566 1.54772   1
  -2   2 -14 2.61827 1.32431   2
   3  -2  14 8.81436 1.82689   1
  -3  -2 -14 11.6417 1.57045   2
   3   2  14 11.3045 1.67656   1
  -3   2 -14 11.4692 1.74724   2
   4  -2  14 23.7564 2.26399   1
  -4  -2 -14 21.8171 2.07944   2
  -4   2 -14 25.5440 2.14987   2
   4   2  14 23.8871 2.13898   1
   5  -2  14 2.29240 1.88626   1
  -5  -2 -14 3.22765 1.60702   2
  -5   2 -14 4.00721 1.63900   2
   5   2  14 5.67578 1.77770   1
  -6  -2 -14 4.04541 1.91137   2
   6  -2  14 2.97600 1.85264   1
  -6   2 -14 4.88125 1.92377   2
   6   2  14 3.36744 1.83360   1
   7  -2  14 -0.2798 2.14308   1
  -7  -2 -14 0.20544 2.05010   2
   7   2  14 -0.3596 1.75410   1
  -7   2 -14 -1.2654 1.99151   2
  -8  -2 -14 1.61886 1.96503   2
   8  -2  14 2.73208 2.47478   1
  -8   2 -14 -0.9928 1.91569   2
  -9  -3  14 27.5854 2.95008   2
   9  -3 -14 17.9689 2.35306   1
  -9   3  14 18.9411 2.46202   1
   9   3 -14 23.8527 2.99644   2
  -8  -3  14 0.64468 1.98307   2
   8  -3 -14 0.50253 1.60640   1
   8   3 -14 -0.5032 2.10110   2
  -8   3  14 -0.9377 1.67670   1
   7  -3 -14 32.9363 2.47581   2
  -7  -3  14 30.5906 2.62652   2
   7  -3 -14 35.2163 2.56529   1
   7   3 -14 28.8065 2.66601   2
  -7   3  14 32.3805 2.39520   1
  -7   3  14 33.4551 2.38378   2
   6  -3 -14 9.99454 1.66799   2
   6  -3 -14 6.06473 1.52132   1
  -6  -3  14 12.1953 1.84263   2
  -6   3  14 10.8225 1.83658   1
  -6   3  14 12.1337 1.54720   2
   6   3 -14 13.1821 2.12892   2
   5  -3 -14 69.3746 3.23806   2
  -5  -3  14 64.2531 3.46149   2
  -5   3  14 65.0061 3.21777   1
  -5   3  14 68.9015 3.14464   4
   5   3 -14 65.2348 3.39562   2
  -4  -3  14 4.65948 1.39495   2
   4  -3 -14 4.65119 1.39930   2
  -4  -3  14 4.37345 1.20137   1
  -4   3  14 4.04165 1.30570   1
   4   3 -14 2.32414 1.42003   2
  -4   3  14 6.96760 1.41611   4
  -3  -3  14 73.0904 3.28320   1
   3  -3 -14 76.1857 3.40033   2
  -3   3  14 75.2339 3.41839   1
   3   3 -14 78.7340 3.59951   2
  -3   3  14 74.9431 3.25031   4
   2  -3 -14 81.0557 3.55356   2
  -2  -3  14 81.4209 3.65311   1
   2   3 -14 85.4213 3.77987   2
  -2   3  14 86.0380 3.49663   4
  -1  -3  14 20.1761 1.99599   1
   1  -3 -14 19.5433 1.76836   2
   1   3 -14 21.7918 2.19442   2
   0  -3 -14 34.3762 2.24677   2
   0  -3  14 34.6294 2.52069   1
   0   3 -14 38.0839 2.75548   2
   0   3  14 36.1668 2.28238   1
   1  -3  14 45.1953 2.76718   1
  -1  -3 -14 46.8462 2.44610   2
  -1   3 -14 46.7890 2.89914   2
   1   3  14 47.0885 2.64887   1
   2  -3  14 3.30602 1.42086   1
  -2  -3 -14 0.73618 1.24762   2
  -2   3 -14 1.34695 1.52892   2
   2   3  14 1.76336 1.41810   1
   3  -3  14 12.6220 1.81724   1
  -3  -3 -14 10.2433 1.56606   2
  -3   3 -14 10.8897 1.84944   2
   3   3  14 12.4869 1.68185   1
   4  -3  14 1.49437 1.59308   1
  -4  -3 -14 1.59177 1.52403   2
  -4   3 -14 1.03910 1.52278   2
   4   3  14 0.26367 1.49399   1
  -5  -3 -14 38.9448 2.94977   2
   5  -3  14 41.3493 3.06961   1
   5   3  14 45.5335 3.06091   1
  -5   3 -14 38.1349 2.80545   2
  -6  -3 -14 3.64449 1.96784   2
   6  -3  14 0.25065 1.88167   1
   6   3  14 1.01524 1.74201   1
  -6   3 -14 0.39512 1.86356   2
   7  -3  14 3.86377 2.50016   1
  -7  -3 -14 3.49822 2.17427   2
  -7   3 -14 5.31290 1.91766   2
  -8  -3 -14 -0.2381 2.04460   2
   8  -3  14 -3.0789 2.43581   1
  -8   3 -14 0.30647 1.89797   2
   9  -4 -14 1.36493 1.99872   1
  -9  -4  14 -0.4531 1.97520   2
   9   4 -14 0.35278 2.11432   2
  -9   4  14 0.01356 1.85075   1
  -8  -4  14 10.8937 2.21544   2
   8  -4 -14 13.3451 2.22928   1
   8   4 -14 13.0986 2.36555   2
  -8   4  14 11.5846 2.21657   1
   7  -4 -14 2.46522 1.54744   1
  -7  -4  14 0.80812 1.72099   2
   7   4 -14 1.39132 1.83502   2
  -7   4  14 3.28377 1.80824   1
   6  -4 -14 24.3618 2.21728   1
  -6  -4  14 27.4715 2.47445   2
   6   4 -14 24.8078 2.51888   2
  -6   4  14 28.5414 2.49763   1
  -5  -4  14 25.4825 2.48784   2
  -5   4  14 29.7008 2.35335   4
   5   4 -14 31.5908 2.54473   2
  -5   4  14 30.8342 2.37617   1
  -4  -4  14 22.7694 1.77550   1
   4  -4 -14 20.3833 1.87562   2
  -4  -4  14 18.7993 2.00019   2
  -4   4  14 19.4302 1.86633   4
   4   4 -14 26.8476 2.38371   2
  -4   4  14 21.1670 2.00826   1
  -3  -4  14 37.7780 2.43167   1
   3  -4 -14 37.2745 2.46582   2
  -3   4  14 43.2372 2.55521   1
   3   4 -14 41.5374 2.75986   2
  -3   4  14 44.3134 2.63785   4
  -2  -4  14 31.1696 2.23359   1
   2  -4 -14 32.9862 2.14397   2
  -2   4  14 35.3608 2.43985   4
   2   4 -14 34.8550 2.64965   2
  -2   4  14 32.9830 2.30144   1
  -1  -4  14 125.381 4.93489   1
   1  -4 -14 125.115 4.65215   2
   1   4 -14 127.929 5.19074   2
  -1   4  14 129.888 4.79765   4
  -1   4  14 136.939 4.93875   1
   0  -4 -14 13.4774 1.47348   2
   0  -4  14 18.4216 1.86123   1
   0   4  14 15.0375 1.67899   1
   0   4 -14 15.8397 2.13091   2
   1  -4  14 3.11693 1.66408   1
  -1  -4 -14 2.07941 1.14618   2
   1   4  14 2.77586 1.26106   1
  -1   4 -14 1.07631 1.64500   2
   2  -4  14 0.30508 1.44464   1
  -2  -4 -14 2.11274 1.30758   2
   2   4  14 2.01754 1.40616   1
  -2   4 -14 2.48673 1.56043   2
   3  -4  14 28.0325 2.48481   1
  -3  -4 -14 27.3535 2.14751   2
   3   4  14 34.6532 2.48780   1
  -3   4 -14 30.5590 2.38806   2
   4  -4  14 14.9348 2.16150   1
  -4  -4 -14 15.5149 2.03995   2
  -4   4 -14 12.0062 1.86012   2
   4   4  14 12.4998 1.73830   1
   5  -4  14 14.2570 2.30819   1
  -5  -4 -14 9.44062 1.84284   2
   5   4  14 13.3952 1.98758   1
  -5   4 -14 13.0253 1.93557   2
   6  -4  14 11.2570 2.31655   1
  -6  -4 -14 5.77399 1.92624   2
  -6   4 -14 4.25005 1.93681   2
  -7  -4 -14 0.52810 2.14011   2
   7  -4  14 -0.4036 2.40645   1
  -7   4 -14 0.61573 1.99827   2
   8  -5 -14 3.61417 1.88394   1
  -8  -5  14 1.13705 2.28266   2
   8   5 -14 3.30832 2.20721   2
  -8   5  14 -0.6797 2.09468   1
  -7  -5  14 13.1526 2.44375   2
   7  -5 -14 8.19426 1.96397   1
  -7   5  14 15.7335 2.42261   1
   7   5 -14 10.1112 2.51275   2
  -6  -5  14 3.58555 1.80273   2
   6  -5 -14 2.11957 1.60741   1
   6   5 -14 5.28873 1.96656   2
  -6   5  14 2.20736 1.69580   1
   5  -5 -14 19.4824 2.28010   1
  -5  -5  14 18.7776 2.36963   2
  -5   5  14 10.6466 1.89465   1
   5   5 -14 22.1876 2.47198   2
  -5   5  14 15.1088 1.93645   4
  -4  -5  14 25.2056 2.46034   2
  -4   5  14 20.2911 2.00505   4
   4   5 -14 22.1158 2.46107   2
  -4   5  14 21.3972 2.16967   1
  -3  -5  14 29.0471 2.15080   1
  -3   5  14 22.3987 2.11643   1
  -3   5  14 25.9304 2.28363   4
   3   5 -14 25.9275 2.52858   2
  -2  -5  14 78.3536 3.70191   1
  -2   5  14 78.6966 3.54226   4
  -2   5  14 79.1458 3.66738   1
   2   5 -14 84.3115 4.09442   2
  -1  -5  14 5.28814 1.57526   1
   1  -5 -14 6.84016 1.24329   2
  -1   5  14 4.94733 1.55201   4
  -1   5  14 4.92855 1.43328   1
   1   5 -14 4.68423 1.83037   2
   0  -5  14 17.9732 2.03250   1
   0  -5 -14 15.1443 1.53343   2
   0   5  14 17.2551 1.90832   1
   0   5  14 15.9233 1.95054   4
   0   5 -14 16.1511 2.20425   2
  -1  -5 -14 -0.9585 1.17174   2
   1  -5  14 2.34448 1.67184   1
   1   5  14 0.35465 1.45465   1
  -1   5 -14 0.70113 1.68905   2
  -2  -5 -14 19.2200 1.80732   2
   2  -5  14 20.6108 2.36355   1
  -2   5 -14 18.4340 2.28325   2
   2   5  14 20.0400 2.08016   1
  -3  -5 -14 0.66587 1.42580   2
   3  -5  14 -1.5526 1.54600   1
   3   5  14 -0.1250 1.47356   1
  -3   5 -14 0.36772 1.64914   2
  -4  -5 -14 17.5217 2.10992   2
   4  -5  14 12.3143 2.31668   1
  -4   5 -14 17.0025 2.20874   2
   4   5  14 17.4109 2.01776   1
   5  -5  14 0.54255 1.84439   1
  -5  -5 -14 3.51645 1.83163   2
  -5   5 -14 0.01748 1.51476   2
   6  -5  14 4.25069 2.16841   1
  -6  -5 -14 -1.1523 1.87391   2
  -6   5 -14 1.51353 1.85942   2
  -7  -5 -14 -0.0700 2.17261   2
   7  -5  14 -2.1549 2.51932   1
  -7   5 -14 2.59806 2.08084   2
  -7  -6  14 9.45267 2.24814   2
   7  -6 -14 8.28467 2.12365   1
   7   6 -14 6.80919 2.54420   2
  -7   6  14 12.7461 2.48464   1
  -6  -6  14 11.3793 2.41187   2
   6  -6 -14 8.35595 1.96981   1
   6   6 -14 15.7935 2.62753   2
  -6   6  14 6.54462 2.05587   1
  -5  -6  14 12.0580 2.23975   2
   5  -6 -14 11.7133 2.00331   1
  -5   6  14 11.3341 2.20922   1
   5   6 -14 14.7403 2.46321   2
  -5   6  14 13.2171 2.17954   4
  -4  -6  14 19.7837 2.42338   2
   4  -6 -14 17.1774 2.21877   1
  -4   6  14 13.8426 2.06177   1
   4   6 -14 18.4368 2.48216   2
  -4   6  14 16.5533 2.04302   4
  -3   6  14 24.3441 2.35357   4
   3   6 -14 33.2673 2.83488   2
  -3   6  14 30.9411 2.50781   1
  -2  -6  14 4.12626 1.59620   1
  -2   6  14 2.99374 1.60663   1
  -2   6  14 1.64530 1.50702   4
   2   6 -14 3.64845 1.72572   2
  -1  -6  14 56.4824 3.29745   1
   1   6 -14 57.4658 3.72843   2
  -1   6  14 56.4698 3.18502   4
  -1   6  14 57.4917 3.21331   1
   0  -6  14 3.74925 1.73788   1
   0   6 -14 4.33625 1.87566   2
   0   6  14 3.51367 1.67977   1
   0   6  14 1.72542 1.66623   4
   1  -6  14 19.0503 2.22343   1
   1   6  14 25.9503 2.32733   1
  -1   6 -14 20.9470 2.22944   2
  -2  -6 -14 5.00973 1.40882   2
   2  -6  14 6.89419 1.88654   1
  -2   6 -14 4.00559 1.78571   2
   2   6  14 5.47787 1.71164   1
   3  -6  14 11.7570 2.15340   1
  -3  -6 -14 11.1078 1.82531   2
  -3   6 -14 11.8241 2.04105   2
   3   6  14 13.4773 1.94840   1
  -4  -6 -14 -0.1861 1.57438   2
   4  -6  14 -3.3956 1.78296   1
  -4   6 -14 1.58317 1.73647   2
   4   6  14 -1.4546 1.54414   1
  -5  -6 -14 2.56580 1.93874   2
   5  -6  14 -1.5778 1.98800   1
  -5   6 -14 2.42848 1.86172   2
   6  -6  14 -3.8097 2.30629   1
  -6  -6 -14 -0.1778 2.02512   2
   6  -7 -14 3.27174 2.01757   1
  -6  -7  14 6.01550 2.39749   2
   6   7 -14 6.39353 2.53844   2
  -6   7  14 5.19397 2.12911   1
   5  -7 -14 0.62227 2.02194   1
  -5  -7  14 -0.8485 1.95826   2
  -5   7  14 2.57332 1.79038   4
  -5   7  14 2.76115 2.08996   1
   5   7 -14 0.51258 2.21269   2
   4  -7 -14 13.7946 2.31331   1
  -4  -7  14 19.2479 2.50363   2
  -4   7  14 12.1756 2.31995   4
   4   7 -14 16.2345 2.59499   2
  -4   7  14 12.5641 2.16579   1
   3  -7 -14 1.97034 1.85781   1
  -3   7  14 -0.4079 1.66320   1
   3   7 -14 -0.3899 1.70605   2
  -3   7  14 -0.3967 1.88879   4
   2  -7 -14 26.0044 2.47112   1
  -2   7  14 28.8587 2.58589   1
   2   7 -14 30.1008 2.96407   2
  -2   7  14 26.1661 2.56449   4
  -1  -7  14 10.2674 1.95701   1
  -1   7  14 9.48800 2.08833   4
  -1   7  14 15.2724 2.03414   1
   1   7 -14 9.75367 2.27491   2
   0  -7  14 18.3977 2.38908   1
   0   7  14 18.1995 2.29552   1
   0   7 -14 17.7865 2.48161   2
   0   7  14 18.2488 2.49848   4
   1  -7  14 0.93608 1.92991   1
   1   7  14 2.49564 1.88827   4
   1   7  14 5.85322 1.87958   1
  -1   7 -14 4.55573 1.96728   2
   2  -7  14 17.8452 2.57133   1
   2   7  14 15.7999 2.16248   1
  -2   7 -14 10.0098 2.15055   2
   3  -7  14 4.50947 2.05072   1
   3   7  14 2.19846 1.72940   1
   4  -7  14 5.47579 2.40451   1
   5  -7  14 3.71714 2.20488   1
   5  -8 -14 0.16696 2.16233   1
  -5  -8  14 1.94852 2.21479   2
  -5   8  14 0.18275 2.10712   1
   5   8 -14 1.99234 2.42666   2
  -5   8  14 3.52563 1.98385   4
   4  -8 -14 1.21206 1.94744   1
  -4   8  14 -0.3983 2.07903   4
   4   8 -14 5.83931 2.39785   2
  -4   8  14 -1.2714 1.85922   1
   3  -8 -14 17.1140 2.42987   1
  -3   8  14 18.4603 2.48639   1
  -3   8  14 21.8986 2.67035   4
   3   8 -14 21.1229 2.76501   2
   2  -8 -14 -0.1628 1.96148   1
  -2   8  14 2.36413 2.03472   1
  -2   8  14 2.38659 1.92568   4
   2   8 -14 -1.2071 2.07817   2
   1  -8 -14 6.29753 2.09342   1
  -1  -8  14 6.61896 2.18714   1
   1   8 -14 7.79280 2.28428   2
  -1   8  14 6.80076 2.13518   1
  -1   8  14 4.57688 2.21259   4
   0  -8 -14 2.89699 1.97951   1
   0  -8  14 0.21204 1.69931   1
   0   8  14 2.23162 1.94612   1
   0   8  14 5.49589 2.24333   4
  -1  -8 -14 14.9765 2.09102   1
   1  -8  14 15.7163 2.53913   1
   1   8  14 14.2824 2.10326   1
   1   8  14 12.2167 2.37764   4
   2  -8  14 1.96989 2.24256   1
   2   8  14 2.69114 1.74850   1
   2   8  14 -2.3357 2.24315   4
   3  -8  14 0.22461 2.05733   1
   2  -9 -14 2.16906 2.24265   1
  -2   9  14 0.92997 2.06383   4
  -2   9  14 0.05166 2.17522   1
   1  -9 -14 1.99530 2.16387   1
  -1   9  14 1.83074 2.12119   1
  -1   9  14 -2.8815 2.22640   4
   0  -9  14 5.41392 2.24139   1
   0  -9 -14 10.0649 2.31385   1
   0   9  14 7.88595 2.33850   1
   0   9  14 6.43847 2.44399   4
   9   0 -15 -0.9280 2.12354   2
  -9   0  15 -0.1182 0.61325   3
  -9   0  15 -0.1539 1.96077   2
  -8   0  15 0.41764 1.83652   2
   8   0 -15 0.44988 2.02481   2
  -7   0  15 60.5247 3.51564   2
   7   0 -15 61.3230 3.65975   2
  -7   0  15 62.0305 3.05434   1
  -6   0  15 -0.1886 1.46232   2
   6   0 -15 1.45233 1.60273   2
  -6   0  15 1.66029 1.23924   1
  -5   0  15 54.3569 2.80817   1
  -5   0  15 55.4204 3.04117   2
   5   0 -15 50.4321 3.15550   2
   4   0 -15 0.36165 1.30141   2
  -4   0  15 -0.3792 0.79922   4
  -4   0  15 0.27245 1.02946   1
  -3   0  15 38.0949 2.40964   1
  -3   0  15 37.4900 1.84164   4
   3   0 -15 34.2110 2.44475   2
  -2   0  15 0.77642 0.85874   4
   2   0 -15 -0.3699 1.24895   2
  -2   0  15 0.97742 1.22695   1
   1   0 -15 202.494 7.06954   2
  -1   0  15 197.975 6.93421   1
   0   0 -15 0.62632 1.31519   2
   0   0  15 -0.0897 0.61445   1
  -2   0 -15 1.51588 1.25432   2
   2   0  15 -0.6507 1.31179   1
  -3   0 -15 5.33345 1.45149   2
   3   0  15 7.91257 1.72256   1
   4   0  15 -0.6359 1.45858   1
  -4   0 -15 0.91437 1.31826   2
   5   0  15 6.01885 2.03546   1
  -5   0 -15 7.13750 1.74335   2
  -6   0 -15 -0.9380 1.60683   2
   6   0  15 -3.3893 1.62514   1
  -7   0 -15 9.18573 2.14852   2
   7   0  15 2.02376 2.18055   1
   8   0  15 -0.9790 2.24676   1
  -8   0 -15 -3.3729 2.24501   2
  -9  -1  15 2.31311 1.95163   2
   9  -1 -15 3.60947 1.98382   2
  -9   1  15 1.33576 1.75677   2
   9   1 -15 4.64098 2.14060   2
   8  -1 -15 -0.4424 1.41199   1
  -8  -1  15 1.19016 1.91523   2
   8  -1 -15 1.41342 1.67855   2
  -8   1  15 0.74902 1.50291   2
   8   1 -15 -2.1273 2.02775   2
   7  -1 -15 34.5444 2.56788   1
  -7  -1  15 32.1376 2.63114   2
   7  -1 -15 40.6223 2.86419   2
   7   1 -15 35.1215 2.81233   2
  -7   1  15 34.0672 2.41754   1
  -7   1  15 37.1748 2.72795   2
  -6  -1  15 69.5884 3.17002   1
  -6  -1  15 65.7956 3.46728   2
   6  -1 -15 80.0711 3.73851   2
   6   1 -15 75.9579 3.67424   2
  -6   1  15 74.4354 3.51931   2
  -6   1  15 72.3314 3.41630   1
  -5  -1  15 1.98879 1.18841   1
   5  -1 -15 2.90568 1.37825   2
  -5  -1  15 2.55876 1.35926   2
  -5   1  15 2.55819 1.02959   4
  -5   1  15 3.42933 1.24517   1
  -5   1  15 2.93011 1.24503   2
   5   1 -15 -0.5954 1.34297   2
  -4  -1  15 102.789 4.09324   1
  -4  -1  15 105.537 4.29444   2
   4  -1 -15 105.489 4.30641   2
  -4   1  15 110.643 4.27711   1
   4   1 -15 102.082 4.35670   2
  -4   1  15 106.292 3.78693   4
   3  -1 -15 2.52837 1.31100   2
  -3  -1  15 1.25895 0.73404   4
  -3  -1  15 1.18850 1.05323   1
  -3   1  15 0.73584 0.88519   4
  -3   1  15 1.06626 1.08086   1
   3   1 -15 0.71255 1.45654   2
   2  -1 -15 55.3517 2.90154   2
  -2  -1  15 50.7419 2.71660   1
  -2   1  15 52.1060 2.72115   1
   2   1 -15 56.8281 3.01758   2
  -2   1  15 52.6462 2.42070   4
   1  -1 -15 5.48245 1.59412   2
  -1  -1  15 7.76260 1.40103   1
  -1   1  15 5.28983 1.29426   1
   1   1 -15 1.48292 0.85636   2
  -1  -1 -15 32.9279 2.36045   2
   2  -1  15 5.58840 1.56801   1
  -2  -1 -15 1.83141 1.28958   2
   2   1  15 2.59390 1.55151   1
  -2   1 -15 3.87925 1.40633   2
   3  -1  15 0.67643 1.48214   1
  -3  -1 -15 0.80276 1.42585   2
   3   1  15 -1.1746 1.50803   1
  -3   1 -15 1.65801 1.46890   2
  -4  -1 -15 0.51482 1.40913   2
   4  -1  15 -0.7841 1.76254   1
  -4   1 -15 0.66042 1.35515   2
   4   1  15 -2.8726 1.33520   1
   5  -1  15 1.02806 1.96671   1
  -5  -1 -15 -1.2778 1.64693   2
   5   1  15 -0.5224 1.57563   1
  -5   1 -15 2.21577 1.78795   2
  -6  -1 -15 0.11761 1.64636   2
   6  -1  15 1.95470 2.13885   1
   6   1  15 -0.1267 1.88484   1
  -6   1 -15 -1.2347 1.62860   2
  -7  -1 -15 -1.8092 1.73346   2
   7  -1  15 -4.4555 2.14512   1
  -7   1 -15 -1.1034 2.07651   2
   7   1  15 -4.4656 1.97860   1
  -8  -1 -15 -0.2485 2.09497   2
   8  -1  15 5.33962 2.37708   1
  -8   1 -15 3.72112 2.43708   2
   9  -2 -15 11.1462 2.35474   2
  -9  -2  15 11.5796 2.58481   2
   9   2 -15 14.0399 2.53383   2
  -9   2  15 15.4896 2.34154   2
  -8  -2  15 36.1936 3.07256   2
   8  -2 -15 33.4470 2.58386   1
   8  -2 -15 33.6136 2.77876   2
  -8   2  15 31.5325 2.61500   2
  -8   2  15 38.8415 2.71314   1
   8   2 -15 40.5988 3.35004   2
  -7  -2  15 20.5767 2.29921   2
   7  -2 -15 25.4431 2.38222   2
   7  -2 -15 19.2729 1.93092   1
  -7   2  15 22.5710 2.21465   2
  -7   2  15 20.1387 2.13798   1
   7   2 -15 21.1304 2.41343   2
   6  -2 -15 3.37790 1.56190   2
  -6  -2  15 5.65120 1.79580   2
  -6   2  15 6.40374 1.60011   1
   6   2 -15 7.50352 1.94528   2
  -6   2  15 6.11201 1.54780   2
   5  -2 -15 86.3697 4.01094   2
  -5  -2  15 96.7557 4.19793   2
  -5  -2  15 87.7940 3.59571   1
  -5   2  15 90.1502 3.63171   4
   5   2 -15 99.0368 4.31590   2
  -5   2  15 93.9659 4.03540   1
  -4  -2  15 1.36769 1.48002   2
   4  -2 -15 0.16057 1.36554   2
  -4  -2  15 1.37974 1.14873   1
  -4   2  15 0.42713 1.15549   1
  -4   2  15 0.48934 1.14025   4
   4   2 -15 0.15800 1.55365   2
   3  -2 -15 180.827 6.41338   2
  -3  -2  15 176.121 6.18599   1
   3   2 -15 178.275 6.52334   2
  -3   2  15 168.939 5.83659   4
  -3   2  15 182.196 6.30751   1
   2  -2 -15 11.7603 1.74971   2
  -2  -2  15 7.64759 1.40563   1
  -2   2  15 11.4643 1.45441   1
  -2   2  15 9.25884 1.42450   4
   1  -2 -15 166.911 5.95457   2
  -1  -2  15 158.598 5.88219   1
   0  -2 -15 38.2601 2.60998   2
   0  -2  15 38.9888 2.64034   1
   0   2  15 44.4786 2.53546   1
   0   2 -15 42.6609 2.84191   2
  -1  -2 -15 29.5240 2.22779   2
   1  -2  15 36.8645 2.60100   1
   1   2  15 34.0141 2.39137   1
  -1   2 -15 33.0443 2.56022   2
   2  -2  15 43.1729 2.86279   1
  -2  -2 -15 40.5369 2.57120   2
  -2   2 -15 45.1942 3.01616   2
   2   2  15 42.5965 2.70224   1
   3  -2  15 0.63107 1.50877   1
  -3  -2 -15 1.59748 1.31045   2
   3   2  15 1.36140 1.53394   1
  -3   2 -15 2.62421 1.41930   2
  -4  -2 -15 9.81217 1.88764   2
   4  -2  15 7.21462 1.87784   1
   4   2  15 11.0304 1.80768   1
  -4   2 -15 9.50794 1.73031   2
  -5  -2 -15 6.00877 1.70704   2
   5  -2  15 6.26220 1.92983   1
  -5   2 -15 5.04504 1.74984   2
   5   2  15 4.23134 1.82365   1
   6  -2  15 0.88687 2.18181   1
  -6  -2 -15 4.88218 2.01914   2
  -6   2 -15 6.04146 1.84889   2
   6   2  15 5.70667 1.79841   1
   7  -2  15 -1.2811 2.03906   1
  -7  -2 -15 -2.9457 2.04719   2
   7   2  15 1.99857 2.00671   1
  -7   2 -15 0.01172 1.87217   2
  -8  -2 -15 -2.7682 1.94532   2
   8  -2  15 -3.3436 2.51438   1
  -8   2 -15 -1.3303 2.25545   2
   9  -3 -15 -0.2405 1.81831   1
  -9  -3  15 1.69918 2.06391   2
  -9   3  15 1.37577 1.90789   1
   9   3 -15 -1.5393 2.44392   2
   8  -3 -15 5.54918 1.82624   1
  -8  -3  15 7.30843 2.04135   2
   8   3 -15 9.48590 2.31328   2
  -8   3  15 6.75657 1.93783   1
   7  -3 -15 1.34108 1.62202   2
  -7  -3  15 1.82701 1.88771   2
   7  -3 -15 -0.2796 1.55513   1
  -7   3  15 -0.3098 1.42555   2
   7   3 -15 3.31535 1.88520   2
  -7   3  15 4.99401 1.81516   1
  -6  -3  15 27.9165 2.52353   2
   6  -3 -15 21.2503 2.16702   2
   6   3 -15 23.4736 2.38374   2
  -6   3  15 20.9692 2.09040   1
   5  -3 -15 -0.2066 1.32153   2
  -5  -3  15 0.96562 1.42947   2
   5   3 -15 0.01668 1.46365   2
  -5   3  15 2.01800 1.38379   1
  -5   3  15 2.35756 1.36203   4
   4  -3 -15 83.1554 3.75012   2
  -4  -3  15 80.4690 3.44022   1
  -4  -3  15 82.2997 3.95392   2
  -4   3  15 77.8154 3.51302   4
  -4   3  15 83.2703 3.82164   1
   4   3 -15 86.4990 4.08084   2
   3  -3 -15 7.12559 1.51256   2
  -3  -3  15 7.53205 1.41375   1
  -3   3  15 5.99645 1.29150   4
  -3   3  15 5.32684 1.33421   1
   3   3 -15 6.33957 1.59430   2
   2  -3 -15 36.9974 2.55602   2
  -2  -3  15 44.2848 2.72533   1
  -2   3  15 37.2213 2.44756   1
   2   3 -15 39.0720 2.87053   2
  -2   3  15 39.8944 2.49543   4
  -1  -3  15 10.6724 1.76908   1
   1   3 -15 7.25177 1.74760   2
  -1   3  15 9.75968 1.52533   1
   0  -3 -15 11.8732 1.57306   2
   0  -3  15 13.1942 1.78878   1
   0   3  15 11.5611 1.59009   1
   1  -3  15 168.541 6.23486   1
  -1  -3 -15 169.333 6.01160   2
   1   3  15 165.720 6.07001   1
  -1   3 -15 168.307 6.31476   2
   2  -3  15 12.1755 1.86853   1
  -2  -3 -15 14.5239 1.77630   2
   2   3  15 13.2769 1.91984   1
  -2   3 -15 14.2889 2.02520   2
   3  -3  15 6.84013 1.73775   1
  -3  -3 -15 10.4164 1.65881   2
  -3   3 -15 9.28720 1.89207   2
   3   3  15 9.83088 1.68886   1
  -4  -3 -15 4.36513 1.55868   2
   4  -3  15 5.95658 1.82480   1
  -4   3 -15 4.88231 1.86199   2
   4   3  15 3.26707 1.72456   1
   5  -3  15 17.6656 2.37334   1
  -5  -3 -15 17.3971 2.29130   2
   5   3  15 15.7238 2.03808   1
  -5   3 -15 11.8727 1.99618   2
   6  -3  15 -4.3051 2.11534   1
  -6  -3 -15 1.60653 2.02832   2
  -6   3 -15 -0.5364 1.66689   2
   6   3  15 1.46231 1.77874   1
   7  -3  15 4.95649 2.54655   1
  -7  -3 -15 2.49254 2.25456   2
  -7   3 -15 4.34290 2.24315   2
   8  -4 -15 1.42222 1.87189   1
  -8  -4  15 4.43407 2.02354   2
  -8   4  15 -0.9567 1.97607   1
   8   4 -15 2.08672 2.12032   2
  -7  -4  15 5.98046 2.15947   2
   7  -4 -15 6.60920 1.94200   1
  -7   4  15 2.92587 1.94702   1
   7   4 -15 4.91854 2.27649   2
  -6  -4  15 2.41716 1.88170   2
   6  -4 -15 0.51891 1.44794   1
  -6   4  15 -1.6744 1.68189   1
   6   4 -15 1.12475 1.74230   2
  -5  -4  15 -0.2894 1.45803   2
  -5   4  15 1.03293 1.46260   1
   5   4 -15 0.11251 1.57465   2
  -5   4  15 0.25500 1.45750   4
  -4  -4  15 1.92008 1.25551   1
   4  -4 -15 1.83195 1.40335   2
  -4  -4  15 1.87143 1.50499   2
  -4   4  15 4.13626 1.38201   4
  -4   4  15 1.44375 1.54673   1
   4   4 -15 2.07544 1.60177   2
   3  -4 -15 32.4891 2.26496   2
  -3  -4  15 30.4517 2.23713   1
   3   4 -15 31.3793 2.52778   2
  -3   4  15 31.8690 2.27377   4
  -3   4  15 28.6935 2.35659   1
   2  -4 -15 0.42190 1.23829   2
  -2  -4  15 0.10940 1.22101   1
  -2   4  15 1.13221 1.26478   1
   2   4 -15 2.02748 1.57750   2
  -2   4  15 0.03850 1.37467   4
   1  -4 -15 30.2003 2.12413   2
  -1  -4  15 31.6210 2.47049   1
  -1   4  15 26.8744 2.25785   1
  -1   4  15 36.1227 2.52046   4
   1   4 -15 34.1123 2.81686   2
   0  -4 -15 7.62677 1.42147   2
   0  -4  15 7.85467 1.65095   1
   0   4  15 9.11053 1.71354   1
   0   4 -15 12.3122 1.95167   2
  -1  -4 -15 21.0399 1.93924   2
   1  -4  15 25.0597 2.39095   1
   1   4  15 24.5206 2.09326   1
  -1   4 -15 26.7999 2.53989   2
  -2  -4 -15 3.74779 1.43406   2
   2  -4  15 2.90407 1.60963   1
   2   4  15 3.57205 1.61613   1
  -2   4 -15 5.02077 1.63146   2
  -3  -4 -15 0.84827 1.46498   2
   3  -4  15 -0.4720 1.77374   1
   3   4  15 -1.2561 1.52718   1
  -3   4 -15 0.71518 1.46463   2
  -4  -4 -15 33.1412 2.61939   2
   4  -4  15 28.7272 2.70219   1
   4   4  15 33.9590 2.53310   1
  -4   4 -15 35.0220 2.82529   2
  -5  -4 -15 4.74124 1.74238   2
   5  -4  15 7.21613 2.18306   1
  -5   4 -15 9.27442 2.09191   2
   5   4  15 8.37630 1.98310   1
  -6  -4 -15 4.04675 1.92907   2
   6  -4  15 -0.6717 2.05158   1
  -6   4 -15 4.13399 2.10961   2
  -7  -4 -15 -0.1019 2.18853   2
   7  -4  15 -1.6552 2.19727   1
  -7   4 -15 -1.2321 1.80460   2
   8  -5 -15 4.79672 1.98030   1
  -8  -5  15 3.88100 2.40053   2
   8   5 -15 6.52932 2.38428   2
  -8   5  15 7.37377 2.38265   1
  -7  -5  15 5.01788 2.30258   2
   7  -5 -15 2.19750 1.78585   1
   7   5 -15 1.37477 2.36737   2
  -7   5  15 8.00790 2.31008   1
  -6  -5  15 3.48060 2.05615   2
   6  -5 -15 0.97143 1.62147   1
  -6   5  15 3.88343 1.79212   1
   6   5 -15 0.69996 1.89141   2
  -5  -5  15 2.91187 1.92032   2
   5  -5 -15 3.75295 1.79972   1
  -5   5  15 6.43127 1.75281   1
   5   5 -15 4.54642 2.05876   2
  -5   5  15 5.25278 1.64230   4
  -4  -5  15 -0.7869 1.70028   2
  -4   5  15 0.42102 1.52114   1
  -4   5  15 -0.7010 1.39567   4
   4   5 -15 1.24924 1.91101   2
  -3  -5  15 0.70368 1.44609   1
   3   5 -15 1.96759 1.83426   2
  -3   5  15 1.14423 1.41890   4
  -3   5  15 2.81524 1.50298   1
  -2  -5  15 18.1752 2.01784   1
  -2   5  15 16.5029 1.90496   4
   2   5 -15 17.0377 2.19035   2
  -2   5  15 16.7639 1.92642   1
   1  -5 -15 35.2931 2.24338   2
  -1  -5  15 37.7895 2.70848   1
  -1   5  15 34.4818 2.73349   4
  -1   5  15 27.9668 2.34398   1
   1   5 -15 35.1436 2.76082   2
   0  -5  15 3.23195 1.70248   1
   0  -5 -15 4.27285 1.30264   2
   0   5  15 4.57692 1.65777   1
   0   5  15 2.71934 1.61219   4
   0   5 -15 5.10837 1.95802   2
   1  -5  15 17.6199 2.10881   1
  -1  -5 -15 17.1172 1.78810   2
  -1   5 -15 20.4653 2.40918   2
   1   5  15 18.6179 2.01426   1
   2  -5  15 13.3998 2.07960   1
  -2  -5 -15 9.06801 1.66336   2
   2   5  15 9.78771 1.90167   1
  -2   5 -15 9.30701 2.08502   2
  -3  -5 -15 27.3235 2.32770   2
   3  -5  15 30.3700 2.85407   1
   3   5  15 25.0433 2.42939   1
  -3   5 -15 20.8444 2.41789   2
   4  -5  15 0.18942 2.11126   1
  -4  -5 -15 -0.5035 1.57212   2
   4   5  15 1.14302 1.57040   1
  -4   5 -15 0.69922 1.77828   2
   5  -5  15 3.13864 2.08018   1
  -5  -5 -15 3.50316 2.01524   2
  -5   5 -15 2.87956 1.89258   2
  -6  -5 -15 4.47014 2.13216   2
   6  -5  15 0.96310 2.26778   1
  -6   5 -15 1.11054 2.01106   2
  -7  -6  15 1.05367 2.27877   2
   7  -6 -15 -1.7889 1.83635   1
  -7   6  15 -0.9885 2.19868   1
   7   6 -15 0.63180 2.47441   2
   6  -6 -15 4.11106 1.87105   1
  -6  -6  15 2.24035 2.19184   2
   6   6 -15 1.13868 2.06702   2
  -6   6  15 -1.9255 1.79059   1
  -5  -6  15 -2.0990 1.93952   2
   5  -6 -15 0.89711 1.65663   1
   5   6 -15 0.85391 2.16301   2
  -5   6  15 0.40997 1.63920   4
  -5   6  15 -0.7535 1.88995   1
   4  -6 -15 -0.0417 1.72021   1
  -4  -6  15 3.21437 1.92188   2
  -4   6  15 1.73023 1.90011   1
  -4   6  15 0.32228 1.53861   4
   4   6 -15 1.57549 1.88476   2
  -3   6  15 3.54367 1.88633   4
  -3   6  15 5.94709 1.94717   1
   3   6 -15 3.88418 1.86934   2
  -2  -6  15 2.05602 1.59661   1
   2   6 -15 0.18007 1.75619   2
  -2   6  15 1.74809 1.56411   4
  -2   6  15 2.48952 1.63128   1
  -1  -6  15 0.99352 1.67081   1
  -1   6  15 0.46371 1.71515   1
   1   6 -15 -0.6159 1.87443   2
  -1   6  15 0.97446 1.78068   4
   0  -6  15 13.7669 1.97071   1
   0   6 -15 9.24388 2.18471   2
   0   6  15 11.5101 2.05633   4
   0   6  15 13.8536 1.94298   1
   1  -6  15 7.69259 2.09794   1
   1   6  15 6.04165 1.89351   1
  -1   6 -15 9.45806 2.15380   2
  -2  -6 -15 6.70870 1.57413   2
   2  -6  15 6.41646 1.98932   1
   2   6  15 3.03628 1.75062   1
  -2   6 -15 2.64965 1.89754   2
  -3  -6 -15 -0.1292 1.52405   2
   3  -6  15 -2.1275 1.81060   1
  -3   6 -15 -1.0192 1.74038   2
   3   6  15 -0.4675 1.66498   1
   4  -6  15 2.75754 2.34037   1
  -4  -6 -15 5.04227 1.87858   2
  -4   6 -15 2.86308 1.97659   2
   4   6  15 3.90257 1.85267   1
   5  -6  15 3.64695 2.25395   1
  -5  -6 -15 -2.2860 1.75273   2
  -5   6 -15 1.01072 1.90942   2
  -6  -7  15 2.48687 2.24987   2
   6  -7 -15 2.86644 2.21984   1
  -6   7  15 2.25302 2.11689   1
   6   7 -15 -0.7762 2.13737   2
  -5  -7  15 -1.4372 2.05191   2
   5  -7 -15 -3.4101 1.66778   1
  -5   7  15 -0.1045 2.09818   1
   5   7 -15 1.68101 2.07901   2
  -5   7  15 1.82413 2.03310   4
   4  -7 -15 0.61838 1.95213   1
  -4   7  15 -1.4663 1.95339   1
  -4   7  15 -1.0469 1.68879   4
   4   7 -15 3.37502 2.03872   2
   3  -7 -15 3.94589 1.78608   1
  -3   7  15 4.85560 1.86090   4
  -3   7  15 5.20539 2.14851   1
   3   7 -15 4.88096 2.20020   2
   2  -7 -15 1.20809 1.73764   1
  -2   7  15 1.09210 1.77006   1
   2   7 -15 -0.4615 2.05034   2
  -2   7  15 1.46464 2.03969   4
  -1  -7  15 0.02642 1.72404   1
   1   7 -15 0.69869 2.00564   2
  -1   7  15 0.16706 1.71151   1
  -1   7  15 0.77056 1.88855   4
   0  -7  15 -1.0094 1.61383   1
   0   7 -15 1.21625 2.09783   2
   0   7  15 0.61720 1.64475   1
   0   7  15 -0.0061 1.76508   4
   1  -7  15 6.50135 2.04068   1
   1   7  15 7.51405 1.98230   1
   1   7  15 8.30172 2.14699   4
  -1   7 -15 15.2886 2.42442   2
   2  -7  15 4.40767 2.03852   1
  -2   7 -15 1.38545 1.93632   2
   2   7  15 -0.0235 1.77799   1
   3  -7  15 -0.1721 1.99254   1
   3   7  15 -0.3188 1.78108   1
   4  -7  15 -0.5612 2.42664   1
   4  -8 -15 1.08671 2.21064   1
   4   8 -15 1.18152 2.39610   2
  -4   8  15 0.80155 1.96101   4
  -4   8  15 -2.5526 1.96679   1
   3  -8 -15 2.62807 2.21176   1
  -3   8  15 1.66990 1.94549   4
   3   8 -15 2.23628 2.37844   2
  -3   8  15 2.92516 2.04354   1
   2  -8 -15 3.98030 1.93231   1
  -2   8  15 3.19096 2.23371   1
  -2   8  15 2.86201 2.19961   4
   2   8 -15 9.55157 2.56540   2
   1  -8 -15 -0.9628 1.99668   1
   1   8 -15 0.43322 2.10566   2
  -1   8  15 -2.0660 2.04837   4
  -1   8  15 2.16036 2.11657   1
   0  -8  15 6.15038 2.23354   1
   0  -8 -15 7.68896 2.02302   1
   0   8  15 6.85156 2.01688   1
   0   8  15 5.31599 2.27770   4
   1  -8  15 -1.9081 2.09964   1
   1   8  15 1.46130 2.05505   1
   1   8  15 1.14486 2.32725   4
   2  -8  15 7.30737 2.37966   1
   2   8  15 7.29241 2.60909   4
   2   8  15 9.67465 2.28046   1
   3  -8  15 -2.5903 2.45974   1
   9   0 -16 0.71502 2.32223   2
  -9   0  16 0.43464 2.11610   2
   8   0 -16 36.2586 2.99485   2
  -8   0  16 37.7683 3.04139   2
   7   0 -16 -0.0569 1.85493   2
  -7   0  16 0.93084 1.37731   1
  -7   0  16 1.33020 1.74970   2
   6   0 -16 2.91311 1.77244   2
  -6   0  16 -0.2473 1.57474   2
  -6   0  16 0.37973 1.30521   1
  -5   0  16 0.52330 1.31299   1
  -5   0  16 -3.3026 1.39691   2
   5   0 -16 2.09293 1.68788   2
  -4   0  16 60.0597 2.93182   1
  -4   0  16 62.2557 2.54975   4
   4   0 -16 61.3773 3.46932   2
   3   0 -16 0.17920 1.43462   2
  -3   0  16 -0.0637 0.85836   4
  -3   0  16 -1.2241 1.06468   1
  -2   0  16 90.3435 3.40898   4
  -2   0  16 92.7787 3.87357   1
   2   0 -16 92.4524 4.26791   2
  -1   0  16 1.71835 1.23518   1
   1   0 -16 -1.4199 1.34214   2
   0   0  16 20.1066 1.97403   1
   0   0 -16 23.2910 2.17033   2
   1   0  16 0.33597 1.32733   1
   2   0  16 125.531 5.04612   1
  -2   0 -16 121.081 4.90222   2
  -3   0 -16 -1.4982 1.47338   2
   3   0  16 -0.4751 1.71656   1
   4   0  16 24.1203 2.61298   1
  -4   0 -16 17.6011 2.04070   2
  -5   0 -16 -0.6952 1.58254   2
   5   0  16 -0.4110 1.73300   1
   6   0  16 6.40061 2.28231   1
  -6   0 -16 2.81436 2.07459   2
   7   0  16 -1.5510 2.27408   1
  -7   0 -16 0.01820 2.15661   2
  -9  -1  16 1.43664 2.18572   2
   9  -1 -16 -0.2781 2.18774   2
   9   1 -16 -2.0984 2.38975   2
  -9   1  16 0.45352 2.04121   2
   8  -1 -16 5.55182 2.01733   2
   8  -1 -16 1.08891 1.69672   1
  -8  -1  16 3.42653 1.87553   2
  -8   1  16 2.23259 1.83822   2
   8   1 -16 1.69205 1.98399   2
   7  -1 -16 -0.0419 1.80907   2
  -7  -1  16 2.38530 1.66293   2
  -7   1  16 0.69737 1.48426   1
   7   1 -16 1.90339 1.78716   2
  -7   1  16 0.77374 1.68276   2
   6  -1 -16 3.96741 1.76925   2
  -6  -1  16 1.83323 1.24744   1
  -6  -1  16 0.74194 1.68474   2
  -6   1  16 0.91355 1.44135   1
   6   1 -16 0.45472 1.79420   2
  -6   1  16 2.46174 1.53920   2
  -5  -1  16 3.88158 1.52317   2
   5  -1 -16 6.96347 1.59751   2
  -5  -1  16 7.48696 1.40802   1
  -5   1  16 9.45387 1.61758   1
   5   1 -16 6.88174 1.71325   2
  -5   1  16 8.23351 1.32346   4
   4  -1 -16 0.39405 1.51213   2
  -4  -1  16 2.51949 1.14999   1
   4   1 -16 1.93584 1.51024   2
  -4   1  16 2.71071 1.41213   1
  -4   1  16 -0.0375 1.01738   4
   3  -1 -16 29.5221 2.32828   2
  -3  -1  16 26.7792 1.67978   4
  -3  -1  16 30.5929 2.23125   1
   3   1 -16 24.1945 2.35853   2
  -3   1  16 26.6848 2.03658   1
  -3   1  16 27.3396 1.81219   4
   2  -1 -16 3.64296 1.62638   2
  -2  -1  16 1.85688 1.38738   1
  -2   1  16 3.65272 1.11349   4
   2   1 -16 3.02851 1.49393   2
  -2   1  16 2.35964 1.23360   1
  -1  -1  16 127.483 4.90526   1
   1  -1 -16 125.963 5.15729   2
   1   1 -16 128.930 5.12008   2
  -1   1  16 121.915 4.83438   1
   0  -1 -16 64.1250 3.47452   2
   0  -1  16 65.9375 3.20801   1
   0   1  16 44.0512 2.68786   1
   0   1 -16 69.4124 3.39032   2
   1  -1  16 90.1405 4.13712   1
  -1  -1 -16 89.7478 3.94498   2
  -1   1 -16 88.5059 4.16985   2
   1   1  16 92.7272 4.00814   1
  -2  -1 -16 -0.0334 1.34149   2
   2  -1  16 9.27076 1.89012   1
   2   1  16 1.54691 1.59258   1
  -2   1 -16 2.24830 1.60109   2
   3  -1  16 17.8482 2.33657   1
  -3  -1 -16 12.2984 1.79327   2
   3   1  16 18.1512 2.11414   1
  -3   1 -16 14.1385 1.88238   2
   4  -1  16 38.3234 2.96095   1
  -4  -1 -16 30.3610 2.54240   2
  -4   1 -16 30.5812 2.52863   2
   4   1  16 41.5916 3.00158   1
  -5  -1 -16 6.54588 1.84389   2
   5  -1  16 8.44409 2.35652   1
   5   1  16 9.95532 2.00834   1
  -5   1 -16 10.6261 2.15118   2
   6  -1  16 -0.1262 2.30342   1
  -6  -1 -16 0.75069 1.79273   2
   6   1  16 1.82596 2.12971   1
  -6   1 -16 3.20722 2.12913   2
  -7  -1 -16 1.49654 1.93523   2
   7  -1  16 2.20851 2.49799   1
   7   1  16 1.71066 1.94748   1
  -7   1 -16 -2.5862 1.87022   2
  -9  -2  16 6.48322 2.49610   2
   9  -2 -16 10.3077 2.38289   2
   9   2 -16 7.11673 2.77327   2
  -9   2  16 10.7550 2.20843   2
  -8  -2  16 2.45905 1.90473   2
   8  -2 -16 0.70855 1.63579   1
   8  -2 -16 2.18488 1.97413   2
  -8   2  16 2.22061 1.73089   1
  -8   2  16 3.03133 1.76538   2
   8   2 -16 2.14246 2.02762   2
   7  -2 -16 12.1820 2.11154   2
  -7  -2  16 9.57444 2.02379   2
   7  -2 -16 8.45686 1.86906   1
   7   2 -16 12.2413 2.39188   2
  -7   2  16 6.18706 1.78975   1
  -7   2  16 12.1157 1.96206   2
  -6  -2  16 2.89531 1.65037   2
   6  -2 -16 3.48006 1.63090   2
   6   2 -16 4.67307 1.77320   2
  -6   2  16 2.03924 1.56950   1
  -6   2  16 3.02604 1.50190   2
  -5  -2  16 4.85206 1.67678   2
   5  -2 -16 9.98114 1.84467   2
  -5  -2  16 8.56912 1.38387   1
  -5   2  16 10.5842 1.55249   4
  -5   2  16 10.4570 1.76307   1
   5   2 -16 7.86877 1.79007   2
  -4  -2  16 57.5751 2.88765   1
   4  -2 -16 54.4126 3.21790   2
  -4   2  16 53.1512 2.71173   4
   4   2 -16 49.8293 3.15149   2
  -4   2  16 57.4578 2.96040   1
  -3  -2  16 29.6417 2.16604   1
   3  -2 -16 24.9904 2.33818   2
  -3   2  16 26.8665 1.91596   4
   3   2 -16 27.7465 2.48302   2
  -3   2  16 28.4969 2.16763   1
  -2  -2  16 32.7682 2.38067   1
   2  -2 -16 33.5589 2.45463   2
  -2   2  16 27.3163 2.02171   4
   2   2 -16 30.1869 2.50427   2
  -2   2  16 31.2804 2.32467   1
   1  -2 -16 1.18269 1.29374   2
  -1  -2  16 0.00172 1.28231   1
  -1   2  16 0.17876 1.21480   1
   1   2 -16 -1.2805 1.47543   2
   0  -2  16 57.7993 3.24675   1
   0  -2 -16 55.7681 3.01472   2
   0   2  16 63.1601 3.29250   1
   0   2 -16 59.3126 3.41719   2
   1  -2  16 6.71490 1.71957   1
  -1  -2 -16 7.79200 1.53340   2
   1   2  16 7.41845 1.60034   1
  -1   2 -16 8.49392 2.07964   2
  -2  -2 -16 33.5965 2.55126   2
   2  -2  16 39.5861 2.93798   1
   2   2  16 38.4560 2.68093   1
  -2   2 -16 31.2667 2.52170   2
  -3  -2 -16 -0.6966 1.28579   2
   3  -2  16 0.10992 1.61456   1
  -3   2 -16 -0.0432 1.46054   2
   3   2  16 1.00041 1.66006   1
   4  -2  16 19.8333 2.38458   1
  -4  -2 -16 15.3804 2.05172   2
   4   2  16 17.5836 2.14368   1
  -4   2 -16 17.0388 2.25453   2
  -5  -2 -16 2.41952 1.86981   2
   5  -2  16 2.07204 1.93641   1
  -5   2 -16 -0.0216 1.63282   2
   5   2  16 3.04498 1.71387   1
  -6  -2 -16 3.32957 1.90781   2
   6  -2  16 4.15555 2.20347   1
   6   2  16 3.65923 2.08608   1
  -6   2 -16 4.07603 1.93047   2
  -7  -2 -16 4.32603 2.06972   2
   7  -2  16 -2.2196 2.50051   1
   7   2  16 11.1238 2.31400   1
  -7   2 -16 0.23426 2.24764   2
  -8  -3  16 2.17293 2.01526   2
   8  -3 -16 3.54733 1.86217   1
   8   3 -16 5.24113 2.24919   2
  -8   3  16 5.69673 2.01011   1
   7  -3 -16 -1.2472 1.61352   1
  -7  -3  16 -1.7376 1.67957   2
   7  -3 -16 -0.3955 1.62668   2
   7   3 -16 -0.1729 2.07780   2
  -7   3  16 0.70331 1.79384   1
   6  -3 -16 16.4767 2.14970   2
  -6  -3  16 18.7872 2.28247   2
   6   3 -16 20.9141 2.36500   2
  -6   3  16 22.1266 2.31589   1
   5  -3 -16 0.17278 1.48574   2
  -5  -3  16 0.77325 1.76228   2
  -5   3  16 1.35665 1.61746   1
   5   3 -16 0.02543 1.86339   2
  -5   3  16 3.12045 1.44100   4
  -4  -3  16 30.0597 2.18041   1
  -4  -3  16 28.8466 2.46813   2
   4  -3 -16 37.1800 2.57834   2
  -4   3  16 31.5302 2.17283   4
  -4   3  16 27.5488 2.30779   1
   4   3 -16 25.6642 2.44661   2
  -3  -3  16 9.68765 1.46844   1
   3  -3 -16 11.5003 1.72575   2
   3   3 -16 11.0779 1.85903   2
  -3   3  16 11.1115 1.63562   4
  -3   3  16 8.61448 1.58953   1
  -2  -3  16 0.12882 1.44320   1
   2  -3 -16 2.62252 1.42692   2
   2   3 -16 1.14712 1.53246   2
  -2   3  16 2.72149 1.39051   1
  -2   3  16 4.14853 1.42895   4
  -1  -3  16 28.1146 2.44523   1
   1  -3 -16 25.9198 2.17709   2
  -1   3  16 22.1667 2.02799   1
   1   3 -16 20.7183 2.31679   2
   0  -3  16 2.45553 1.66090   1
   0  -3 -16 -0.5445 1.32642   2
   0   3 -16 -0.5731 1.58143   2
   0   3  16 1.61871 1.47345   1
   1  -3  16 115.851 4.99220   1
  -1  -3 -16 115.413 4.72527   2
  -1   3 -16 124.615 5.08206   2
   1   3  16 119.424 4.80072   1
   2  -3  16 12.8641 2.05311   1
  -2  -3 -16 15.4347 1.92047   2
  -2   3 -16 14.6522 2.14891   2
   2   3  16 14.3039 1.91042   1
  -3  -3 -16 7.98091 1.84442   2
   3  -3  16 9.24541 1.95159   1
  -3   3 -16 12.3400 2.10834   2
   3   3  16 9.30983 1.97033   1
   4  -3  16 2.01436 1.83192   1
  -4  -3 -16 5.48937 1.68023   2
  -4   3 -16 1.96286 1.67572   2
   4   3  16 4.56019 1.87555   1
  -5  -3 -16 -2.2544 1.58572   2
   5  -3  16 -3.0620 2.08278   1
  -5   3 -16 -0.7807 1.62616   2
   5   3  16 1.54327 1.84397   1
  -6  -3 -16 2.20005 2.10275   2
   6  -3  16 1.98102 2.16705   1
  -6   3 -16 -0.7312 1.80479   2
   6   3  16 3.02302 1.98247   1
  -7  -3 -16 5.63687 2.20793   2
   7  -3  16 -1.3797 2.21652   1
  -7   3 -16 0.59550 2.01476   2
   8  -4 -16 9.46156 2.23326   1
  -8  -4  16 7.71379 2.22254   2
   8   4 -16 8.53278 2.40121   2
  -8   4  16 10.6697 2.40926   1
   7  -4 -16 28.7557 2.71485   1
  -7  -4  16 33.7129 3.11144   2
   7   4 -16 29.2353 3.13470   2
  -7   4  16 32.6405 2.93131   1
  -6  -4  16 -1.3449 1.84085   2
   6  -4 -16 -2.2885 1.49201   1
  -6   4  16 1.90208 1.85168   1
   6   4 -16 -2.4886 1.95571   2
  -5  -4  16 58.7414 3.49898   2
   5   4 -16 58.0785 3.57120   2
  -5   4  16 54.0560 3.22022   4
  -5   4  16 56.9869 3.39062   1
   4  -4 -16 0.19600 1.44592   2
  -4  -4  16 2.40673 1.26709   1
  -4  -4  16 -1.5948 1.51099   2
   4   4 -16 0.14793 1.60837   2
  -4   4  16 1.07465 1.51950   4
  -4   4  16 0.63286 1.46382   1
   3  -4 -16 2.49437 1.37383   2
  -3  -4  16 2.02238 1.40304   1
  -3   4  16 2.64508 1.40846   1
  -3   4  16 0.80250 1.31340   4
   3   4 -16 4.83503 1.71868   2
  -2  -4  16 -0.8441 1.42565   1
   2  -4 -16 0.52739 1.28173   2
  -2   4  16 -0.9168 1.29475   1
   2   4 -16 1.71650 1.64453   2
  -2   4  16 0.25312 1.30887   4
  -1  -4  16 3.32773 1.49885   1
   1  -4 -16 3.31590 1.43131   2
  -1   4  16 2.45828 1.67924   1
   1   4 -16 3.47418 1.70513   2
  -1   4  16 1.28325 1.54887   4
   0  -4 -16 0.18405 1.26445   2
   0  -4  16 0.27010 1.49960   1
   0   4 -16 -0.4089 1.57921   2
   0   4  16 -0.2029 1.56380   1
   1  -4  16 4.71529 1.92667   1
  -1  -4 -16 3.92335 1.43829   2
  -1   4 -16 3.95042 1.91417   2
   1   4  16 3.63172 1.68922   1
  -2  -4 -16 6.75336 1.62885   2
   2  -4  16 4.34920 1.76819   1
   2   4  16 4.07391 1.74928   1
  -2   4 -16 3.42472 1.67995   2
   3  -4  16 5.07536 2.10701   1
  -3  -4 -16 6.23024 1.57655   2
  -3   4 -16 4.90996 1.78028   2
   3   4  16 3.88545 1.76816   1
  -4  -4 -16 2.97333 1.81624   2
   4  -4  16 1.39233 1.87404   1
   4   4  16 0.11542 1.74932   1
  -4   4 -16 -2.4429 1.59539   2
   5  -4  16 2.74129 2.13596   1
  -5  -4 -16 5.18529 1.84403   2
  -5   4 -16 4.02657 1.82507   2
   5   4  16 4.35621 1.97287   1
  -6  -4 -16 -0.7692 1.85254   2
   6  -4  16 -0.6985 2.16065   1
  -6   4 -16 -2.5786 1.79526   2
   7  -5 -16 -0.4015 1.78698   1
  -7  -5  16 3.11461 2.27028   2
   7   5 -16 4.30437 2.48831   2
  -7   5  16 4.02828 2.19347   1
   6  -5 -16 5.88474 2.06080   1
  -6  -5  16 12.4759 2.41292   2
  -6   5  16 10.8277 1.93489   4
   6   5 -16 9.13646 2.20177   2
  -6   5  16 8.15634 2.05073   1
  -5  -5  16 1.82910 1.98091   2
   5  -5 -16 2.10108 1.64531   1
  -5   5  16 0.50445 1.90687   1
  -5   5  16 2.12255 1.78579   4
   5   5 -16 2.20088 2.17038   2
  -4   5  16 24.5845 2.60234   1
   4   5 -16 21.6898 2.68347   2
  -4   5  16 30.4106 2.57939   4
  -3  -5  16 5.15253 1.57544   1
   3   5 -16 7.13545 1.93180   2
  -3   5  16 4.58170 1.69468   1
  -3   5  16 4.23647 1.59820   4
  -2  -5  16 9.02611 1.85099   1
  -2   5  16 6.67812 1.69699   1
   2   5 -16 9.81373 2.05329   2
  -2   5  16 9.22402 1.92131   4
  -1  -5  16 -0.8158 1.62690   1
   1  -5 -16 -1.1361 1.30723   2
   1   5 -16 1.37016 1.92972   2
  -1   5  16 0.86970 1.53774   4
  -1   5  16 -1.9502 1.44312   1
   0  -5 -16 7.21450 1.47201   2
   0  -5  16 8.63989 2.00665   1
   0   5 -16 3.77313 1.88858   2
   0   5  16 3.81318 1.62868   1
   0   5  16 4.52361 1.73551   4
   1  -5  16 0.28489 1.64216   1
  -1  -5 -16 1.02514 1.38805   2
   1   5  16 2.66123 1.79071   1
  -1   5 -16 2.74009 1.92748   2
  -2  -5 -16 0.33615 1.45793   2
   2  -5  16 -0.2772 1.73256   1
  -2   5 -16 -1.5930 1.80359   2
   2   5  16 -0.8267 1.65991   1
   3  -5  16 -0.2793 1.86152   1
  -3  -5 -16 -1.6094 1.56168   2
   3   5  16 0.77742 1.73175   1
  -3   5 -16 -0.0825 1.61048   2
  -4  -5 -16 3.35612 1.87641   2
   4  -5  16 3.61468 2.35125   1
   4   5  16 2.67807 1.85489   1
  -4   5 -16 6.44132 2.09769   2
   5  -5  16 -0.4515 2.08659   1
  -5  -5 -16 -0.7499 1.97127   2
  -5   5 -16 -2.0123 1.63113   2
  -6  -5 -16 0.65603 2.14038   2
   6  -5  16 1.24724 2.40807   1
  -6   5 -16 5.17698 2.28735   2
  -7  -6  16 3.91185 2.53009   2
   7   6 -16 3.43334 2.37655   2
  -7   6  16 2.78574 2.14243   1
  -6  -6  16 7.29534 2.19460   2
   6  -6 -16 6.89340 2.26660   1
  -6   6  16 6.09421 2.34864   1
   6   6 -16 8.33384 2.35494   2
   5  -6 -16 12.7733 2.15722   1
  -5  -6  16 13.7875 2.49016   2
  -5   6  16 13.7180 2.36825   4
  -5   6  16 12.7495 2.26630   1
   5   6 -16 12.5630 2.40533   2
   4  -6 -16 0.33711 1.68454   1
   4   6 -16 2.88192 2.03515   2
  -4   6  16 4.23443 1.75981   4
  -4   6  16 4.66351 1.89480   1
   3   6 -16 7.41621 2.09921   2
  -3   6  16 7.68288 1.96475   1
  -3   6  16 6.04866 1.83551   4
  -2  -6  16 1.45676 1.64906   1
  -2   6  16 1.60154 1.71669   1
   2   6 -16 3.11492 1.94531   2
  -2   6  16 2.71848 1.62297   4
  -1  -6  16 10.2067 2.09625   1
  -1   6  16 10.4980 2.00352   4
  -1   6  16 11.3212 1.99351   1
   1   6 -16 9.02187 2.14306   2
   0  -6  16 0.86672 1.63058   1
   0   6 -16 3.17846 2.11958   2
   0   6  16 1.16104 1.65316   1
   0   6  16 1.30649 1.81234   4
   1  -6  16 -1.8290 1.71114   1
   1   6  16 0.32684 1.86698   1
  -1   6 -16 0.88908 1.99484   2
   2  -6  16 -1.4510 2.06999   1
  -2   6 -16 3.06505 2.02742   2
   2   6  16 1.90821 1.62181   1
   3  -6  16 3.72955 2.12965   1
  -3  -6 -16 7.19920 1.85290   2
   3   6  16 8.19337 2.00142   1
  -3   6 -16 4.52232 2.01045   2
   4  -6  16 4.48418 2.50926   1
  -4  -6 -16 7.77944 2.02749   2
   4   6  16 9.53704 2.16497   1
  -4   6 -16 9.61848 2.18493   2
  -5  -6 -16 0.50554 2.00075   2
   5  -6  16 0.20978 2.29291   1
  -5   6 -16 -4.7366 1.86343   2
   5  -7 -16 -0.2014 2.15966   1
  -5  -7  16 0.36479 1.92364   2
  -5   7  16 2.13653 1.94038   4
   5   7 -16 2.65324 2.45581   2
  -5   7  16 4.81138 2.10897   1
   4  -7 -16 5.85010 2.01199   1
  -4   7  16 4.29349 2.05797   1
  -4   7  16 3.21613 2.16618   4
   4   7 -16 2.99556 2.36835   2
   3  -7 -16 4.54066 1.91235   1
   3   7 -16 10.1119 2.57420   2
  -3   7  16 9.08314 2.13694   4
  -3   7  16 2.62025 2.02252   1
   2   7 -16 6.19746 2.16229   2
  -2   7  16 4.97008 1.95321   1
  -2   7  16 5.72665 2.23591   4
  -1  -7  16 1.08690 1.85097   1
  -1   7  16 1.55751 1.83055   1
   1   7 -16 0.88507 1.85879   2
  -1   7  16 3.57982 1.90092   4
   0  -7  16 5.20936 1.91659   1
   0   7  16 8.26862 2.22969   1
   0   7 -16 9.56549 2.38058   2
   0   7  16 8.62227 2.32446   4
   1  -7  16 3.02715 2.24446   1
  -1   7 -16 3.96297 2.14746   2
   1   7  16 4.11280 2.10122   4
   1   7  16 1.18840 1.74864   1
   2  -7  16 0.55438 2.07042   1
  -2   7 -16 2.95288 2.02630   2
   2   7  16 1.47533 1.98322   1
   3  -7  16 -0.5478 2.15810   1
   3   7  16 1.66081 2.00618   1
   4  -7  16 -3.1674 2.57577   1
   3  -8 -16 9.41103 2.23872   1
  -3   8  16 6.78677 2.21689   4
   3   8 -16 8.88323 2.74279   2
  -3   8  16 7.22256 2.28560   1
   2  -8 -16 1.61922 2.23983   1
  -2   8  16 0.07139 2.03751   1
   2   8 -16 4.39536 2.42646   2
  -2   8  16 3.35341 2.29812   4
   1  -8 -16 1.74846 2.19240   1
   1   8 -16 6.32647 2.51646   2
  -1   8  16 3.13008 2.23486   4
  -1   8  16 2.52701 2.19913   1
   0  -8  16 -0.3988 2.21192   1
   0   8  16 1.68331 2.05616   4
   0   8  16 1.63880 1.94369   1
   1  -8  16 -0.8894 2.05840   1
   1   8  16 -2.2520 2.36985   4
   1   8  16 1.52084 1.92400   1
   2  -8  16 2.16793 2.29649   1
   2   8  16 -1.3807 1.97523   1
   2   8  16 1.62673 2.48333   4
  -9   0  17 17.0090 2.48871   2
   9   0 -17 16.5361 2.83682   2
  -8   0  17 2.88858 1.84930   2
   8   0 -17 -0.5796 1.91160   2
  -7   0  17 11.6635 1.79691   1
  -7   0  17 9.45049 2.12391   2
   7   0 -17 6.53794 2.21897   2
   6   0 -17 0.31538 1.88049   2
  -6   0  17 0.60607 1.70178   2
  -6   0  17 -2.4333 1.36355   1
  -5   0  17 17.3603 1.92379   1
   5   0 -17 13.4273 2.03753   2
   4   0 -17 2.31124 1.73990   2
  -4   0  17 -0.2671 0.95211   4
  -4   0  17 -0.4995 1.15186   1
  -3   0  17 32.8701 2.36071   1
  -3   0  17 32.0264 1.88470   4
   3   0 -17 25.9998 2.42705   2
  -2   0  17 0.73031 1.39156   1
   2   0 -17 0.30783 1.66803   2
  -2   0  17 0.59314 0.99052   4
  -1   0  17 29.1476 2.38084   1
   1   0 -17 27.0928 2.43082   2
   0   0  17 1.20297 1.39887   1
   0   0 -17 2.11622 1.59951   2
  -1   0 -17 2.61898 1.49082   2
   1   0  17 2.87122 1.63985   1
   2   0  17 0.63829 1.47470   1
  -2   0 -17 -0.7313 1.57509   2
   3   0  17 6.34206 1.86166   1
  -3   0 -17 4.51170 1.79075   2
   4   0  17 0.31213 1.78219   1
  -4   0 -17 -1.0843 1.65434   2
  -5   0 -17 0.56573 1.72151   2
   5   0  17 4.14406 2.27511   1
  -6   0 -17 1.19247 2.08200   2
   6   0  17 1.66886 2.33397   1
   7   0  17 -0.6656 2.35619   1
  -7   0 -17 0.64622 2.08479   2
  -9  -1  17 4.56226 2.41756   2
   9  -1 -17 3.38733 2.39497   2
   9   1 -17 6.59988 2.75893   2
  -9   1  17 3.13849 2.19040   2
   8  -1 -17 3.34302 2.18911   2
  -8  -1  17 5.59985 2.26587   2
   8   1 -17 1.76681 2.34705   2
  -8   1  17 3.33186 1.98363   2
   7  -1 -17 15.9595 2.44583   2
  -7  -1  17 16.5286 2.43386   2
  -7   1  17 13.4641 2.18967   2
  -7   1  17 11.4113 1.94253   1
   7   1 -17 17.2710 2.60772   2
  -6  -1  17 21.7360 2.01644   1
   6  -1 -17 20.2293 2.26773   2
  -6  -1  17 20.0170 2.26668   2
  -6   1  17 21.5636 2.16625   2
   6   1 -17 15.1963 2.26536   2
  -6   1  17 20.1017 2.15371   1
  -5  -1  17 1.70652 1.33273   1
   5  -1 -17 0.15225 1.73280   2
  -5  -1  17 3.42605 1.79924   2
  -5   1  17 0.77586 1.46638   1
  -5   1  17 1.40556 1.14875   4
   5   1 -17 0.31866 1.83095   2
   4  -1 -17 33.2899 2.67998   2
  -4  -1  17 27.3480 2.21661   1
  -4   1  17 29.0961 2.23457   1
  -4   1  17 29.0641 1.96110   4
   4   1 -17 29.8558 2.65734   2
  -3  -1  17 10.0664 1.55817   1
   3  -1 -17 10.6503 1.96443   2
   3   1 -17 10.7268 1.92969   2
  -3   1  17 13.5232 1.44575   4
  -3   1  17 12.3257 1.81503   1
   2  -1 -17 12.7372 2.00336   2
  -2  -1  17 13.1674 1.71147   1
   2   1 -17 13.0106 2.01366   2
  -2   1  17 11.2222 1.67066   1
  -2   1  17 13.9930 1.53534   4
   1  -1 -17 4.88908 1.62788   2
  -1  -1  17 2.48609 1.56471   1
  -1   1  17 4.64389 1.45325   1
   1   1 -17 3.45277 1.88054   2
   0  -1  17 68.9636 3.70156   1
   0  -1 -17 62.8109 3.53732   2
   0   1  17 73.1117 3.63068   1
   0   1 -17 71.1464 3.95118   2
  -1  -1 -17 3.96885 1.46771   2
   1  -1  17 2.00497 1.70384   1
  -1   1 -17 4.09847 1.94258   2
   1   1  17 2.04652 1.62191   1
  -2  -1 -17 11.8841 1.82225   2
   2  -1  17 15.6137 2.07698   1
   2   1  17 14.8462 1.96453   1
  -2   1 -17 11.9488 1.85258   2
   3  -1  17 4.89748 1.79657   1
  -3  -1 -17 2.30723 1.67211   2
  -3   1 -17 2.31904 1.67343   2
   3   1  17 4.28715 1.89565   1
  -4  -1 -17 25.9416 2.44592   2
   4  -1  17 29.2169 2.80349   1
  -4   1 -17 22.8545 2.39712   2
   4   1  17 27.9736 2.77145   1
  -5  -1 -17 -0.9171 1.66300   2
   5  -1  17 -0.2661 2.18370   1
   5   1  17 -2.6578 1.65719   1
  -5   1 -17 -0.4535 1.97602   2
  -6  -1 -17 4.88471 2.03875   2
   6  -1  17 6.11673 2.52821   1
  -6   1 -17 5.17957 2.26243   2
   6   1  17 4.44540 2.23984   1
   7  -1  17 -1.9690 2.44887   1
  -7  -1 -17 3.66062 2.38144   2
  -7   1 -17 -1.6453 2.00193   2
   7   1  17 0.03125 1.94725   1
  -8  -2  17 7.10432 2.39213   2
   8  -2 -17 7.21316 1.68720   1
   8  -2 -17 7.45242 2.18151   2
  -8   2  17 6.32675 1.96936   1
   8   2 -17 7.06724 2.33633   2
  -8   2  17 9.48344 2.03360   2
   7  -2 -17 26.8352 2.77105   2
  -7  -2  17 27.3318 2.71978   2
   7   2 -17 31.6663 2.91695   2
  -7   2  17 33.0123 2.67991   1
  -7   2  17 31.6677 2.65786   2
  -6  -2  17 3.46860 1.95595   2
   6  -2 -17 3.58395 1.91324   2
   6   2 -17 4.76859 2.11326   2
  -6   2  17 6.00066 1.79650   1
  -5  -2  17 8.27699 2.02719   2
   5  -2 -17 11.8522 2.00741   2
  -5  -2  17 7.52117 1.48795   1
  -5   2  17 13.2397 1.97591   1
  -5   2  17 10.5458 1.60164   4
   5   2 -17 8.90026 2.12424   2
   4  -2 -17 16.7927 2.22135   2
  -4  -2  17 17.1393 1.88999   1
   4   2 -17 13.5360 2.05929   2
  -4   2  17 21.9850 2.18432   1
  -4   2  17 17.4972 1.69136   4
  -3  -2  17 6.05098 1.50346   1
   3  -2 -17 3.84648 1.68391   2
  -3   2  17 2.95215 1.26557   4
   3   2 -17 4.06976 1.67520   2
  -3   2  17 5.40253 1.50468   1
   2  -2 -17 22.2516 2.22451   2
  -2  -2  17 21.8788 2.15459   1
  -2   2  17 22.7458 1.93011   4
   2   2 -17 19.7442 2.23660   2
  -2   2  17 18.3024 1.95138   1
  -1  -2  17 5.97696 1.54671   1
   1  -2 -17 5.42998 1.55085   2
   1   2 -17 4.92221 1.71636   2
  -1   2  17 5.03518 1.48881   1
   0  -2  17 12.1714 2.08038   1
   0  -2 -17 10.3812 1.68331   2
   0   2 -17 12.7762 2.15549   2
   0   2  17 9.84296 1.67818   1
  -1  -2 -17 9.31873 1.80285   2
   1  -2  17 6.37272 1.78278   1
   1   2  17 9.82364 1.73727   1
  -1   2 -17 12.8227 2.11890   2
   2  -2  17 3.04724 1.67312   1
  -2  -2 -17 4.69169 1.54054   2
   2   2  17 3.96344 1.75843   1
  -2   2 -17 1.83394 1.58739   2
   3  -2  17 7.16480 1.97163   1
  -3  -2 -17 8.59684 1.71011   2
   3   2  17 7.95872 1.82592   1
  -3   2 -17 7.86735 2.02377   2
  -4  -2 -17 -0.8156 1.56584   2
   4  -2  17 -1.2535 1.85232   1
  -4   2 -17 2.58108 1.91887   2
   4   2  17 1.59153 1.67241   1
   5  -2  17 6.70040 2.30794   1
  -5  -2 -17 6.79434 1.98437   2
  -5   2 -17 11.2103 2.30885   2
   5   2  17 11.6384 2.34504   1
  -6  -2 -17 1.73699 2.13210   2
   6  -2  17 -0.5760 2.46202   1
  -6   2 -17 1.31740 1.93128   2
   6   2  17 0.96124 2.10395   1
   7  -2  17 -0.2503 2.36278   1
  -7  -2 -17 4.95873 2.45253   2
  -7   2 -17 3.25376 2.46663   2
   7   2  17 2.24594 2.27419   1
  -8  -3  17 18.7509 2.67252   2
   8  -3 -17 16.4816 2.37088   1
  -8   3  17 18.3354 2.52166   1
   8   3 -17 18.0512 2.74885   2
  -7  -3  17 -0.0166 1.82473   2
   7  -3 -17 -1.5304 1.68757   1
   7   3 -17 -0.4775 1.96213   2
  -7   3  17 1.57586 1.89944   1
   6  -3 -17 16.0662 2.18694   2
  -6  -3  17 16.5428 2.27164   2
   6   3 -17 16.2660 2.37729   2
  -6   3  17 19.8834 2.36940   1
   5  -3 -17 4.42651 1.76846   2
  -5  -3  17 3.96145 1.95064   2
   5   3 -17 7.30155 2.13953   2
  -5   3  17 4.11492 1.52226   4
  -5   3  17 3.30970 1.76612   1
   4  -3 -17 13.4274 1.96721   2
  -4  -3  17 11.9559 1.73269   1
  -4   3  17 16.3194 1.86742   4
   4   3 -17 16.4119 2.18203   2
  -4   3  17 12.9780 1.86504   1
   3  -3 -17 65.5624 3.45497   2
  -3  -3  17 56.5513 3.22155   1
  -3   3  17 58.6836 3.24668   1
   3   3 -17 63.9749 3.80202   2
  -3   3  17 59.3757 3.08668   4
   2  -3 -17 0.20919 1.45059   2
  -2  -3  17 -2.3345 1.39565   1
   2   3 -17 0.54329 1.58687   2
  -2   3  17 0.55984 1.38926   1
  -2   3  17 1.29502 1.40013   4
   1  -3 -17 10.3669 1.78778   2
  -1  -3  17 10.6534 1.83599   1
   1   3 -17 13.3404 2.28493   2
  -1   3  17 13.1897 1.77653   1
   0  -3 -17 29.1018 2.32013   2
   0  -3  17 29.8463 2.54653   1
   0   3 -17 35.2060 2.83588   2
   0   3  17 25.8297 2.31460   1
   1  -3  17 3.87557 1.71241   1
  -1  -3 -17 3.20851 1.56458   2
   1   3  17 4.73293 1.57803   1
  -1   3 -17 2.61077 2.01301   2
  -2  -3 -17 0.43728 1.53982   2
   2  -3  17 1.07805 1.69528   1
  -2   3 -17 1.62410 1.86397   2
   2   3  17 -1.3415 1.46034   1
   3  -3  17 5.41325 2.12929   1
  -3  -3 -17 0.52482 1.70335   2
  -3   3 -17 1.77657 1.71797   2
   3   3  17 4.53814 1.91774   1
   4  -3  17 -0.9222 1.84768   1
  -4  -3 -17 -0.2915 1.59281   2
  -4   3 -17 0.02192 1.74528   2
   4   3  17 1.13532 1.87800   1
   5  -3  17 -0.2800 2.06295   1
  -5  -3 -17 2.38083 1.99488   2
  -5   3 -17 1.03132 2.03178   2
   5   3  17 1.20455 1.94908   1
   6  -3  17 5.79165 2.43506   1
  -6  -3 -17 1.21282 1.91896   2
  -6   3 -17 0.25039 1.95384   2
   6   3  17 -1.8412 1.97975   1
  -8  -4  17 2.36624 2.17495   2
   8  -4 -17 0.39012 1.81812   1
   8   4 -17 1.34222 2.24883   2
  -8   4  17 4.39214 2.30720   1
   7  -4 -17 10.5850 2.07975   1
  -7  -4  17 18.2335 2.74970   2
  -7   4  17 19.1356 2.56577   1
   7   4 -17 22.7002 2.96202   2
   6  -4 -17 12.0459 2.24019   1
  -6  -4  17 11.1601 2.35475   2
  -6   4  17 10.5165 1.99592   4
  -6   4  17 10.1295 2.07319   1
   6   4 -17 10.9503 2.48858   2
  -5  -4  17 12.4428 2.13556   2
   5   4 -17 11.3465 2.23453   2
  -5   4  17 12.3247 2.06252   1
  -5   4  17 12.5976 1.84104   4
  -4  -4  17 16.0831 1.85605   1
  -4   4  17 14.2251 1.87595   4
  -4   4  17 15.0815 2.04394   1
   4   4 -17 10.8956 2.11500   2
  -3  -4  17 0.80361 1.42568   1
   3  -4 -17 1.54923 1.44785   2
  -3   4  17 1.27755 1.36009   4
   3   4 -17 -0.6839 1.87617   2
  -3   4  17 0.21798 1.65946   1
   2  -4 -17 19.9948 2.04569   2
  -2  -4  17 22.1008 2.32061   1
  -2   4  17 21.6874 2.25529   1
  -2   4  17 20.9293 2.20388   4
   2   4 -17 20.4722 2.43918   2
  -1  -4  17 4.32705 1.80433   1
   1  -4 -17 6.45803 1.57585   2
   1   4 -17 5.35115 2.08069   2
  -1   4  17 5.62788 1.66409   1
  -1   4  17 5.29662 1.75160   4
   0  -4 -17 20.9312 2.08586   2
   0  -4  17 22.0162 2.50877   1
   0   4 -17 23.4113 2.71775   2
   0   4  17 29.3041 2.41911   1
  -1  -4 -17 6.63088 1.67174   2
   1  -4  17 3.96169 2.09118   1
   1   4  17 6.87781 1.75684   1
  -1   4 -17 6.47183 1.97819   2
  -2  -4 -17 8.72094 1.85130   2
   2  -4  17 5.03554 1.94487   1
  -2   4 -17 4.67025 1.83856   2
   2   4  17 8.56226 1.83841   1
  -3  -4 -17 6.92380 1.91537   2
   3  -4  17 7.49283 2.30271   1
   3   4  17 8.03108 2.07234   1
  -3   4 -17 8.81028 2.19113   2
   4  -4  17 3.54453 2.03334   1
  -4  -4 -17 -1.1432 1.54907   2
   4   4  17 0.53801 1.87310   1
  -4   4 -17 -1.0610 1.69883   2
   5  -4  17 0.77407 2.46460   1
  -5  -4 -17 -2.4424 1.94319   2
   5   4  17 0.86636 1.89578   1
  -5   4 -17 1.69799 2.07689   2
  -6  -4 -17 -0.2781 2.23181   2
   6  -4  17 -1.4628 2.58470   1
  -6   4 -17 1.67401 2.28855   2
  -7  -5  17 7.57252 2.52925   2
   7  -5 -17 1.61818 2.14868   1
  -7   5  17 2.48577 2.04395   1
   7   5 -17 5.30031 2.34887   2
  -6  -5  17 15.5718 2.49313   2
   6  -5 -17 14.7680 2.26247   1
  -6   5  17 14.5209 2.55347   1
  -6   5  17 12.2806 2.24950   4
   6   5 -17 12.0948 2.51999   2
  -5  -5  17 5.49594 2.21815   2
   5   5 -17 5.68553 2.35477   2
  -5   5  17 7.33157 2.24588   1
  -5   5  17 5.85130 1.81687   4
   4   5 -17 8.85359 2.21058   2
  -4   5  17 7.97175 2.17170   1
  -4   5  17 10.6316 2.09244   4
  -3  -5  17 46.6951 3.19101   1
   3   5 -17 43.0587 3.26819   2
  -3   5  17 45.5570 3.15079   1
  -3   5  17 36.6172 2.80375   4
  -2  -5  17 3.30350 1.75614   1
  -2   5  17 1.08788 1.62669   1
  -2   5  17 2.21074 1.75130   4
   2   5 -17 3.42646 1.91387   2
  -1  -5  17 25.3328 2.44754   1
   1   5 -17 25.9719 2.75564   2
  -1   5  17 23.4386 2.42221   4
  -1   5  17 34.1456 2.76522   1
   0  -5 -17 1.00993 1.35492   2
   0  -5  17 -0.0623 1.93527   1
   0   5  17 -1.1290 1.61650   4
   0   5 -17 -1.6838 1.98933   2
   0   5  17 -1.2107 1.58492   1
  -1  -5 -17 21.3464 2.14177   2
   1  -5  17 22.4224 2.56831   1
  -1   5 -17 26.8123 2.63002   2
   1   5  17 25.6183 2.42618   1
  -2  -5 -17 -1.4888 1.48892   2
   2  -5  17 -1.1070 1.85630   1
   2   5  17 -2.0066 1.81072   1
  -2   5 -17 1.41981 1.73220   2
  -3  -5 -17 1.86719 1.75013   2
   3  -5  17 -0.2071 2.17629   1
   3   5  17 -1.3636 1.82685   1
  -3   5 -17 -1.5569 1.98910   2
   4  -5  17 1.49912 2.39836   1
  -4  -5 -17 0.34358 1.65776   2
   4   5  17 0.30612 1.82115   1
  -4   5 -17 2.57310 2.15742   2
  -5  -5 -17 -2.4939 2.00864   2
   5  -5  17 1.53490 2.56673   1
  -5   5 -17 0.67538 2.14259   2
  -6  -6  17 2.06158 2.12186   2
   6  -6 -17 5.05859 2.06219   1
  -6   6  17 6.80345 2.22166   1
  -6   6  17 4.51565 2.10474   4
   6   6 -17 5.60204 2.68405   2
  -5  -6  17 6.41562 2.11328   2
   5  -6 -17 3.29010 1.93846   1
  -5   6  17 2.90372 1.85640   4
  -5   6  17 5.12097 2.30972   1
   5   6 -17 3.36317 2.43961   2
   4  -6 -17 16.2423 2.35820   1
  -4   6  17 19.7050 2.52549   1
  -4   6  17 22.9101 2.61469   4
   4   6 -17 20.4533 2.87622   2
  -3   6  17 20.6644 2.50988   1
   3   6 -17 21.4629 2.88667   2
  -3   6  17 19.8179 2.57171   4
  -2  -6  17 9.59893 2.06441   1
   2   6 -17 16.6665 2.76367   2
  -2   6  17 10.8761 2.05301   4
  -2   6  17 14.4932 2.19973   1
  -1  -6  17 2.40552 1.93067   1
   1   6 -17 1.07678 2.21483   2
  -1   6  17 -0.4372 1.98580   1
  -1   6  17 3.46024 2.02785   4
   0  -6  17 15.0960 2.29786   1
   0   6  17 12.6926 2.24011   4
   0   6  17 16.6953 2.47136   1
   0   6 -17 11.9583 2.31975   2
   1  -6  17 1.02418 1.89906   1
   1   6  17 0.64645 1.93554   1
  -1   6 -17 -1.2262 2.09144   2
   2  -6  17 9.41393 2.56491   1
   2   6  17 10.9955 2.21962   1
  -2   6 -17 7.05371 2.03910   2
   3  -6  17 -0.9960 2.06426   1
  -3  -6 -17 0.57111 1.77587   2
   3   6  17 3.32506 1.97969   1
  -3   6 -17 1.60693 2.09659   2
   4  -6  17 8.84538 2.75334   1
  -4  -6 -17 4.07195 1.98750   2
  -4   6 -17 2.08655 2.17408   2
   4   6  17 3.49636 2.18500   1
   5  -7 -17 7.49966 2.22137   1
   5   7 -17 6.06916 2.48030   2
  -5   7  17 13.0985 2.59570   4
  -5   7  17 11.6039 2.42452   1
   4  -7 -17 3.63756 1.99381   1
  -4   7  17 -1.3976 2.07488   4
   4   7 -17 1.60035 2.53245   2
  -4   7  17 1.13653 2.01514   1
   3  -7 -17 4.05055 2.03767   1
  -3   7  17 5.56217 2.06875   4
  -3   7  17 3.61810 2.10127   1
   3   7 -17 5.29639 2.57705   2
  -2   7  17 4.61559 2.07409   1
   2   7 -17 6.57757 2.54585   2
  -2   7  17 4.94992 2.07535   4
  -1  -7  17 8.10666 2.21729   1
  -1   7  17 8.69009 2.33470   4
   1   7 -17 8.62746 2.28041   2
  -1   7  17 3.65536 2.02919   1
   0  -7  17 6.70796 2.29756   1
   0   7  17 2.85335 1.91696   1
   0   7  17 4.52994 2.29926   4
   0   7 -17 9.16353 2.55991   2
   1  -7  17 6.69565 2.46529   1
   1   7  17 8.58128 2.35052   1
  -1   7 -17 8.45600 2.49816   2
   1   7  17 4.29428 2.18802   4
   2  -7  17 -1.1631 2.08636   1
  -2   7 -17 -0.1731 2.16162   2
   2   7  17 -0.5842 2.09918   1
   3  -7  17 5.88573 2.44292   1
   3   7  17 1.37129 2.17918   1
   2  -8 -17 8.08240 2.28734   1
  -2   8  17 9.98886 2.40988   1
  -2   8  17 8.10527 2.26757   4
   2   8 -17 9.35135 2.83276   2
   1  -8 -17 2.51090 2.27183   1
  -1   8  17 2.05560 2.11931   1
  -1   8  17 2.31361 2.05769   4
   1   8 -17 -0.8534 2.33942   2
   0  -8  17 6.76118 2.53393   1
   0   8  17 3.10260 2.07415   1
   0   8  17 2.41412 2.13309   4
  -8   0  18 11.5489 2.44466   2
   8   0 -18 13.2772 2.67479   2
   7   0 -18 1.47551 1.95418   2
  -7   0  18 0.80455 1.54195   1
  -7   0  18 -0.0589 1.69925   2
  -6   0  18 37.7321 2.61936   1
   6   0 -18 24.9573 2.67437   2
  -6   0  18 31.8839 2.68880   2
   5   0 -18 -2.1680 1.82346   2
  -5   0  18 0.75171 1.52216   1
   4   0 -18 55.9466 3.63154   2
  -4   0  18 53.4974 3.16719   1
  -3   0  18 -0.4240 1.46182   1
   3   0 -18 0.14786 1.59250   2
  -3   0  18 -1.0615 0.99548   4
  -2   0  18 41.7429 2.26784   4
  -2   0  18 42.7920 3.01154   1
   2   0 -18 43.7726 3.08689   2
   1   0 -18 -2.8239 1.50380   2
  -1   0  18 -0.1619 1.35015   1
   0   0  18 31.8807 2.49016   1
   0   0 -18 27.7311 2.62050   2
  -1   0 -18 -1.7058 1.43689   2
   1   0  18 0.86402 1.50286   1
   2   0  18 1.11828 1.56734   1
  -2   0 -18 1.22261 1.55475   2
   3   0  18 0.34105 1.65867   1
  -3   0 -18 -0.3105 1.75002   2
   4   0  18 4.42438 2.21264   1
  -4   0 -18 2.78965 1.69420   2
  -5   0 -18 0.20637 1.82191   2
   5   0  18 1.59280 2.07906   1
   6   0  18 0.77629 2.42636   1
  -6   0 -18 0.17856 2.23676   2
   7   0  18 -4.0486 2.55404   1
  -8  -1  18 2.55175 2.04153   2
   8  -1 -18 1.93404 2.24146   2
   8   1 -18 2.85235 2.42055   2
  -8   1  18 1.62894 2.05448   2
  -7  -1  18 14.4095 2.30633   2
   7  -1 -18 15.5432 2.34469   2
  -7   1  18 19.0127 2.24469   1
  -7   1  18 17.7720 2.19140   2
   7   1 -18 16.6788 2.51642   2
   6  -1 -18 -1.0321 1.96168   2
  -6  -1  18 -0.2013 1.46693   1
  -6  -1  18 1.46146 1.95297   2
  -6   1  18 -3.7672 1.52445   1
   6   1 -18 -1.3406 2.08744   2
   5  -1 -18 41.9357 3.16686   2
  -5  -1  18 40.1517 2.79088   1
  -5   1  18 41.4675 2.77266   1
   5   1 -18 39.4212 3.10736   2
  -5   1  18 41.3892 2.48547   4
  -4  -1  18 9.09383 1.69776   1
   4  -1 -18 6.89983 2.01235   2
   4   1 -18 7.76041 2.08576   2
  -4   1  18 10.0195 1.69709   1
  -4   1  18 9.66513 1.41528   4
  -3  -1  18 21.6558 2.10717   1
   3  -1 -18 24.5252 2.53911   2
  -3   1  18 21.3754 2.06644   1
   3   1 -18 20.2818 2.33016   2
  -3   1  18 22.8278 1.82014   4
   2  -1 -18 0.99460 1.55694   2
  -2  -1  18 0.44067 1.50977   1
   2   1 -18 1.52643 1.64566   2
  -2   1  18 -0.4127 1.34054   1
  -2   1  18 -1.2020 1.15700   4
  -1  -1  18 106.909 4.65704   1
   1  -1 -18 106.404 4.79643   2
  -1   1  18 101.286 4.42602   1
   1   1 -18 99.8262 4.70822   2
   0  -1  18 87.7097 4.31418   1
   0  -1 -18 85.3489 4.15833   2
   0   1 -18 87.0668 4.26594   2
   0   1  18 88.6162 4.02199   1
  -1  -1 -18 11.2545 1.82123   2
   1  -1  18 8.65103 1.86232   1
   1   1  18 10.9475 2.01154   1
  -1   1 -18 10.6742 2.10298   2
   2  -1  18 2.80460 1.73553   1
  -2  -1 -18 3.17178 1.80909   2
   2   1  18 3.76221 1.69468   1
  -2   1 -18 3.42875 1.65184   2
  -3  -1 -18 1.06367 1.74143   2
   3  -1  18 3.29477 1.88339   1
   3   1  18 3.14433 1.75804   1
  -3   1 -18 -0.1264 1.53666   2
  -4  -1 -18 -0.0764 1.80056   2
   4  -1  18 -1.9476 2.08801   1
  -4   1 -18 0.27598 1.62708   2
   4   1  18 0.29079 1.95073   1
   5  -1  18 -0.2600 2.32400   1
  -5  -1 -18 -0.0313 1.79002   2
   5   1  18 0.67028 2.11632   1
  -5   1 -18 -0.0717 1.83078   2
   6  -1  18 -1.7626 2.49554   1
  -6  -1 -18 -1.1497 1.89047   2
   6   1  18 -1.6358 2.21634   1
  -6   1 -18 0.20712 2.00299   2
  -8  -2  18 8.27573 2.55346   2
   8  -2 -18 5.32593 2.32723   2
   8  -2 -18 -1.1933 1.69187   1
  -8   2  18 5.48067 2.08291   2
   8   2 -18 5.51881 2.62631   2
  -8   2  18 2.77863 1.97652   1
   7  -2 -18 -2.9395 1.88686   2
  -7  -2  18 -2.2578 2.06296   2
   7   2 -18 3.76116 2.33885   2
  -7   2  18 -1.5970 1.74775   1
  -6  -2  18 11.5797 2.16641   2
   6  -2 -18 12.2849 2.24647   2
  -6   2  18 10.7487 1.89992   1
   6   2 -18 11.2398 2.28787   2
  -5  -2  18 -2.2858 1.29236   1
   5  -2 -18 -0.6157 1.67501   2
  -5   2  18 -1.3944 1.59378   1
   5   2 -18 1.82737 2.02691   2
  -5   2  18 0.29501 1.31508   4
  -4  -2  18 17.1500 1.92978   1
   4  -2 -18 16.2647 2.21081   2
  -4   2  18 19.2826 1.87910   4
  -4   2  18 15.3327 1.99575   1
   4   2 -18 15.4186 2.25380   2
   3  -2 -18 -0.7597 1.62054   2
  -3  -2  18 0.17145 1.43261   1
   3   2 -18 0.20197 1.62027   2
  -3   2  18 -2.7527 1.35384   1
  -3   2  18 -0.3669 1.24927   4
   2  -2 -18 53.3568 3.47721   2
  -2  -2  18 60.1531 3.20712   1
  -2   2  18 57.5668 3.38524   1
  -2   2  18 55.2789 2.95053   4
   2   2 -18 56.2435 3.51511   2
   1  -2 -18 5.56305 1.81323   2
  -1  -2  18 6.23793 1.65459   1
   1   2 -18 3.30239 1.80615   2
  -1   2  18 6.49399 1.59860   1
   0  -2 -18 2.54263 1.64120   2
   0  -2  18 0.62961 1.55697   1
   0   2 -18 3.63088 1.80589   2
   0   2  18 2.11455 1.64490   1
   1  -2  18 -1.3170 1.80745   1
  -1  -2 -18 0.28060 1.41919   2
  -1   2 -18 1.70341 1.87066   2
   1   2  18 1.18774 1.55403   1
   2  -2  18 0.58659 1.71867   1
  -2  -2 -18 0.91128 1.50346   2
   2   2  18 2.68706 1.64306   1
  -2   2 -18 4.81753 1.77039   2
   3  -2  18 1.80130 1.85450   1
  -3  -2 -18 0.73234 1.72263   2
   3   2  18 -0.1289 1.62654   1
  -3   2 -18 2.36585 1.72175   2
  -4  -2 -18 0.46489 1.69213   2
   4  -2  18 1.02878 2.01235   1
   4   2  18 3.04794 2.01343   1
  -4   2 -18 -2.8778 1.85996   2
   5  -2  18 -3.1443 2.35421   1
  -5  -2 -18 0.20755 1.81818   2
  -5   2 -18 1.79767 1.92109   2
   5   2  18 2.69639 2.11447   1
  -6  -2 -18 2.87332 2.31079   2
   6  -2  18 -2.2486 2.52527   1
   6   2  18 -0.1927 2.13677   1
  -6   2 -18 -0.1535 1.99987   2
   8  -3 -18 -0.0662 1.86861   1
  -8  -3  18 2.57322 2.21065   2
  -8   3  18 -0.7340 2.00494   1
   8   3 -18 -0.1474 2.28143   2
  -7  -3  18 5.09560 2.10179   2
   7  -3 -18 2.00363 1.92632   1
  -7   3  18 3.23645 1.87136   1
   7   3 -18 5.23953 2.26474   2
   6  -3 -18 0.29025 1.92315   2
  -6  -3  18 -1.5408 1.73084   2
  -6   3  18 -0.6873 1.93489   1
   6   3 -18 -0.7656 1.97867   2
  -6   3  18 -0.2734 1.53212   4
   5  -3 -18 0.25399 1.78531   2
  -5   3  18 3.69235 1.64987   4
   5   3 -18 2.85381 2.21253   2
  -5   3  18 0.78924 1.82928   1
  -4  -3  18 -0.8163 1.31776   1
   4  -3 -18 -0.4952 1.62711   2
   4   3 -18 1.89977 2.00154   2
  -4   3  18 -0.3873 1.42726   4
  -4   3  18 0.84190 1.59748   1
   3  -3 -18 31.5400 2.62173   2
  -3  -3  18 37.4870 2.59139   1
   3   3 -18 26.6621 2.67529   2
  -3   3  18 33.1310 2.73834   1
  -3   3  18 32.6431 2.35741   4
  -2  -3  18 16.2432 2.12268   1
   2  -3 -18 12.2685 1.87532   2
  -2   3  18 15.5044 1.95425   4
  -2   3  18 13.1115 1.93552   1
   2   3 -18 14.8780 2.20854   2
  -1  -3  18 6.55070 1.94924   1
   1  -3 -18 5.39640 1.64240   2
   1   3 -18 6.08423 1.91355   2
  -1   3  18 3.54624 1.56185   1
   0  -3 -18 3.40156 1.59553   2
   0  -3  18 1.49814 1.86731   1
   0   3 -18 -0.7285 1.97558   2
   0   3  18 -0.1564 1.65146   1
  -1  -3 -18 1.73949 1.59304   2
   1  -3  18 -0.2876 1.86947   1
   1   3  18 1.36716 1.79333   1
  -1   3 -18 -0.4594 2.05091   2
  -2  -3 -18 19.4305 2.21010   2
   2  -3  18 18.2794 2.43494   1
  -2   3 -18 18.7590 2.53056   2
   2   3  18 18.5229 2.45162   1
   3  -3  18 0.55222 1.88249   1
  -3  -3 -18 1.33243 1.59720   2
  -3   3 -18 1.37859 1.99215   2
   3   3  18 0.73543 1.92876   1
  -4  -3 -18 1.47875 1.73006   2
   4  -3  18 -0.0016 2.04788   1
   4   3  18 3.72829 1.83106   1
  -4   3 -18 2.25542 1.89807   2
   5  -3  18 -4.2755 2.37138   1
  -5  -3 -18 -1.2554 1.81991   2
  -5   3 -18 0.82011 1.95310   2
   5   3  18 -0.6341 2.05509   1
   6  -3  18 -2.0443 2.34801   1
  -6  -3 -18 1.54026 2.03635   2
  -6   3 -18 0.24532 2.31412   2
   6   3  18 2.33377 2.15718   1
  -7  -4  18 0.48689 2.24833   2
   7  -4 -18 1.01492 2.03708   1
  -7   4  18 3.18740 2.29844   1
   7   4 -18 3.28648 2.50506   2
  -6  -4  18 8.82448 2.43284   2
   6   4 -18 4.38071 2.41053   2
  -6   4  18 4.06905 1.74896   4
  -6   4  18 4.60007 2.01018   1
  -5   4  18 -2.5350 1.65741   1
  -5   4  18 1.83539 1.72252   4
   5   4 -18 2.48003 2.03659   2
  -4  -4  18 39.0177 2.91627   1
   4   4 -18 45.6439 3.49863   2
  -4   4  18 42.3425 3.07100   1
  -4   4  18 34.9857 2.60965   4
   3  -4 -18 -1.5555 1.53147   2
  -3  -4  18 1.08191 1.58342   1
  -3   4  18 1.73144 1.67151   1
  -3   4  18 1.56261 1.64717   4
   3   4 -18 1.64283 1.86949   2
   2  -4 -18 16.2822 2.06519   2
  -2  -4  18 20.8698 2.27246   1
  -2   4  18 13.3210 2.15765   1
  -2   4  18 16.0785 1.96496   4
   2   4 -18 15.2626 2.35547   2
  -1  -4  18 14.9618 2.29528   1
   1  -4 -18 12.8690 1.89801   2
  -1   4  18 19.2525 2.35974   1
   1   4 -18 15.5216 2.34548   2
  -1   4  18 14.7716 2.16405   4
   0  -4 -18 11.2685 1.82803   2
   0  -4  18 9.57505 2.20433   1
   0   4 -18 6.54033 2.08450   2
   0   4  18 6.26483 1.85885   1
  -1  -4 -18 4.59369 1.53194   2
   1  -4  18 2.95458 1.96342   1
  -1   4 -18 4.24622 2.04089   2
   1   4  18 4.08992 1.76270   1
  -2  -4 -18 9.02050 1.95042   2
   2  -4  18 6.07949 2.13151   1
   2   4  18 8.27831 2.10841   1
  -2   4 -18 4.74969 2.14731   2
   3  -4  18 6.23120 2.27501   1
  -3  -4 -18 5.97523 1.98552   2
   3   4  18 4.59752 1.87443   1
  -3   4 -18 6.49147 2.23188   2
   4  -4  18 -0.0155 2.40588   1
  -4  -4 -18 0.97227 1.94970   2
  -4   4 -18 2.71401 1.99558   2
   4   4  18 4.28235 2.15869   1
  -5  -4 -18 4.88973 2.00020   2
   5  -4  18 3.33924 2.43109   1
   5   4  18 4.53274 1.95088   1
  -5   4 -18 1.79069 1.98427   2
   7  -5 -18 4.04082 2.03530   1
  -7  -5  18 6.02939 2.31120   2
   7   5 -18 5.46062 2.46955   2
  -7   5  18 2.74068 2.15584   1
  -6  -5  18 -0.8602 1.94756   2
   6  -5 -18 -2.0984 2.00028   1
  -6   5  18 -1.6042 2.18576   1
  -6   5  18 -0.2960 1.67904   4
   6   5 -18 -0.9907 2.14346   2
   5   5 -18 8.76710 2.41476   2
  -5   5  18 7.47529 1.92325   4
  -5   5  18 7.53422 2.15011   1
   4   5 -18 2.77635 2.36777   2
  -4   5  18 2.12469 2.06844   1
  -4   5  18 -0.3096 1.83441   4
  -3  -5  18 2.21803 1.62554   1
   3   5 -18 6.76894 2.49918   2
  -3   5  18 6.23294 1.90077   1
  -3   5  18 2.94652 1.94241   4
  -2  -5  18 4.38809 1.91190   1
  -2   5  18 7.41483 2.01120   4
  -2   5  18 2.12044 1.99172   1
   2   5 -18 5.23301 2.36450   2
  -1  -5  18 0.38420 1.90472   1
   1   5 -18 2.99088 1.96554   2
  -1   5  18 1.45511 1.91139   1
  -1   5  18 1.36938 1.70211   4
   0  -5 -18 19.2504 2.07823   2
   0  -5  18 16.4355 2.41344   1
   0   5  18 19.7876 2.56511   4
   0   5  18 20.0109 2.39371   1
   0   5 -18 19.6486 2.79048   2
  -1  -5 -18 5.88625 1.76450   2
   1  -5  18 5.31765 2.33743   1
   1   5  18 5.12524 1.90857   1
  -1   5 -18 8.95837 2.26572   2
   2  -5  18 1.05545 2.04984   1
  -2  -5 -18 0.64682 1.68236   2
  -2   5 -18 1.95196 1.88825   2
   2   5  18 -0.6669 1.72499   1
   3  -5  18 1.33744 2.41640   1
  -3  -5 -18 2.32115 1.84250   2
  -3   5 -18 4.09542 1.98541   2
   3   5  18 4.27793 1.89124   1
   4  -5  18 9.99962 2.54825   1
  -4  -5 -18 9.68446 2.27590   2
   4   5  18 3.71442 1.92201   1
  -4   5 -18 10.5112 2.49429   2
  -5  -5 -18 3.18554 2.01712   2
   5  -5  18 1.68936 2.45201   1
  -5   5 -18 0.05598 2.15586   2
   6   6 -18 -0.9793 2.30221   2
   5  -6 -18 -2.4239 1.82078   1
  -5   6  18 1.71902 2.31441   1
   5   6 -18 -1.7201 2.23225   2
  -5   6  18 -1.5472 1.81705   4
  -4   6  18 1.29066 2.02376   1
   4   6 -18 0.74151 2.43393   2
  -4   6  18 -2.0563 1.92149   4
  -3   6  18 -0.7641 1.97435   4
   3   6 -18 5.99262 2.51744   2
  -3   6  18 0.77931 1.89507   1
  -2  -6  18 4.38896 1.94830   1
  -2   6  18 0.85697 2.11870   1
   2   6 -18 -1.4397 2.29451   2
  -2   6  18 3.52253 1.81496   4
  -1  -6  18 16.5245 2.49949   1
  -1   6  18 16.8173 2.40975   1
  -1   6  18 20.2129 2.65984   4
   1   6 -18 22.4445 3.01125   2
   0  -6  18 0.01935 1.89861   1
   0   6  18 -0.9989 1.84951   1
   0   6  18 0.42486 1.86926   4
   0   6 -18 -0.0350 2.33749   2
   1  -6  18 2.58496 2.14621   1
  -1   6 -18 6.98996 2.19721   2
   1   6  18 2.90684 1.92929   1
   2  -6  18 0.23467 2.08344   1
   2   6  18 -0.0576 2.02452   1
  -2   6 -18 0.10375 2.10061   2
   3  -6  18 4.33734 2.42088   1
   3   6  18 5.98066 2.32241   1
  -3   6 -18 8.27770 2.35619   2
  -4  -6 -18 4.72731 2.16343   2
   4  -6  18 3.32957 2.51153   1
  -4   6 -18 0.52995 2.26274   2
   4  -7 -18 1.21081 1.96843   1
  -4   7  18 3.28767 2.18802   1
  -4   7  18 -1.0253 2.22714   4
   4   7 -18 7.96298 2.82870   2
   3  -7 -18 -0.5640 1.97135   1
  -3   7  18 -0.2700 2.11744   1
  -3   7  18 0.83238 2.22633   4
   3   7 -18 1.69149 2.29537   2
  -2   7  18 1.86403 2.29247   4
  -2   7  18 4.15391 2.20348   1
   2   7 -18 6.67247 2.43230   2
  -1  -7  18 1.21486 2.18147   1
  -1   7  18 0.57269 1.89356   4
   1   7 -18 0.79836 2.16529   2
  -1   7  18 -3.5095 2.18992   1
   0  -7  18 3.84443 2.18402   1
   0   7 -18 5.72534 2.50595   2
   0   7  18 5.87314 2.39558   1
   0   7  18 6.46387 2.39960   4
   1  -7  18 -0.9646 2.06943   1
   1   7  18 1.03224 2.02076   1
   1   7  18 2.22855 2.42201   4
  -1   7 -18 -2.2346 2.34522   2
   2  -7  18 0.42591 2.32647   1
   2   7  18 3.33172 2.38569   1
  -2   7 -18 6.76435 2.42865   2
   8   0 -19 1.07339 2.52393   2
  -8   0  19 -3.9715 2.10046   2
   7   0 -19 5.20668 2.19517   2
  -7   0  19 5.92467 2.03932   2
   6   0 -19 5.03261 2.06430   2
  -6   0  19 1.32418 1.71130   1
   5   0 -19 14.2828 2.49169   2
  -5   0  19 16.1212 2.11593   1
   4   0 -19 -2.8227 1.92104   2
  -4   0  19 1.45163 1.42118   1
   3   0 -19 10.3234 2.24887   2
  -3   0  19 11.7019 1.93877   1
  -2   0  19 -0.0534 1.16590   4
   2   0 -19 -1.9312 1.63201   2
  -2   0  19 -1.0173 1.59101   1
   1   0 -19 23.8357 2.54689   2
  -1   0  19 23.8048 2.40841   1
   0   0 -19 1.85995 1.83011   2
   0   0  19 -1.2312 1.45699   1
   1   0  19 24.3320 2.44032   1
  -1   0 -19 26.1906 2.46811   2
  -2   0 -19 -2.3182 1.52892   2
   2   0  19 -0.0553 1.66428   1
  -3   0 -19 8.29551 1.94646   2
   3   0  19 10.6058 2.12632   1
   4   0  19 -1.6268 2.10497   1
  -4   0 -19 2.87273 1.82277   2
   5   0  19 5.04596 2.51100   1
  -5   0 -19 0.37030 1.95178   2
   6   0  19 0.69696 2.28002   1
  -6   0 -19 -4.5614 1.91442   2
   8  -1 -19 5.27438 2.55700   2
  -8  -1  19 5.55228 2.19074   2
   8   1 -19 3.52377 2.36883   2
  -8   1  19 6.66529 2.27283   2
  -7  -1  19 2.00498 1.94810   2
   7  -1 -19 2.96268 2.34226   2
   7   1 -19 -0.2625 2.06026   2
  -7   1  19 2.55521 1.86717   1
  -6  -1  19 -0.5919 1.55055   1
   6  -1 -19 5.72580 1.93572   2
  -6   1  19 -1.9966 1.65118   1
   6   1 -19 0.78516 2.01284   2
   5  -1 -19 2.62244 1.97930   2
  -5  -1  19 3.37953 1.58172   1
  -5   1  19 0.94921 1.68506   1
   5   1 -19 4.61754 2.00596   2
  -4  -1  19 16.2026 1.99840   1
   4  -1 -19 13.5004 2.13291   2
  -4   1  19 12.7579 2.10548   1
   4   1 -19 15.5891 2.31231   2
  -4   1  19 15.2356 1.69060   4
   3  -1 -19 1.04702 1.89343   2
  -3  -1  19 -0.5631 1.51197   1
  -3   1  19 1.33095 1.22111   4
   3   1 -19 -0.9583 1.69662   2
  -3   1  19 -1.1348 1.36898   1
  -2  -1  19 50.1410 3.06868   1
   2  -1 -19 50.8752 3.36476   2
  -2   1  19 51.4670 2.72965   4
   2   1 -19 50.5435 3.44949   2
  -2   1  19 49.2805 3.36981   1
   1  -1 -19 48.0705 3.57320   2
  -1  -1  19 57.0491 3.28016   1
  -1   1  19 51.2165 3.19642   1
   1   1 -19 51.5876 3.54662   2
   0  -1 -19 103.669 4.72637   2
   0  -1  19 97.4691 4.62891   1
   0   1  19 107.271 4.78399   1
   0   1 -19 111.393 4.87923   2
   1  -1  19 -0.0071 1.61211   1
  -1  -1 -19 -0.3850 1.53347   2
  -1   1 -19 -1.0675 2.04278   2
   1   1  19 0.90024 1.61408   1
   2  -1  19 12.7816 2.19508   1
  -2  -1 -19 8.71032 1.89713   2
   2   1  19 12.5454 2.10116   1
  -2   1 -19 11.4207 2.01546   2
   3  -1  19 6.78977 2.33649   1
  -3  -1 -19 5.93631 2.01728   2
  -3   1 -19 4.17017 1.83224   2
   3   1  19 4.30727 2.14041   1
   4  -1  19 4.31914 2.45616   1
  -4  -1 -19 3.94876 2.07007   2
   4   1  19 5.67159 2.06928   1
  -4   1 -19 1.74187 1.81103   2
  -5  -1 -19 -0.5516 2.10891   2
   5  -1  19 -1.0757 2.38463   1
   5   1  19 0.01053 2.25267   1
  -5   1 -19 1.92460 2.01931   2
   6  -1  19 1.78223 2.61485   1
  -6  -1 -19 2.85436 2.34270   2
  -6   1 -19 0.32310 2.14097   2
   6   1  19 -1.8633 2.26467   1
   8  -2 -19 2.25800 1.89866   1
   8  -2 -19 4.98156 2.41009   2
  -8  -2  19 6.79647 2.62959   2
   8   2 -19 3.83490 2.75430   2
  -8   2  19 8.43778 2.23945   1
   7  -2 -19 -2.7201 2.08749   2
  -7  -2  19 -2.6509 2.18077   2
  -7   2  19 -2.5296 1.90574   1
   7   2 -19 -1.5944 2.43429   2
   6  -2 -19 8.16003 2.27368   2
  -6  -2  19 7.91998 2.09754   2
  -6   2  19 7.27462 1.86762   1
   6   2 -19 4.84002 2.17012   2
   5  -2 -19 9.03023 2.15944   2
  -5  -2  19 6.46478 1.72115   1
   5   2 -19 7.48244 2.35793   2
  -5   2  19 6.65395 1.68542   4
  -5   2  19 7.66387 2.06549   1
   4  -2 -19 -1.2099 1.80729   2
  -4  -2  19 -0.3703 1.51622   1
  -4   2  19 0.25584 1.29071   4
   4   2 -19 0.54151 2.05843   2
  -4   2  19 1.85015 1.67289   1
   3  -2 -19 7.03143 2.04381   2
  -3  -2  19 6.26032 1.60477   1
   3   2 -19 8.33432 2.04562   2
  -3   2  19 6.61743 1.52041   4
  -3   2  19 4.01827 1.69360   1
   2  -2 -19 2.37682 1.82847   2
  -2  -2  19 3.20262 1.56480   1
  -2   2  19 1.61109 1.75087   1
   2   2 -19 1.26916 1.94613   2
  -2   2  19 1.67438 1.36546   4
  -1  -2  19 5.96425 1.74889   1
   1  -2 -19 3.71908 1.88450   2
   1   2 -19 3.27174 1.82834   2
  -1   2  19 4.29141 1.77703   1
   0  -2  19 7.48702 1.86955   1
   0  -2 -19 5.21626 1.69063   2
   0   2 -19 7.48375 2.30737   2
   0   2  19 8.96909 1.99145   1
  -1  -2 -19 24.7001 2.35110   2
   1  -2  19 23.9308 2.60426   1
  -1   2 -19 24.0995 2.69606   2
   1   2  19 27.8750 2.68877   1
   2  -2  19 4.90816 2.22934   1
  -2  -2 -19 5.53659 1.98143   2
  -2   2 -19 5.19468 2.06507   2
   2   2  19 11.4546 2.19174   1
  -3  -2 -19 6.02773 2.03429   2
   3  -2  19 4.44874 2.09655   1
  -3   2 -19 3.75708 2.14670   2
   3   2  19 4.95065 1.92920   1
  -4  -2 -19 1.40964 1.84453   2
   4  -2  19 -0.1534 2.09089   1
   4   2  19 -0.8214 2.04381   1
  -4   2 -19 2.73948 2.12504   2
   5  -2  19 -2.6628 2.50167   1
  -5  -2 -19 -1.6276 2.10256   2
  -5   2 -19 1.52328 2.01335   2
   5   2  19 -0.4402 1.87083   1
  -6  -2 -19 -1.6359 2.23414   2
   6  -2  19 3.44261 2.82357   1
  -6   2 -19 0.78669 2.43798   2
   6   2  19 2.57098 2.40073   1
   7  -3 -19 -0.1465 1.71050   1
  -7  -3  19 7.98437 2.33619   2
   7   3 -19 -0.2470 2.24990   2
  -7   3  19 4.43090 2.22627   1
   6  -3 -19 0.84224 2.02293   2
  -6  -3  19 0.52670 1.93280   2
  -6   3  19 -1.6760 2.00185   1
   6   3 -19 0.99581 2.13526   2
  -6   3  19 -1.3398 1.54449   4
  -5   3  19 10.6417 1.93523   4
  -5   3  19 7.51536 1.99075   1
   5   3 -19 6.65222 2.46651   2
  -4  -3  19 -1.3221 1.45517   1
   4  -3 -19 0.67563 1.75065   2
  -4   3  19 1.27540 1.97303   1
  -4   3  19 0.18452 1.54465   4
   4   3 -19 0.05686 1.76612   2
  -3  -3  19 7.72152 1.83094   1
   3  -3 -19 7.62073 2.00692   2
   3   3 -19 3.08643 2.17606   2
  -3   3  19 4.50991 1.58131   4
  -3   3  19 6.42628 1.97986   1
  -2  -3  19 13.0622 1.96685   1
   2  -3 -19 13.2812 2.12135   2
   2   3 -19 9.96973 2.22485   2
  -2   3  19 11.5731 1.93876   4
  -2   3  19 15.8127 2.26597   1
  -1  -3  19 -1.1944 1.56250   1
   1  -3 -19 0.31365 1.63560   2
  -1   3  19 -1.0458 1.45862   1
   1   3 -19 -1.6348 1.84253   2
  -1   3  19 1.45960 1.43464   4
   0  -3  19 2.62542 2.03528   1
   0  -3 -19 -0.3856 1.63957   2
   0   3 -19 1.34783 1.97186   2
   0   3  19 1.45021 1.60829   1
  -1  -3 -19 0.89759 1.48712   2
   1  -3  19 -1.3271 1.99936   1
  -1   3 -19 3.29820 2.31634   2
   1   3  19 -1.6046 1.63969   1
   2  -3  19 2.29678 1.94508   1
  -2  -3 -19 2.55855 1.64444   2
  -2   3 -19 2.32146 1.91453   2
   2   3  19 2.94786 2.08556   1
  -3  -3 -19 7.47955 2.12904   2
   3  -3  19 7.58289 2.32972   1
   3   3  19 8.24946 2.05506   1
  -3   3 -19 9.46427 2.32475   2
  -4  -3 -19 1.82757 1.83135   2
   4  -3  19 4.06637 2.62254   1
   4   3  19 3.20557 2.16165   1
  -4   3 -19 2.60316 2.23450   2
   5  -3  19 0.43339 2.41429   1
  -5  -3 -19 -2.6941 2.06319   2
  -5   3 -19 3.13101 2.08651   2
   5   3  19 1.25622 1.93443   1
  -7  -4  19 2.88335 2.49362   2
   7  -4 -19 -0.6416 2.06511   1
  -7   4  19 1.20674 2.04852   1
   7   4 -19 4.48113 2.44366   2
  -6  -4  19 12.0052 2.61909   2
  -6   4  19 9.31958 2.27082   1
   6   4 -19 10.9581 2.55751   2
  -6   4  19 12.2336 1.96200   4
  -5   4  19 -3.0229 1.75134   1
  -5   4  19 2.14606 1.77865   4
   5   4 -19 -1.1798 2.32289   2
   4   4 -19 10.2044 2.35393   2
  -4   4  19 8.81530 1.96120   4
  -4   4  19 11.4865 2.16569   1
  -3  -4  19 3.46145 1.76970   1
   3  -4 -19 3.15768 1.81180   2
  -3   4  19 3.28553 1.85158   1
   3   4 -19 2.16411 2.07991   2
  -3   4  19 4.67774 1.60672   4
  -2  -4  19 2.71095 1.78005   1
   2  -4 -19 5.07339 1.71620   2
  -2   4  19 1.67933 1.71591   4
  -2   4  19 -0.6417 1.82914   1
   2   4 -19 1.10899 1.98830   2
   1  -4 -19 12.6958 1.93296   2
  -1  -4  19 14.6500 2.23571   1
  -1   4  19 11.8525 2.15259   1
  -1   4  19 11.3766 1.94069   4
   1   4 -19 10.6012 2.32095   2
   0  -4  19 0.06293 1.80657   1
   0  -4 -19 0.89974 1.50168   2
   0   4 -19 2.07398 2.01831   2
   0   4  19 -2.2472 1.70191   1
  -1  -4 -19 2.19967 1.68912   2
   1  -4  19 0.89135 1.93175   1
  -1   4 -19 3.13346 2.11264   2
   1   4  19 -1.1290 1.69371   1
  -2  -4 -19 0.21816 1.52918   2
   2  -4  19 3.44684 2.11714   1
   2   4  19 2.33907 2.10988   1
  -2   4 -19 -0.7724 2.14064   2
   3  -4  19 8.68329 2.66746   1
  -3  -4 -19 9.15070 2.13332   2
  -3   4 -19 6.11169 2.15660   2
   3   4  19 7.98040 2.29157   1
   4  -4  19 -1.5377 2.23748   1
  -4  -4 -19 1.44305 2.09401   2
  -4   4 -19 -3.5910 1.89421   2
   4   4  19 1.58979 2.05950   1
  -5  -4 -19 0.39457 1.99537   2
   5  -4  19 2.51806 2.86286   1
   5   4  19 -0.7612 2.14775   1
  -5   4 -19 3.75753 2.12992   2
   6  -5 -19 3.39247 2.23262   1
  -6  -5  19 2.16330 2.38770   2
   6   5 -19 0.99041 2.64004   2
  -6   5  19 0.80684 1.76823   4
  -6   5  19 3.13316 2.47145   1
  -5   5  19 11.0500 2.60903   1
   5   5 -19 5.29620 2.74586   2
  -5   5  19 10.4480 2.04576   4
  -4   5  19 -2.0486 1.58308   4
  -4   5  19 -1.9855 1.85451   1
   4   5 -19 1.55902 2.18262   2
  -3  -5  19 6.04608 1.86100   1
  -3   5  19 5.44204 2.05968   1
   3   5 -19 7.17272 2.57827   2
  -3   5  19 8.09858 1.93881   4
  -2  -5  19 0.18673 1.90395   1
  -2   5  19 -1.6356 1.96752   1
  -2   5  19 -1.6333 1.82256   4
   2   5 -19 -4.6646 2.24365   2
  -1  -5  19 5.08226 2.17210   1
   1   5 -19 -0.2726 2.03303   2
  -1   5  19 -1.0488 1.91854   4
  -1   5  19 1.90545 2.03708   1
   0  -5 -19 -2.3197 1.51024   2
   0  -5  19 -1.3222 2.16208   1
   0   5 -19 -2.0122 1.97159   2
   0   5  19 1.30555 1.89395   1
   0   5  19 -2.6268 1.71804   4
   1  -5  19 5.71570 2.26122   1
  -1  -5 -19 5.69416 1.76580   2
   1   5  19 3.28978 2.25682   1
  -1   5 -19 7.09950 2.28409   2
   2  -5  19 -1.1929 2.43809   1
  -2  -5 -19 1.00689 1.80397   2
  -2   5 -19 0.12054 2.20786   2
   2   5  19 2.17478 1.95840   1
  -3  -5 -19 -1.5288 1.78302   2
   3  -5  19 0.09835 2.29562   1
  -3   5 -19 1.64202 1.99702   2
   3   5  19 -0.6849 1.88411   1
  -4  -5 -19 -1.1670 2.01360   2
   4  -5  19 -3.5354 2.27709   1
  -4   5 -19 0.97653 2.09702   2
   4   5  19 1.37809 2.18612   1
   5  -6 -19 1.55733 2.07011   1
   5   6 -19 1.23236 2.72324   2
  -5   6  19 0.31307 2.13860   1
  -5   6  19 1.60461 1.96271   4
  -4   6  19 2.48701 2.14259   1
  -4   6  19 8.21060 2.14765   4
  -3   6  19 1.00695 1.86603   4
  -3   6  19 -3.6595 1.89132   1
   3   6 -19 -2.1236 2.20469   2
  -2  -6  19 0.91285 2.03678   1
  -2   6  19 3.35374 2.09097   1
  -2   6  19 0.31820 2.04340   4
   2   6 -19 2.55718 2.28175   2
  -1  -6  19 4.11795 2.00683   1
  -1   6  19 -0.1863 1.93327   1
  -1   6  19 -1.2616 2.11764   4
   1   6 -19 -0.9096 2.39424   2
   0  -6  19 -0.9283 2.29576   1
   0   6 -19 -1.5410 2.04397   2
   0   6  19 -0.6499 1.98516   1
   0   6  19 -0.0716 2.20636   4
   1  -6  19 -4.0550 2.35803   1
   1   6  19 -0.2094 2.16741   1
  -1   6 -19 4.45098 2.27795   2
   2  -6  19 -0.0977 2.28311   1
  -2   6 -19 0.13822 2.30092   2
   2   6  19 0.29172 1.99805   1
   3  -6  19 -3.4155 2.29651   1
  -3   6 -19 -0.2458 2.22889   2
   3   6  19 3.07287 2.37283   1
  -3   7  19 3.24307 2.54861   1
  -3   7  19 -0.4592 2.31195   4
   3   7 -19 4.80649 2.53391   2
  -2   7  19 -1.5467 2.01424   4
  -2   7  19 -1.6832 2.38925   1
   2   7 -19 0.40577 2.64624   2
  -1  -7  19 0.41522 2.21477   1
   1   7 -19 3.05727 2.59116   2
  -1   7  19 0.97866 2.10021   1
  -1   7  19 -1.0349 1.92840   4
   0  -7  19 -1.0331 2.47446   1
   0   7 -19 1.01069 2.45631   2
   0   7  19 0.66091 2.12783   1
   0   7  19 -1.8548 2.29005   4
   1  -7  19 -1.1320 2.32486   1
   1   7  19 -0.3302 2.45468   1
   1   7  19 -0.0777 2.18471   4
  -1   7 -19 3.72260 2.48723   2
  -8   0  20 19.2744 2.89417   2
   8   0 -20 14.9393 3.12631   2
   7   0 -20 -2.9923 2.29982   2
   6   0 -20 0.40652 2.08497   2
  -6   0  20 1.42429 1.76210   1
  -5   0  20 -1.2110 1.67199   1
   5   0 -20 -1.8281 2.04249   2
  -4   0  20 3.04745 1.57962   1
   4   0 -20 3.34762 1.92403   2
   3   0 -20 0.97948 2.02797   2
  -3   0  20 0.81453 1.53266   1
  -2   0  20 37.9955 2.43169   4
   2   0 -20 37.9029 3.09680   2
  -2   0  20 37.6105 2.89460   1
   1   0 -20 2.17365 2.10136   2
  -1   0  20 0.17563 1.52611   1
   0   0  20 26.7620 2.53697   1
   0   0 -20 34.0806 3.06953   2
   1   0  20 1.96345 1.71862   1
  -1   0 -20 -0.7564 1.66710   2
   2   0  20 13.0698 2.36568   1
  -2   0 -20 9.00740 1.99543   2
   3   0  20 0.44577 1.91749   1
  -3   0 -20 0.82227 1.80265   2
  -4   0 -20 6.62622 2.05651   2
   4   0  20 14.1247 2.45880   1
   5   0  20 -3.1646 2.32513   1
  -5   0 -20 0.72558 2.28325   2
  -7  -1  20 7.14907 2.27562   2
   7  -1 -20 3.60290 2.53043   2
   7   1 -20 6.24103 2.44546   2
  -7   1  20 6.83475 2.09111   1
   6  -1 -20 0.00852 1.81511   2
  -6  -1  20 3.21789 1.79444   1
  -6   1  20 -3.1892 1.77758   1
   6   1 -20 -3.3220 2.02984   2
  -5  -1  20 15.2587 2.08265   1
   5  -1 -20 12.2687 2.48905   2
  -5   1  20 9.00143 1.95833   1
  -4  -1  20 8.68272 1.71138   1
   4  -1 -20 3.33776 2.16833   2
  -4   1  20 6.86603 1.81269   1
   4   1 -20 4.85650 2.00342   2
   3  -1 -20 -0.3646 1.93638   2
  -3  -1  20 1.09068 1.65667   1
   3   1 -20 0.67905 1.81531   2
  -3   1  20 -1.4789 1.23488   4
  -3   1  20 -0.0075 1.54640   1
   2  -1 -20 1.58321 2.00678   2
  -2  -1  20 1.45761 1.56926   1
  -2   1  20 0.91909 1.27041   4
  -2   1  20 2.30445 1.63839   1
   2   1 -20 -0.2389 2.03813   2
  -1  -1  20 0.25251 1.64244   1
   1  -1 -20 0.69322 1.72110   2
   1   1 -20 0.70539 1.89057   2
  -1   1  20 1.59384 1.62707   1
   0  -1  20 0.03573 1.68473   1
   0  -1 -20 1.33654 2.03925   2
   0   1  20 2.26745 1.62147   1
   0   1 -20 0.87298 2.09257   2
  -1  -1 -20 1.47110 1.90393   2
   1  -1  20 0.24588 1.71625   1
  -1   1 -20 2.68930 2.01059   2
   1   1  20 3.56738 1.77323   1
   2  -1  20 -1.0457 1.97804   1
  -2  -1 -20 0.63637 1.67314   2
   2   1  20 0.22154 1.97488   1
  -2   1 -20 1.91291 1.75459   2
  -3  -1 -20 12.6576 2.14942   2
   3  -1  20 13.1298 2.41740   1
  -3   1 -20 12.0733 2.22497   2
   3   1  20 13.0801 2.30388   1
   4  -1  20 -2.5250 2.09362   1
  -4  -1 -20 2.33633 1.90800   2
   4   1  20 -0.3182 2.22332   1
  -4   1 -20 -0.4094 1.86043   2
   5  -1  20 0.14149 2.33455   1
  -5  -1 -20 -0.4913 2.17719   2
  -5   1 -20 4.20482 2.48918   2
   5   1  20 3.14979 2.44992   1
   7  -2 -20 2.51684 2.34354   2
  -7  -2  20 5.29919 2.51619   2
  -7   2  20 6.41642 2.28593   1
   7   2 -20 4.89791 2.78839   2
   6  -2 -20 14.3488 2.61178   2
   6   2 -20 14.8703 2.94315   2
  -6   2  20 16.0192 2.47213   1
  -5  -2  20 2.27340 1.58466   1
   5  -2 -20 -2.5148 2.03613   2
  -5   2  20 1.36271 1.81291   1
  -5   2  20 1.90993 1.62083   4
   5   2 -20 -0.8769 2.02870   2
   4  -2 -20 -1.0815 1.88588   2
  -4  -2  20 1.87837 1.65772   1
  -4   2  20 1.06854 1.46613   4
  -4   2  20 1.63120 1.74946   1
   4   2 -20 2.17986 2.01881   2
   3  -2 -20 5.51561 1.91205   2
  -3  -2  20 5.82231 1.86769   1
  -3   2  20 4.08642 1.77308   1
  -3   2  20 6.94298 1.60900   4
   3   2 -20 3.74495 2.00451   2
  -2  -2  20 3.21126 1.90186   1
   2  -2 -20 2.35161 1.91574   2
  -2   2  20 5.25825 1.89641   1
  -2   2  20 1.16445 1.50488   4
   2   2 -20 4.73663 2.29519   2
  -1  -2  20 -0.3522 1.78399   1
   1  -2 -20 -0.7778 1.82955   2
  -1   2  20 -0.9470 1.55000   1
   1   2 -20 0.17638 2.08340   2
   0  -2 -20 1.60093 1.81987   2
   0  -2  20 -0.2670 1.90335   1
   0   2 -20 -0.3495 1.85200   2
   0   2  20 1.07281 1.85249   1
   1  -2  20 -1.9511 1.78814   1
  -1  -2 -20 3.69117 1.69074   2
  -1   2 -20 1.86350 2.02151   2
   1   2  20 -1.0341 1.66326   1
  -2  -2 -20 2.78003 1.75414   2
   2  -2  20 7.54728 2.15399   1
  -2   2 -20 4.53008 1.94967   2
   2   2  20 3.88919 1.90682   1
  -3  -2 -20 -1.0446 1.91148   2
   3  -2  20 2.46412 2.13979   1
   3   2  20 2.90288 1.92773   1
  -3   2 -20 -0.2203 2.05064   2
  -4  -2 -20 -1.3030 2.09735   2
   4  -2  20 2.35243 2.26678   1
  -4   2 -20 -0.3433 1.93976   2
   4   2  20 1.55463 2.24658   1
   5  -2  20 -0.4154 2.68185   1
  -5  -2 -20 -2.8150 1.92675   2
  -5   2 -20 1.39379 2.11799   2
   5   2  20 -2.4457 1.98318   1
  -7  -3  20 8.40981 2.40025   2
  -7   3  20 5.59804 2.14953   1
   7   3 -20 5.12617 2.84889   2
  -6   3  20 3.75122 1.73289   4
   6   3 -20 2.28842 2.32542   2
  -6   3  20 3.65283 2.05703   1
   5  -3 -20 7.02904 2.17550   2
  -5   3  20 3.13610 1.76942   4
  -5   3  20 4.41403 2.22209   1
   5   3 -20 8.83324 2.36699   2
   4  -3 -20 24.6420 2.64738   2
  -4  -3  20 23.5815 2.36200   1
   4   3 -20 27.5559 3.11510   2
[truncated: 35,276 more chars]
