# Supplementary material for: Crystal structure and Hirshfeld surface analysis of (2E)-3-(3-bromo-4-fluoro­phen­yl)-1-(3,4-di­meth­oxy­phen­yl)prop-2-en-1-one
Source: Acta Crystallogr E Crystallogr Commun. 2018 Jul 6;74(Pt 8):1063–6. doi: 10.1107/S2056989018009416 (PMC6072984; doi:10.1107/S2056989018009416)
Supplement: Supplementary file 2 [file e-74-01063-Isup2.hkl]

data_I                                                                          
_shelx_title ' CS-6 in P2(1)/n (100K)'                                          
_shelx_refln_list_code          4                                               
_shelx_F_calc_maximum      261.02                                               
_exptl_crystal_F_000       736.00                                               
_reflns_d_resolution_high  0.7969                                               
                                                                                
loop_                                                                           
 _space_group_symop_operation_xyz                                               
 'x, y, z'                                                                      
 '-x+1/2, y+1/2, -z+1/2'                                                        
 '-x, -y, -z'                                                                   
 'x-1/2, -y-1/2, z-1/2'                                                         
                                                                                
_cell_length_a     8.9212                                                       
_cell_length_b     8.6601                                                       
_cell_length_c    20.5377                                                       
_cell_angle_alpha  90.000                                                       
_cell_angle_beta   96.896                                                       
_cell_angle_gamma  90.000                                                       
                                                                                
_shelx_F_squared_multiplier     1.000                                           
                                                                                
loop_                                                                           
 _refln_index_h                                                                 
 _refln_index_k                                                                 
 _refln_index_l                                                                 
 _refln_F_squared_calc                                                          
 _refln_F_squared_meas                                                          
 _refln_F_squared_sigma                                                         
 _refln_observed_status                                                         
   2   0   0      12617.86      13076.53       271.39 o                         
   4   0   0       7853.60       7942.05       165.14 o                         
   6   0   0       1410.90       1522.61        34.37 o                         
   8   0   0          1.69          4.36        10.45 o                         
  10   0   0          3.76          8.70        12.97 o                         
   1   1   0       7399.51       7880.17       102.93 o                         
   2   1   0         99.39         88.00         2.97 o                         
   3   1   0       2763.84       3104.15        53.07 o                         
   4   1   0         10.91         34.39         2.14 o                         
   5   1   0       3345.85       3584.11        53.79 o                         
   6   1   0         70.47         73.54         3.74 o                         
   7   1   0         12.20          9.09         2.99 o                         
   8   1   0         70.55         58.44         5.09 o                         
   9   1   0         67.88         63.61         7.89 o                         
  10   1   0         12.97          3.72         7.58 o                         
  11   1   0          7.87         24.29         9.98 o                         
   0   2   0        292.74        291.89         4.91 o                         
   1   2   0       1737.22       2008.02        24.19 o                         
   2   2   0       3762.65       3973.52        64.56 o                         
   3   2   0          5.86         18.02         1.10 o                         
   4   2   0         79.05         58.82         4.01 o                         
   5   2   0        231.89        212.77         4.98 o                         
   6   2   0        422.54        219.95        13.93 o                         
   7   2   0        392.32        346.51        16.19 o                         
   8   2   0         60.52         58.41         5.64 o                         
   9   2   0        114.97        107.95         7.19 o                         
  10   2   0          0.24         -7.16         7.76 o                         
   1   3   0       4177.14       4163.89        54.48 o                         
   2   3   0        343.49        392.25         6.54 o                         
   3   3   0       5846.86       5876.32        77.24 o                         
   4   3   0        823.85        752.87        19.74 o                         
   5   3   0        370.24        363.05        10.84 o                         
   6   3   0        337.24        315.54         9.65 o                         
   7   3   0          2.37          4.22         6.07 o                         
   8   3   0        745.68        750.25        20.52 o                         
   9   3   0         26.64         32.59         5.94 o                         
  10   3   0          3.24         -4.25         6.86 o                         
   0   4   0        626.65        569.83        10.67 o                         
   1   4   0        594.75        573.58         7.82 o                         
   2   4   0        603.31        504.10         8.61 o                         
   3   4   0       3302.15       3662.84        62.82 o                         
   4   4   0        381.35        365.65        10.10 o                         
   5   4   0        565.61        596.06        13.28 o                         
   6   4   0         77.80         82.27         5.94 o                         
   7   4   0        255.17        263.68        10.11 o                         
   8   4   0         97.91         94.46        14.41 o                         
   9   4   0         46.39         64.57        15.08 o                         
  10   4   0          1.55          8.15         9.36 o                         
   1   5   0        112.55         94.39         2.70 o                         
   2   5   0         86.14         87.18         5.10 o                         
   3   5   0        756.84        772.71        12.95 o                         
   4   5   0        943.84        991.05        23.10 o                         
   5   5   0          8.31          2.70         5.67 o                         
   6   5   0        691.59        681.76        20.12 o                         
   7   5   0          5.29          2.53         7.43 o                         
   8   5   0         93.96        103.24        13.02 o                         
   9   5   0          1.96          7.49         9.06 o                         
   0   6   0         45.42         53.93         3.08 o                         
   1   6   0         28.81         38.54         4.08 o                         
   2   6   0         82.32         86.95         5.50 o                         
   3   6   0        197.77        214.44         7.55 o                         
   4   6   0        271.67        280.40        11.90 o                         
   5   6   0        737.36        721.03        37.11 o                         
   6   6   0         96.58         81.09        10.87 o                         
   7   6   0        283.22        277.75        14.43 o                         
   8   6   0         10.67         11.97         9.48 o                         
   9   6   0         11.95         22.95        10.94 o                         
   1   7   0          8.08          8.58         3.73 o                         
   2   7   0        207.89        214.91         6.74 o                         
   3   7   0        102.35         91.63         5.79 o                         
   4   7   0         59.96         72.20         6.18 o                         
   5   7   0         23.24         29.50         7.54 o                         
   6   7   0         56.08         93.12        10.00 o                         
   7   7   0          0.49         -8.74        10.97 o                         
   8   7   0        115.86        132.19        12.84 o                         
   0   8   0         13.74         14.88         6.08 o                         
   1   8   0         84.67         92.73         9.46 o                         
   2   8   0        143.61        137.97         9.32 o                         
   3   8   0          1.88          3.77         6.45 o                         
   4   8   0          1.07          6.43         7.06 o                         
   5   8   0         70.73         77.24        13.55 o                         
   6   8   0         18.04         25.92         9.49 o                         
   7   8   0         56.92         94.48        11.87 o                         
   1   9   0         32.11         30.58         6.31 o                         
   2   9   0         88.92        129.92        15.22 o                         
   3   9   0          4.56         -7.15        11.73 o                         
   4   9   0         11.46         -2.88        14.32 o                         
   5   9   0          1.61          2.67        13.67 o                         
   6   9   0         18.98         51.11        18.09 o                         
   0  10   0        172.11        149.69        15.73 o                         
   1  10   0          0.46          2.50        12.70 o                         
   2  10   0          1.27        -12.54        13.53 o                         
   3  10   0          9.56          4.82        13.35 o                         
   4  10   0         73.81         72.64        16.58 o                         
 -11   0   1         73.52         76.49        16.31 o                         
  -9   0   1        225.17        209.45        17.10 o                         
  -7   0   1       1396.44       1234.14        29.19 o                         
  -5   0   1        263.06        212.88        13.01 o                         
  -3   0   1        170.22        303.57         7.87 o                         
  -1   0   1        667.84        839.29        14.53 o                         
   3   0   1       1636.98       1311.85       151.80 o                         
   5   0   1       6179.67       6332.97       132.68 o                         
   7   0   1        328.26        333.61        11.58 o                         
   9   0   1        259.89        210.81        17.35 o                         
  11   0   1          1.40         -5.43        15.68 o                         
 -11   1   1          3.55         -8.63         8.68 o                         
 -10   1   1         94.79         91.06         9.33 o                         
  -9   1   1         96.40         97.73         7.99 o                         
  -8   1   1        926.66        931.60        17.74 o                         
  -7   1   1         10.30          5.66         2.83 o                         
  -6   1   1        746.18        628.35        10.46 o                         
  -5   1   1         25.53         36.49         3.80 o                         
  -4   1   1       1310.74       1794.11        24.95 o                         
  -3   1   1          3.94          2.64         1.41 o                         
  -2   1   1        115.38        135.15         2.13 o                         
  -1   1   1        716.70        940.18        12.74 o                         
   0   1   1       4729.26       5090.43        60.51 o                         
   1   1   1       1210.09       1065.05        24.01 o                         
   2   1   1      20226.42      20224.39       270.26 o                         
   3   1   1          4.32          8.66         1.89 o                         
   4   1   1       4806.34       4779.86        72.37 o                         
   5   1   1         74.69         78.04         5.20 o                         
   6   1   1       1200.24       1125.97        18.72 o                         
   7   1   1        241.67        265.71        10.08 o                         
   8   1   1        181.17        191.19        11.51 o                         
   9   1   1          2.07         -3.81         6.73 o                         
  10   1   1         14.66         14.35         7.74 o                         
 -10   2   1          2.06          3.16         7.66 o                         
  -9   2   1         66.44         68.06         6.33 o                         
  -8   2   1        231.51        232.71         8.54 o                         
  -7   2   1        319.02        296.21         8.63 o                         
  -6   2   1        123.55        120.84         4.84 o                         
  -5   2   1        774.73        680.34        10.75 o                         
  -4   2   1       4604.05       4603.28       105.47 o                         
  -3   2   1          3.92          4.16         1.57 o                         
  -2   2   1       4854.10       5661.44        74.11 o                         
  -1   2   1      10873.74      11613.91       150.50 o                         
   0   2   1      12880.22      14391.11       147.65 o                         
   1   2   1       1668.59       1587.41        23.77 o                         
   2   2   1       5351.31       5346.61        78.56 o                         
   3   2   1       8561.41       8626.50       115.29 o                         
   4   2   1        192.02        154.23         3.93 o                         
   5   2   1       2640.28       2546.55        35.55 o                         
   6   2   1          3.60          1.10         1.13 o                         
   7   2   1        472.75        461.01        10.97 o                         
   8   2   1         38.00         38.02         5.12 o                         
   9   2   1         37.16         53.68         6.83 o                         
  10   2   1         23.87         21.19         8.32 o                         
 -10   3   1         96.94        113.20         8.37 o                         
  -9   3   1         10.08         13.32         5.92 o                         
  -8   3   1          3.20         13.42         5.26 o                         
  -7   3   1        353.73        318.25        11.34 o                         
  -6   3   1        275.83        256.54         7.76 o                         
  -5   3   1       1669.24       1684.88        27.53 o                         
  -4   3   1        263.16        281.44         7.31 o                         
  -3   3   1       1548.18       1556.82        27.94 o                         
  -2   3   1        377.59        290.63        11.87 o                         
  -1   3   1       1199.39       1564.64        20.99 o                         
   0   3   1        554.59        563.27         6.41 o                         
   1   3   1       4393.53       5049.37        74.18 o                         
   2   3   1       3215.21       3361.03        49.67 o                         
   3   3   1        570.33        628.66        10.48 o                         
   4   3   1        271.20        243.08         7.83 o                         
   5   3   1         20.06         28.12         1.91 o                         
   6   3   1        662.32        654.75        13.29 o                         
   7   3   1         41.97         42.24         5.01 o                         
   8   3   1        598.81        647.94        19.37 o                         
   9   3   1        273.71        302.09        11.00 o                         
  10   3   1         39.88         39.76         7.69 o                         
 -10   4   1         47.87         33.93        10.44 o                         
  -9   4   1          4.16         16.30         8.95 o                         
  -8   4   1        280.44        275.87        14.08 o                         
  -7   4   1        200.87        199.79         8.64 o                         
  -6   4   1        563.84        555.74        13.28 o                         
  -5   4   1        542.03        551.21        22.76 o                         
  -4   4   1       2187.54       2302.89        41.03 o                         
  -3   4   1         63.20         58.86         2.57 o                         
  -2   4   1       2700.87       2703.11        46.99 o                         
  -1   4   1         82.96         86.59         3.42 o                         
   0   4   1       1038.75       1031.93        13.07 o                         
   1   4   1        404.61        399.33         5.91 o                         
   2   4   1       1655.28       1753.87        23.90 o                         
   3   4   1        942.07        841.89        13.42 o                         
   4   4   1        169.24        208.26         6.01 o                         
   5   4   1        321.11        338.30         9.36 o                         
   6   4   1         71.61         81.34         5.87 o                         
   7   4   1        579.94        554.56        27.95 o                         
   8   4   1         67.60         61.71         6.97 o                         
   9   4   1          1.49          9.74         8.37 o                         
  10   4   1          5.52         -4.45        10.38 o                         
  -9   5   1         73.04         60.31        10.85 o                         
  -8   5   1         46.24         51.45        10.08 o                         
  -7   5   1          6.79          6.21         8.07 o                         
  -6   5   1         28.60         35.31         7.54 o                         
  -5   5   1       2267.70       2184.69        49.59 o                         
  -3   5   1       2613.05       2726.92        47.96 o                         
  -2   5   1         26.50         36.88         2.69 o                         
  -1   5   1       3314.90       3479.30        46.08 o                         
   0   5   1        233.63        291.53         3.99 o                         
   1   5   1       2303.88       2308.56        28.51 o                         
   2   5   1        671.10        656.83        11.17 o                         
   3   5   1        748.81        761.15        11.42 o                         
   4   5   1        311.88        344.29        10.48 o                         
   5   5   1          3.05         -4.47         5.67 o                         
   6   5   1         18.63         25.10         7.12 o                         
   7   5   1         74.69         90.02        21.77 o                         
   8   5   1          0.47          4.17         8.58 o                         
   9   5   1         52.72         64.03        11.54 o                         
  -9   6   1         58.91         92.77        12.93 o                         
  -8   6   1         26.74         31.57         9.29 o                         
  -7   6   1         58.26         68.53         9.69 o                         
  -6   6   1        405.78        421.75        16.23 o                         
  -5   6   1        188.46        179.28        11.67 o                         
  -4   6   1       1203.44       1200.40        51.52 o                         
  -3   6   1          8.93         10.36         3.42 o                         
  -2   6   1       1443.45       1489.02        23.60 o                         
  -1   6   1          0.97         -0.15         1.19 o                         
   0   6   1       1976.37       1950.87        22.54 o                         
   1   6   1        275.63        320.56         7.17 o                         
   2   6   1        531.22        540.37        10.39 o                         
   3   6   1         11.28         18.07         5.76 o                         
   4   6   1         35.09         24.85         5.95 o                         
   5   6   1        104.02        107.47        10.46 o                         
   6   6   1          1.39         -6.97         6.97 o                         
   7   6   1         10.24         16.95         8.18 o                         
   8   6   1          6.58          6.82         9.49 o                         
   9   6   1          2.47         -1.39        10.47 o                         
  -8   7   1          8.95          9.22        10.12 o                         
  -7   7   1         72.09         54.10        12.86 o                         
  -6   7   1         20.48          8.65         9.49 o                         
  -5   7   1        179.09        169.82        20.96 o                         
  -4   7   1        132.67        115.14        13.20 o                         
  -3   7   1        854.11        816.24        17.31 o                         
  -2   7   1         29.53         26.10         3.72 o                         
  -1   7   1       1078.89       1020.45        17.56 o                         
   0   7   1        109.08        117.65         6.06 o                         
   1   7   1        623.20        613.50        14.04 o                         
   2   7   1         64.09         62.86         4.20 o                         
   3   7   1         16.49         21.00         4.83 o                         
   4   7   1         31.98         25.20         6.77 o                         
   5   7   1         23.10          5.05         7.10 o                         
   6   7   1         66.48         61.61         8.72 o                         
   7   7   1          3.19          1.83         8.91 o                         
   8   7   1          9.52          3.06        10.62 o                         
  -7   8   1          8.85          3.66        10.22 o                         
  -6   8   1         52.80         31.31        14.57 o                         
  -5   8   1         10.39         15.72        12.71 o                         
  -4   8   1         41.73         62.60         8.44 o                         
  -3   8   1          3.20          0.12         9.94 o                         
  -2   8   1        250.34        255.12        11.71 o                         
  -1   8   1         12.20          9.03         4.41 o                         
   0   8   1        337.29        358.83         9.48 o                         
   1   8   1          0.63          6.67         5.06 o                         
   2   8   1         95.72         88.57         8.34 o                         
   3   8   1         38.74         31.82        11.66 o                         
   4   8   1         84.24         82.41        13.54 o                         
   5   8   1         12.27         18.42         8.62 o                         
   6   8   1         19.91         27.34         9.23 o                         
   7   8   1         16.55          3.02         9.71 o                         
  -6   9   1          0.05          5.37        14.71 o                         
  -5   9   1         29.93         38.41        15.19 o                         
  -4   9   1          6.34          3.71        12.84 o                         
  -3   9   1         40.79         59.46        14.90 o                         
  -2   9   1         53.34         52.98        12.49 o                         
  -1   9   1        189.94        175.46        16.06 o                         
   0   9   1         13.16         14.31         9.55 o                         
   1   9   1         99.79        121.25         8.68 o                         
   2   9   1         78.40         72.57         8.72 o                         
   3   9   1        184.74        202.69        19.16 o                         
   4   9   1         33.20         37.89        14.01 o                         
   5   9   1          0.21         -8.96        13.61 o                         
   6   9   1         12.92          1.66        16.26 o                         
  -4  10   1         11.14         26.15        16.93 o                         
  -3  10   1          5.46          2.13        13.56 o                         
  -2  10   1          9.11         14.12        14.36 o                         
  -1  10   1          1.50         -1.83        12.99 o                         
   0  10   1         10.03         24.15         6.93 o                         
   1  10   1         51.67         45.83        13.34 o                         
   2  10   1          5.60         22.08        12.84 o                         
   3  10   1         37.89         58.13        15.15 o                         
   4  10   1          0.16          8.49        14.72 o                         
 -10   0   2         72.34         39.91        13.52 o                         
  -8   0   2        334.47        334.10        19.06 o                         
  -6   0   2       1574.99       1493.22        33.75 o                         
  -4   0   2      16268.83      16964.26       350.62 o                         
  -2   0   2       2998.12       3252.04        55.27 o                         
   2   0   2        142.46        325.79        14.33 o                         
   4   0   2       6337.40       6010.37       125.67 o                         
   6   0   2        556.49        542.81        15.15 o                         
   8   0   2          7.67         22.40         8.03 o                         
  10   0   2        163.47        155.22        13.47 o                         
 -11   1   2         22.87         11.49         9.25 o                         
 -10   1   2         21.68         20.74         7.74 o                         
  -9   1   2        131.01        144.30        12.19 o                         
  -8   1   2          4.50          3.77         4.11 o                         
  -7   1   2       1129.99       1086.97        16.79 o                         
  -6   1   2          9.44          0.44         2.41 o                         
  -5   1   2       1647.88       1569.88        24.53 o                         
  -4   1   2        221.32        256.72        10.69 o                         
  -3   1   2       8926.76       9112.91       133.22 o                         
  -2   1   2       6136.58       6981.26       121.70 o                         
  -1   1   2       3062.57       3710.52        54.02 o                         
   0   1   2       2834.41       3074.28        45.25 o                         
   1   1   2        879.33       1018.96        15.95 o                         
   2   1   2       2791.23       2832.02        39.43 o                         
   3   1   2        838.06        938.35        18.55 o                         
   4   1   2        462.64        422.66         8.11 o                         
   5   1   2       1514.48       1314.04        19.30 o                         
   6   1   2        180.46        175.96         5.29 o                         
   7   1   2        251.70        255.77         7.00 o                         
   8   1   2         95.84        105.50         6.43 o                         
   9   1   2        182.09        183.03        10.50 o                         
  10   1   2          0.09         -7.91         7.91 o                         
 -10   2   2         98.87        102.14         9.67 o                         
  -9   2   2         31.62         38.39         6.71 o                         
  -8   2   2        954.54        905.29        17.52 o                         
  -7   2   2         72.71         75.42         5.85 o                         
  -5   2   2        484.59        513.49        14.35 o                         
  -4   2   2       1469.81       1310.42        29.80 o                         
  -3   2   2       1099.08       1256.52        33.65 o                         
  -2   2   2      10574.88      11594.41       169.43 o                         
  -1   2   2       8987.91      10304.63       112.67 o                         
   0   2   2       8196.54       8736.64       103.72 o                         
   1   2   2        294.30        368.88         6.26 o                         
   2   2   2       2505.95       2693.57        40.16 o                         
   3   2   2       3091.86       3477.03        47.28 o                         
   4   2   2        485.96        428.41         8.67 o                         
   5   2   2        164.60        195.07         5.22 o                         
   6   2   2        353.75        276.83         7.29 o                         
   7   2   2        137.79        173.73         7.02 o                         
   8   2   2         10.27         13.78         5.01 o                         
   9   2   2        100.07         78.66         6.83 o                         
  10   2   2         43.72         55.76         9.17 o                         
 -10   3   2          3.51         10.43         6.51 o                         
  -9   3   2         40.67         58.38         6.51 o                         
  -8   3   2         13.26         14.60         4.98 o                         
  -7   3   2        184.47        210.45         7.65 o                         
  -6   3   2          3.32         -3.23         3.23 o                         
  -5   3   2       1931.03       2040.16        36.94 o                         
  -4   3   2       1636.71       1885.91        33.87 o                         
  -3   3   2       3647.90       3807.83        56.95 o                         
  -2   3   2       2410.33       2773.31        40.92 o                         
  -1   3   2       5565.46       5896.99        76.46 o                         
   0   3   2        442.82        451.52         5.36 o                         
   1   3   2          8.78          8.77         1.75 o                         
   2   3   2       3478.74       3331.81        57.12 o                         
   3   3   2        663.49        873.95        14.15 o                         
   4   3   2       1164.54       1172.26        17.19 o                         
   5   3   2        345.36        328.78         6.57 o                         
   6   3   2        193.55        181.05         6.70 o                         
   7   3   2        836.71        823.36        16.48 o                         
   8   3   2        230.78        230.08         8.99 o                         
   9   3   2        142.66        126.39         8.09 o                         
  10   3   2          0.22          2.93         7.03 o                         
 -10   4   2          3.26          7.56        10.43 o                         
  -9   4   2         14.97          5.19         8.17 o                         
  -8   4   2         78.77        106.61        16.75 o                         
  -7   4   2          4.00         -0.04         4.72 o                         
  -6   4   2        256.88        297.11         9.24 o                         
  -5   4   2          1.37          2.25         1.50 o                         
  -4   4   2        149.70        144.64         5.36 o                         
  -2   4   2         12.10         20.38         3.00 o                         
  -1   4   2       7653.75       8029.37        95.22 o                         
   0   4   2       1191.86       1208.58        16.08 o                         
   1   4   2       5126.67       5459.16        72.06 o                         
   2   4   2        553.34        604.22         9.15 o                         
   3   4   2       2772.52       2803.14        41.95 o                         
   4   4   2        530.55        532.58        11.26 o                         
   5   4   2        257.75        222.97         7.78 o                         
   6   4   2         76.04         68.35         8.31 o                         
   7   4   2        241.99        218.29         9.35 o                         
   8   4   2        452.82        463.92        14.04 o                         
   9   4   2          0.26         10.23         9.80 o                         
  10   4   2         11.73         17.40        10.97 o                         
  -9   5   2         17.11         27.04         9.91 o                         
  -8   5   2         51.42         60.16         9.67 o                         
  -7   5   2         18.69         24.18         7.84 o                         
  -6   5   2         30.84         31.57         6.75 o                         
  -5   5   2        712.22        685.56        19.39 o                         
  -4   5   2         85.12         80.05         8.74 o                         
  -3   5   2        920.41        958.66        18.44 o                         
  -2   5   2        744.09        712.72        11.17 o                         
  -1   5   2        997.53       1027.88        13.65 o                         
   0   5   2       2173.46       2148.24        23.00 o                         
   1   5   2        132.99        111.04         4.40 o                         
   2   5   2        508.59        483.02         8.84 o                         
   3   5   2        307.76        303.95         5.78 o                         
   4   5   2        662.44        428.06        15.70 o                         
   5   5   2          9.79          6.86         4.59 o                         
   6   5   2        420.63        409.12        15.39 o                         
   7   5   2         50.51         50.44         8.73 o                         
   8   5   2         39.25         57.76         9.90 o                         
   9   5   2          5.03          6.94        14.67 o                         
  -9   6   2         49.14         49.89        11.86 o                         
  -8   6   2          0.05         -8.76         8.76 o                         
  -7   6   2          8.03          8.30         7.73 o                         
  -6   6   2         29.78         34.39         7.73 o                         
  -5   6   2         26.64         17.04         9.45 o                         
  -4   6   2        298.22        322.72        12.56 o                         
  -3   6   2        241.63        204.91         5.79 o                         
  -2   6   2         36.41         29.53         2.82 o                         
  -1   6   2       1327.40       1293.61        17.09 o                         
   0   6   2         46.17         41.21         2.07 o                         
   1   6   2       1982.13       1864.64        23.66 o                         
   2   6   2         27.48         31.79         2.92 o                         
   3   6   2       1083.72       1097.22        18.21 o                         
   4   6   2          0.21         -1.39         5.46 o                         
   5   6   2        316.50        295.59        24.33 o                         
   6   6   2         93.92         87.68         9.40 o                         
   7   6   2         23.82         27.90         8.50 o                         
   8   6   2          1.63         -1.25         9.29 o                         
   9   6   2          1.82         -7.34        10.96 o                         
  -8   7   2         23.91         29.83        10.12 o                         
  -7   7   2          1.48          5.20        12.48 o                         
  -6   7   2          9.84          8.36         7.67 o                         
  -5   7   2         35.34         43.39         9.06 o                         
  -4   7   2        178.57        171.93        10.13 o                         
  -3   7   2         18.05         19.41         4.64 o                         
  -2   7   2        577.37        555.76         9.83 o                         
  -1   7   2         90.00         93.87         4.30 o                         
   0   7   2       1159.23       1153.23        19.38 o                         
   1   7   2         26.04         36.00         5.77 o                         
   2   7   2       1093.07       1138.79        19.28 o                         
   3   7   2         41.30         47.40         5.21 o                         
   4   7   2        802.96        791.83        29.37 o                         
   5   7   2          2.70          2.36        15.67 o                         
   6   7   2         15.68         25.26        10.37 o                         
   7   7   2          1.70          2.17        10.29 o                         
   8   7   2         13.78         17.78        10.60 o                         
  -7   8   2          4.74         -1.31         9.33 o                         
  -6   8   2          3.48          0.77         8.71 o                         
  -5   8   2          1.97          7.18         8.08 o                         
  -4   8   2        104.96         92.91        15.20 o                         
  -3   8   2        156.96        146.57        15.16 o                         
  -2   8   2        139.78        117.79        13.45 o                         
  -1   8   2        306.61        288.08        12.57 o                         
   0   8   2          0.44          1.62         4.85 o                         
   1   8   2        171.15        184.11         8.22 o                         
   2   8   2          2.73          5.87         6.33 o                         
   3   8   2        492.21        497.44        17.50 o                         
   4   8   2         65.53         56.61        11.60 o                         
   5   8   2        321.76        349.45        15.57 o                         
   6   8   2          0.78         -6.98         8.71 o                         
   7   8   2         24.60         32.26        10.13 o                         
  -6   9   2          6.64        -16.58        16.58 o                         
  -5   9   2         19.60         30.41        14.66 o                         
  -4   9   2          8.08         20.82        12.92 o                         
  -3   9   2         89.87        111.38        15.12 o                         
  -2   9   2        109.72        103.87        15.66 o                         
  -1   9   2          3.09          4.78         7.25 o                         
   0   9   2        127.98        132.95         8.06 o                         
   1   9   2          8.23         12.36         5.73 o                         
   2   9   2        353.30        349.20        14.75 o                         
   3   9   2         17.12         25.24        12.67 o                         
   4   9   2         70.64         79.96        15.48 o                         
   5   9   2         15.04         18.74        14.15 o                         
   6   9   2          4.87         -4.27        14.75 o                         
  -4  10   2         77.44         84.50        18.84 o                         
  -3  10   2         18.15          9.00        13.55 o                         
  -2  10   2          8.64          1.35        12.44 o                         
  -1  10   2         18.67         43.43        12.65 o                         
   0  10   2         24.40         30.58         7.27 o                         
   1  10   2          9.93         27.22         8.84 o                         
   2  10   2          0.19          3.97        14.02 o                         
   3  10   2          3.74         17.11        15.59 o                         
   4  10   2         28.79         41.73        15.83 o                         
 -11   0   3          0.60         -6.53         9.41 o                         
  -9   0   3          0.03         -4.97        10.17 o                         
  -7   0   3        396.90        399.53        12.65 o                         
  -5   0   3        219.35        277.30        22.86 o                         
  -3   0   3       4393.51       4327.18        73.69 o                         
  -1   0   3       1252.10       1302.55        19.54 o                         
   5   0   3       1606.05       1667.84        37.22 o                         
   7   0   3         16.28         12.15         5.47 o                         
   9   0   3         21.62         29.97         8.62 o                         
 -11   1   3          0.15         -2.98         8.47 o                         
 -10   1   3         64.88         81.13        10.32 o                         
  -9   1   3          0.35         -0.50         7.30 o                         
  -8   1   3          7.48         13.82         4.39 o                         
  -7   1   3         45.15         35.71         3.17 o                         
  -6   1   3       1590.19       1620.16        25.68 o                         
  -5   1   3        370.39        341.05         6.93 o                         
  -4   1   3       2425.08       2396.80        64.08 o                         
  -3   1   3         11.17          8.21         1.48 o                         
  -2   1   3      19277.17      21015.16       253.50 o                         
  -1   1   3       1191.44       1306.76        17.10 o                         
   0   1   3       6254.46       6235.83        91.44 o                         
   1   1   3        277.21        224.97        11.24 o                         
   2   1   3      13691.44      13967.07       186.15 o                         
   3   1   3         15.96         19.03         2.42 o                         
   4   1   3       2404.95       2436.09        37.87 o                         
   5   1   3         12.67          5.94         2.42 o                         
   6   1   3          4.22          1.54         2.77 o                         
   7   1   3       1524.28       1545.42        25.34 o                         
   8   1   3          3.80          0.20         4.75 o                         
   9   1   3          0.26          2.32         8.06 o                         
  10   1   3         18.25         28.07         8.72 o                         
 -10   2   3         15.80          2.66         7.74 o                         
  -9   2   3          0.08          0.44         5.32 o                         
  -8   2   3          3.43          5.17         4.48 o                         
  -7   2   3        164.06        174.22         9.32 o                         
  -6   2   3        778.62        765.77        19.61 o                         
  -5   2   3       1568.92       1488.64        23.66 o                         
  -4   2   3       1646.08       1811.32        28.81 o                         
  -3   2   3       3443.48       3435.70        51.38 o                         
  -2   2   3       4618.11       4952.82        72.91 o                         
  -1   2   3      68129.66      71934.06      1320.53 o                         
   0   2   3        250.69        331.40         5.74 o                         
   1   2   3       3921.34       3918.63        57.93 o                         
   2   2   3       3129.15       3124.12        42.51 o                         
   3   2   3       4205.68       4306.30        65.65 o                         
   4   2   3         41.61         67.15         2.96 o                         
   5   2   3       1175.86       1226.07        18.44 o                         
   6   2   3        864.26        740.08        14.12 o                         
   7   2   3         51.57         57.10         5.20 o                         
   8   2   3         53.68         40.33         5.78 o                         
   9   2   3         11.26         15.51         6.27 o                         
  10   2   3          5.65          4.69         8.50 o                         
 -10   3   3         40.06         42.47         7.16 o                         
  -9   3   3         32.41         57.47        12.61 o                         
  -8   3   3          0.70          6.57         4.60 o                         
  -7   3   3        144.80        139.96         6.10 o                         
  -6   3   3        123.10        130.24         6.36 o                         
  -5   3   3        535.68        562.67        15.97 o                         
  -4   3   3       1278.72       1379.91        22.13 o                         
  -3   3   3          3.64          2.62         2.17 o                         
  -2   3   3        369.61        318.44         5.03 o                         
  -1   3   3         21.19         28.82         1.69 o                         
   0   3   3       2067.71       1969.70        24.17 o                         
   1   3   3        373.79        370.00         7.70 o                         
   2   3   3       2192.96       2091.31        31.66 o                         
   3   3   3         21.89         26.54         2.39 o                         
   4   3   3       1848.43       2147.53        30.25 o                         
   5   3   3        890.07        909.18        14.36 o                         
   6   3   3         17.67         23.52         6.45 o                         
   7   3   3        322.71        335.61        11.06 o                         
   8   3   3         38.49         32.62         5.86 o                         
   9   3   3        133.19        115.75         8.47 o                         
  10   3   3          5.54          4.92         7.17 o                         
 -10   4   3         74.70         70.18        11.92 o                         
  -9   4   3         40.09         26.15         9.18 o                         
  -8   4   3        605.59        575.47        20.18 o                         
  -7   4   3          2.38         -1.84         4.80 o                         
  -6   4   3        805.44        775.51        18.84 o                         
  -5   4   3          4.34          0.84         1.81 o                         
  -4   4   3        234.98        234.95         6.01 o                         
  -3   4   3       2564.30       2824.60        48.62 o                         
  -2   4   3       1926.99       2119.51        26.16 o                         
  -1   4   3        400.44        343.54         5.19 o                         
   0   4   3         86.72         92.45         2.60 o                         
   1   4   3       2612.73       2406.00        36.39 o                         
   2   4   3        103.71        109.81         3.64 o                         
   3   4   3          5.53          7.04         2.01 o                         
   4   4   3        520.88        461.73         8.92 o                         
   5   4   3         45.20         30.30         5.90 o                         
   6   4   3        432.37        447.71        18.42 o                         
   7   4   3         73.39         60.85         6.35 o                         
   8   4   3          9.54         14.20         6.45 o                         
   9   4   3         57.92         58.63         8.93 o                         
  10   4   3          7.76          3.64        10.30 o                         
  -9   5   3        283.39        316.24        55.61 o                         
  -8   5   3         14.19          8.85         8.75 o                         
  -7   5   3        190.49        204.41        19.18 o                         
  -6   5   3         45.07         55.90        11.60 o                         
  -5   5   3        164.95        163.37         9.56 o                         
  -4   5   3         44.66         47.07         8.52 o                         
  -3   5   3        353.06        356.25         6.66 o                         
  -2   5   3         17.87         19.04         2.12 o                         
  -1   5   3         18.17         31.56         2.31 o                         
   0   5   3       1460.95       1477.35        18.87 o                         
   1   5   3       1005.23       1055.57        14.00 o                         
   2   5   3        642.98        555.17         8.94 o                         
   3   5   3        663.21        646.21        11.53 o                         
   4   5   3        134.72        175.76         6.08 o                         
   5   5   3        625.55        665.83        17.21 o                         
   6   5   3         16.49         11.07         6.89 o                         
   7   5   3        297.04        273.57        20.82 o                         
   8   5   3         59.40         64.02         9.79 o                         
   9   5   3         35.65         36.90        10.26 o                         
  -9   6   3         29.43         15.80        10.66 o                         
  -8   6   3        211.48        243.83        15.26 o                         
  -7   6   3         55.66         48.08         9.55 o                         
  -6   6   3        118.80        149.87        21.15 o                         
  -5   6   3        167.57        180.20        10.50 o                         
  -4   6   3         63.27         72.51         6.96 o                         
  -3   6   3          0.25          3.36         3.47 o                         
  -2   6   3         21.98         29.54         2.52 o                         
  -1   6   3          0.54         -0.52         2.10 o                         
   0   6   3        621.37        588.53         9.19 o                         
   1   6   3         90.18        115.18         3.70 o                         
   2   6   3        521.44        573.59         9.77 o                         
   3   6   3         12.42          8.06         3.70 o                         
   4   6   3        485.19        496.23        15.70 o                         
   5   6   3         35.97         40.53         8.09 o                         
   6   6   3        154.96        169.04        10.84 o                         
   7   6   3          1.90         -7.02         8.18 o                         
   8   6   3         78.76         98.52        15.60 o                         
   9   6   3          3.90         12.10        19.79 o                         
  -8   7   3         18.23         28.82        19.20 o                         
  -7   7   3        192.76        201.04        12.91 o                         
  -6   7   3          4.11          4.19         7.77 o                         
  -5   7   3        247.95        296.20        14.00 o                         
  -4   7   3         11.34          8.36         6.51 o                         
  -3   7   3        346.71        386.75        14.76 o                         
  -2   7   3          0.39         -2.25         2.84 o                         
  -1   7   3         80.12         76.29         3.47 o                         
   0   7   3          0.50          1.19         3.90 o                         
   1   7   3         35.27         30.38         4.11 o                         
   2   7   3         16.46         16.95         3.33 o                         
   3   7   3        188.77        180.25         8.04 o                         
   4   7   3         82.13         88.22        13.44 o                         
   5   7   3        261.21        286.54        13.77 o                         
   6   7   3          5.01         -3.88         7.67 o                         
   7   7   3         27.45         44.86         9.87 o                         
   8   7   3         21.63         31.01        11.60 o                         
  -7   8   3         33.06         20.17         9.51 o                         
  -6   8   3        130.22        131.79        11.77 o                         
  -5   8   3        129.39        107.64        10.62 o                         
  -4   8   3        109.87        139.65        10.58 o                         
  -3   8   3         18.09          2.47        11.80 o                         
  -2   8   3          5.39          8.01         6.96 o                         
  -1   8   3        306.09        294.06        13.85 o                         
   0   8   3         16.35         13.60         5.37 o                         
   1   8   3         38.12         21.92         5.49 o                         
   2   8   3         38.51         53.24        13.61 o                         
   3   8   3        189.56        165.07        10.86 o                         
   4   8   3        103.29        120.02        10.71 o                         
   5   8   3         17.79          7.02         7.86 o                         
   6   8   3        106.88        112.57        11.26 o                         
   7   8   3          1.69          0.44        10.51 o                         
  -6   9   3         45.94          6.07        14.98 o                         
  -5   9   3         23.62         64.65        16.87 o                         
  -4   9   3         73.13         66.97        14.72 o                         
  -3   9   3        151.35        183.27        19.11 o                         
  -2   9   3        205.69        187.76        18.45 o                         
  -1   9   3         22.41         15.12         9.64 o                         
   0   9   3         48.86         49.87         6.91 o                         
   1   9   3          3.29          9.90         6.16 o                         
   2   9   3         61.89         57.10         8.78 o                         
   3   9   3         93.61        102.33        10.14 o                         
   4   9   3          0.99        -11.29        13.93 o                         
   5   9   3          6.44          9.50        14.38 o                         
  -4  10   3          5.33         18.29        14.80 o                         
  -3  10   3         94.15         61.91        15.30 o                         
  -2  10   3         17.52          7.65        12.56 o                         
  -1  10   3          1.08         10.62         9.17 o                         
   0  10   3          2.02          5.99         8.39 o                         
   1  10   3         27.82         20.74         8.52 o                         
   2  10   3         20.16         27.64        14.82 o                         
   3  10   3         13.29        -11.73        15.04 o                         
 -10   0   4        200.23        217.96        20.23 o                         
  -8   0   4        696.34        648.61        28.43 o                         
  -6   0   4        255.30        203.59         8.30 o                         
  -4   0   4          6.88          3.66         2.19 o                         
  -2   0   4       5955.71       6859.73       142.33 o                         
   0   0   4       3037.39       2750.43        82.45 o                         
   2   0   4       9291.35       9934.00       290.35 o                         
   4   0   4       5867.52       5668.56       119.02 o                         
   6   0   4        697.97        586.39        16.36 o                         
   8   0   4         29.70         39.50         7.13 o                         
  10   0   4          5.90         10.26        11.09 o                         
 -11   1   4         60.96         68.42        11.21 o                         
 -10   1   4          4.48          4.00         6.97 o                         
  -9   1   4        220.67        219.24         9.85 o                         
  -8   1   4         11.62          9.77         4.20 o                         
  -7   1   4        403.51        365.53        11.73 o                         
  -6   1   4       1401.49       1416.88        22.78 o                         
  -5   1   4         34.85         64.54         3.22 o                         
  -4   1   4        583.60        708.64        10.42 o                         
  -3   1   4        118.58        151.02         3.56 o                         
  -2   1   4       1877.19       2261.98        33.50 o                         
  -1   1   4       9577.81      10776.02       118.65 o                         
   0   1   4      13291.14      14433.19       211.06 o                         
   1   1   4      14641.06      15940.29       239.27 o                         
   2   1   4        774.58        669.44        10.15 o                         
   3   1   4       2111.45       2025.23        28.30 o                         
   4   1   4        150.71        152.56         5.49 o                         
   5   1   4       1492.40       1471.89        21.70 o                         
   6   1   4        239.10        231.89         7.29 o                         
   7   1   4       2435.63       2384.88        34.64 o                         
   8   1   4        404.21        393.28        11.29 o                         
   9   1   4         88.12         89.76         7.56 o                         
  10   1   4          0.24         12.23         8.31 o                         
 -10   2   4        121.92        129.68        13.69 o                         
  -9   2   4        140.77        129.65         7.14 o                         
  -8   2   4        611.59        601.63        13.40 o                         
  -7   2   4        166.70        168.51         6.60 o                         
  -6   2   4        512.10        513.93        12.21 o                         
  -5   2   4        447.07        410.10         7.10 o                         
  -4   2   4        104.34        102.88         3.93 o                         
  -3   2   4         35.48         30.83         2.66 o                         
  -2   2   4        371.14        415.76         6.39 o                         
  -1   2   4      16914.38      18621.98       243.79 o                         
   0   2   4       2820.05       2938.44        43.74 o                         
   1   2   4        368.27        346.95         9.62 o                         
   2   2   4       5339.17       5044.64        76.38 o                         
   3   2   4         14.98         20.98         2.09 o                         
   4   2   4       4006.06       3897.42        53.44 o                         
   5   2   4        480.84        525.76         9.57 o                         
   6   2   4        464.24        448.72        10.19 o                         
   7   2   4        210.75        203.62        11.66 o                         
   8   2   4        159.51        171.27         7.89 o                         
   9   2   4          0.70          3.08         6.15 o                         
  10   2   4          0.35         -1.97         8.70 o                         
 -10   3   4         30.14         23.49         7.77 o                         
  -9   3   4         74.65         86.20         6.79 o                         
  -8   3   4         20.02         19.35         5.03 o                         
  -7   3   4        194.41        206.41         7.53 o                         
  -6   3   4       2011.81       1999.47        36.94 o                         
  -5   3   4        817.88        817.44        16.71 o                         
  -4   3   4       1768.68       1862.64        29.17 o                         
  -3   3   4        100.11        112.71         3.49 o                         
  -2   3   4       3466.40       3602.86        52.74 o                         
  -1   3   4         34.53         86.35         2.43 o                         
   0   3   4       4086.40       4258.94        63.05 o                         
   1   3   4       6246.50       5787.92        85.46 o                         
   2   3   4         22.28         15.86         1.93 o                         
   3   3   4       2673.63       2639.55        46.23 o                         
   4   3   4        371.22        322.11         6.52 o                         
   5   3   4        830.01        739.09        12.31 o                         
   6   3   4          9.36         -1.25         4.06 o                         
   7   3   4          3.81          6.52         4.84 o                         
   8   3   4        164.99        146.99         7.58 o                         
   9   3   4         13.88         16.97         6.55 o                         
  10   3   4         15.91          6.38         7.83 o                         
 -10   4   4          8.76         18.02        13.95 o                         
  -9   4   4         22.71         27.37         9.16 o                         
  -8   4   4        105.15        124.78        10.62 o                         
  -7   4   4        440.11        437.01        12.50 o                         
  -6   4   4        180.62        196.09        14.80 o                         
  -5   4   4       2341.37       2220.80        40.84 o                         
  -4   4   4          5.15          1.31         2.41 o                         
  -3   4   4       2325.07       2380.47        31.92 o                         
  -2   4   4        763.97        687.45         9.48 o                         
  -1   4   4       3596.57       3813.64        56.71 o                         
   0   4   4        210.88        320.43         5.27 o                         
   1   4   4       1717.68       1727.88        28.63 o                         
   2   4   4       1125.36       1057.17        17.07 o                         
   3   4   4         41.77         43.53         4.90 o                         
   4   4   4       1157.36       1134.46        21.30 o                         
   5   4   4         21.91         25.23         4.49 o                         
   6   4   4        195.90        228.36         8.87 o                         
   7   4   4        115.20        127.23         7.84 o                         
   8   4   4         17.46         20.41         6.01 o                         
   9   4   4         34.41         38.72         8.95 o                         
  -9   5   4          3.22         10.90        10.38 o                         
  -8   5   4        182.29        169.17        17.27 o                         
  -7   5   4         50.68         57.31         8.45 o                         
  -6   5   4        735.86        740.22        26.52 o                         
  -5   5   4        249.32        238.29        11.45 o                         
  -3   5   4        350.28        384.05         7.56 o                         
  -2   5   4         33.12         38.14         3.06 o                         
  -1   5   4        138.80        137.56         3.96 o                         
   0   5   4       1528.70       1658.09        23.07 o                         
   1   5   4        263.33        215.80         4.69 o                         
   2   5   4         10.49         12.62         2.26 o                         
   3   5   4          3.41          2.35         2.59 o                         
   4   5   4         96.00         97.80         4.69 o                         
   5   5   4         33.41         30.73         4.65 o                         
   6   5   4          5.92          3.07         5.02 o                         
   7   5   4         46.99         53.57         9.02 o                         
   8   5   4         12.66         32.90        10.15 o                         
   9   5   4          0.57         18.82        13.69 o                         
  -9   6   4         48.03         52.08        11.41 o                         
  -8   6   4         24.84         32.98         9.86 o                         
  -7   6   4        270.31        226.11        13.00 o                         
  -6   6   4          8.73          7.97         7.50 o                         
  -5   6   4        338.85        341.92        13.96 o                         
  -4   6   4        299.24        318.41        12.73 o                         
  -3   6   4       1857.59       1787.49        25.48 o                         
  -2   6   4         74.78         75.58         3.15 o                         
  -1   6   4       1017.74       1004.68        14.03 o                         
   0   6   4        201.38        226.93        11.07 o                         
   1   6   4        910.42        894.17        12.52 o                         
   2   6   4         72.43         82.02         3.58 o                         
   3   6   4         71.42         61.32         5.12 o                         
   4   6   4          2.71          5.16         6.77 o                         
   5   6   4          9.27         10.43        10.48 o                         
   6   6   4         43.41         45.53         8.47 o                         
   7   6   4          0.64          0.67         8.30 o                         
   8   6   4          0.07          1.71         9.76 o                         
  -8   7   4          3.39          9.95        10.15 o                         
  -7   7   4          0.35          6.02         8.37 o                         
  -6   7   4        206.82        198.15        12.63 o                         
  -5   7   4          8.30         -2.57         7.41 o                         
  -4   7   4        194.06        226.15        29.02 o                         
  -3   7   4        466.02        444.90        12.19 o                         
  -2   7   4        945.08       1000.66        14.55 o                         
  -1   7   4         88.72         70.36         4.19 o                         
   0   7   4        428.33        426.85        11.74 o                         
   1   7   4        124.38        134.15         7.60 o                         
   2   7   4        614.06        556.73        11.64 o                         
   3   7   4        142.35        144.74        17.13 o                         
   4   7   4         33.94         45.93         7.38 o                         
   5   7   4         46.33         47.52         8.73 o                         
   6   7   4         20.25         32.57         8.88 o                         
   7   7   4         23.06         19.71         9.66 o                         
   8   7   4          2.73         -2.10        10.61 o                         
  -7   8   4         45.12         71.50        11.19 o                         
  -6   8   4          0.28         -4.58         8.67 o                         
  -5   8   4         72.58         76.39        12.00 o                         
  -4   8   4         68.44         65.50         7.34 o                         
  -3   8   4         73.67         86.51        14.47 o                         
  -2   8   4          7.18          2.43         7.08 o                         
  -1   8   4        221.60        247.87         9.84 o                         
   0   8   4         58.27         62.09         5.16 o                         
   1   8   4          6.14         11.01         4.64 o                         
   2   8   4         20.15          9.58         5.48 o                         
   3   8   4         12.62          6.97         7.62 o                         
   4   8   4         29.84         13.19         8.88 o                         
   5   8   4          7.75         10.93        12.76 o                         
   6   8   4          1.74         -4.62        13.24 o                         
   7   8   4          7.47         23.40        10.79 o                         
  -6   9   4         13.66          7.16        16.13 o                         
  -5   9   4         13.71          3.52        13.76 o                         
  -4   9   4         79.03        123.60        18.25 o                         
  -3   9   4          0.50          1.07        13.74 o                         
  -2   9   4        295.64        353.89        16.73 o                         
  -1   9   4          8.14          2.70         9.32 o                         
   0   9   4        171.66        193.33         9.35 o                         
   1   9   4         12.66         11.05         6.26 o                         
   2   9   4          1.56          6.74         7.94 o                         
   3   9   4          1.62          1.13         8.84 o                         
   4   9   4          3.83          6.26        13.13 o                         
   5   9   4         12.65         18.22        14.45 o                         
  -4  10   4          0.47          6.77        16.11 o                         
  -3  10   4         73.34        105.10        18.70 o                         
  -2  10   4          5.36         20.56        13.52 o                         
  -1  10   4         16.00         35.22         9.84 o                         
   0  10   4         36.50         33.32         9.41 o                         
   1  10   4          9.33         13.93         8.37 o                         
   2  10   4          5.22          7.99         8.87 o                         
   3  10   4          4.74          0.68        13.58 o                         
 -11   0   5        101.14         83.43        28.67 o                         
  -9   0   5       1527.44       1524.08        53.60 o                         
  -7   0   5        642.19        659.12        17.76 o                         
  -5   0   5       1671.56       1351.10        30.42 o                         
  -1   0   5      11387.98      11747.60       176.14 o                         
   1   0   5       7647.71       7587.48       165.63 o                         
   3   0   5       1676.68       1444.84        32.16 o                         
   5   0   5         25.44         16.87         4.42 o                         
   7   0   5        179.79        231.12        11.41 o                         
   9   0   5        140.61        160.55        12.74 o                         
 -11   1   5          1.13         -3.00         8.28 o                         
 -10   1   5         56.04         53.60         7.80 o                         
  -9   1   5         25.52         16.51         6.03 o                         
  -8   1   5        725.40        679.88        17.32 o                         
  -7   1   5          0.07         -3.31         3.31 o                         
  -6   1   5       2378.46       2376.65        32.78 o                         
  -5   1   5       2294.68       2486.66        30.86 o                         
  -4   1   5       6609.11       6577.04        79.11 o                         
  -3   1   5         69.65         80.91         3.73 o                         
  -2   1   5        603.58        482.82         7.26 o                         
  -1   1   5       3167.02       3479.66        45.97 o                         
   0   1   5         35.78         43.09         3.41 o                         
   1   1   5        431.57        309.77         6.21 o                         
   2   1   5        453.06        570.32        10.23 o                         
   3   1   5       1679.56       2003.50        28.17 o                         
   4   1   5       2551.85       2360.56        37.27 o                         
   5   1   5         76.73         83.22         5.78 o                         
   6   1   5        329.62        277.46         8.02 o                         
   7   1   5        276.88        280.12         8.01 o                         
   8   1   5        385.14        361.16        11.32 o                         
   9   1   5          5.41         13.85         6.15 o                         
  10   1   5         55.91         55.19        12.50 o                         
 -10   2   5         14.00         -4.43         7.21 o                         
  -9   2   5        108.21        127.36        10.09 o                         
  -8   2   5         10.11         19.35         4.70 o                         
  -7   2   5        285.78        291.90         8.33 o                         
  -6   2   5         14.59         21.31         3.36 o                         
  -5   2   5       2805.67       2880.57        39.65 o                         
  -4   2   5       1219.32       1375.45        21.65 o                         
  -3   2   5       1049.80       1075.33        13.88 o                         
  -1   2   5         82.18         55.05         2.42 o                         
   0   2   5       4812.08       5244.96        77.48 o                         
   1   2   5         25.68         31.18         2.82 o                         
   2   2   5        898.54        985.24        19.05 o                         
   3   2   5       5810.00       5935.67        80.17 o                         
   4   2   5        266.45        243.01         5.70 o                         
   5   2   5        251.01        247.62         6.50 o                         
   6   2   5        144.97        130.32         5.43 o                         
   7   2   5        704.05        636.32        18.11 o                         
   8   2   5         49.05         42.01         5.86 o                         
   9   2   5        182.47        178.96         8.99 o                         
  10   2   5         20.67         26.05         9.90 o                         
 -10   3   5         34.31         42.16        10.21 o                         
  -9   3   5          6.03         23.01         5.76 o                         
  -8   3   5        157.62        192.89         9.01 o                         
  -7   3   5         94.52         88.80         6.32 o                         
  -6   3   5       1590.74       1626.10        28.76 o                         
  -5   3   5        500.52        537.50        10.68 o                         
  -4   3   5       1488.36       1546.53        21.66 o                         
  -3   3   5       1927.28       2060.77        23.73 o                         
  -2   3   5         76.11         74.57         4.46 o                         
  -1   3   5       4864.35       5331.48        78.73 o                         
   0   3   5        760.71        681.97        25.97 o                         
   1   3   5       1239.24       1309.45        20.59 o                         
   2   3   5         22.90         16.74         2.58 o                         
   3   3   5        554.57        545.51         9.98 o                         
   4   3   5         51.77         51.55         3.28 o                         
   5   3   5        845.38        887.58        14.38 o                         
   6   3   5        643.79        647.85        13.74 o                         
   7   3   5          4.58          9.58         5.85 o                         
   8   3   5         40.85         54.65         6.62 o                         
   9   3   5         35.12         21.29         7.09 o                         
  10   3   5         15.06         33.46         8.77 o                         
 -10   4   5          1.13         11.22         9.49 o                         
  -9   4   5         20.43         42.43         9.57 o                         
  -8   4   5          1.86         -7.50         7.50 o                         
  -7   4   5        388.68        444.08        16.41 o                         
  -6   4   5          2.37         -0.82         5.52 o                         
  -5   4   5       1529.73       1530.88        29.46 o                         
  -4   4   5        395.56        370.15         6.86 o                         
  -3   4   5       4343.59       4432.12        64.99 o                         
  -2   4   5        172.17        152.52         2.81 o                         
  -1   4   5       3004.98       3009.29        36.91 o                         
   0   4   5       1934.93       1794.20        27.49 o                         
   1   4   5         24.82         29.77         4.80 o                         
   2   4   5       3710.51       4005.11        69.22 o                         
   3   4   5         53.56         68.00         3.54 o                         
   4   4   5        306.96        309.68        12.45 o                         
   5   4   5        146.43        148.59         5.54 o                         
   6   4   5         72.79         73.26        10.27 o                         
   7   4   5         68.26         87.09         7.32 o                         
   8   4   5         17.54         15.28         6.33 o                         
   9   4   5         15.27         17.68        10.79 o                         
  -9   5   5          5.14        -11.41        15.27 o                         
  -8   5   5          1.78         10.51         8.50 o                         
  -7   5   5          6.34          6.95         7.60 o                         
  -6   5   5        234.35        273.52        13.20 o                         
  -5   5   5        417.48        386.43        11.43 o                         
  -3   5   5       1823.97       1705.57        46.09 o                         
  -2   5   5       1232.78       1310.56        17.26 o                         
  -1   5   5       1854.34       1819.06        23.29 o                         
   0   5   5        388.87        451.85         7.23 o                         
   1   5   5       2782.77       2790.06        42.44 o                         
   2   5   5        158.78        189.14         6.24 o                         
   3   5   5        898.72        787.12        13.82 o                         
   4   5   5          1.32         -0.96         2.73 o                         
   5   5   5        291.38        278.88        14.63 o                         
   6   5   5         99.46         97.54         6.94 o                         
   7   5   5         79.19         75.23         9.81 o                         
   8   5   5          1.83         10.42         9.40 o                         
   9   5   5          0.21         11.26        16.72 o                         
  -9   6   5          0.03          3.56        10.85 o                         
  -8   6   5          0.31         -3.01         8.58 o                         
  -7   6   5          0.39         13.98         8.52 o                         
  -6   6   5          9.44         -0.01         7.92 o                         
  -5   6   5         63.81         54.37         7.79 o                         
  -4   6   5        497.20        449.03        26.18 o                         
  -3   6   5         77.96         66.18         6.67 o                         
  -2   6   5       1264.14       1163.95        16.10 o                         
  -1   6   5        179.42        188.77         5.75 o                         
   0   6   5        346.77        330.30         7.29 o                         
   1   6   5        266.03        256.50         5.67 o                         
   2   6   5       1271.80       1167.36        17.30 o                         
   3   6   5          0.07          3.14         3.24 o                         
   4   6   5        402.81        390.86        14.00 o                         
   5   6   5          1.08          3.45         6.45 o                         
   6   6   5        280.73        262.68        26.22 o                         
   7   6   5          2.58          0.37        18.85 o                         
   8   6   5         15.63         26.31        10.41 o                         
  -8   7   5          1.79         11.51        16.40 o                         
  -7   7   5          7.16         15.10         9.85 o                         
  -6   7   5          0.78          5.70         7.66 o                         
  -5   7   5          1.02          2.86         7.37 o                         
  -4   7   5         59.81         56.27         7.31 o                         
  -3   7   5        133.85        123.27         7.02 o                         
  -2   7   5        155.06        164.22         5.32 o                         
  -1   7   5        372.79        342.24         8.09 o                         
   0   7   5         43.41         42.31         4.75 o                         
   1   7   5        602.56        608.39        13.17 o                         
   2   7   5         36.14         38.78         5.40 o                         
   3   7   5        615.85        621.08        18.19 o                         
   4   7   5          0.22         -0.49         6.52 o                         
   5   7   5        137.08        142.67        10.46 o                         
   6   7   5          1.40         -5.49         8.08 o                         
   7   7   5         39.37         27.30         9.98 o                         
  -7   8   5          0.72         -9.94         9.94 o                         
  -6   8   5          8.89          5.14         9.23 o                         
  -5   8   5         38.77         37.17         9.05 o                         
  -4   8   5        158.68        153.62         9.07 o                         
  -3   8   5         24.49         30.36         5.64 o                         
  -2   8   5        212.17        191.77         9.25 o                         
  -1   8   5         26.35         23.43         6.57 o                         
   0   8   5        526.73        490.72        11.58 o                         
   1   8   5          2.15          1.79         4.54 o                         
   2   8   5        310.97        337.49         9.82 o                         
   3   8   5        130.32        136.59        10.60 o                         
   4   8   5        140.85        122.44        15.43 o                         
   5   8   5          3.22        -11.63        12.19 o                         
   6   8   5          8.54         -0.93        13.21 o                         
  -6   9   5         13.88         22.12        16.98 o                         
  -5   9   5          2.20         14.54        16.16 o                         
  -4   9   5          3.24         -0.20        13.12 o                         
  -3   9   5         21.64          4.31        14.01 o                         
  -2   9   5         71.90         64.99        14.12 o                         
  -1   9   5         96.40         96.35        18.72 o                         
   0   9   5          1.30         -7.34         7.34 o                         
   1   9   5        113.03        130.35         8.53 o                         
   2   9   5          3.21          6.62         8.38 o                         
   3   9   5         98.08         97.21        10.67 o                         
   4   9   5          9.18         20.12         9.54 o                         
   5   9   5          0.64         -7.14        14.05 o                         
  -3  10   5          2.48         16.46        14.47 o                         
  -2  10   5         50.67         57.83        10.53 o                         
  -1  10   5          0.09         22.38         9.31 o                         
   0  10   5         31.78         45.33         9.58 o                         
   1  10   5          0.26          1.20         8.52 o                         
   2  10   5         55.72         55.04        10.77 o                         
   3  10   5         28.71         26.37        16.57 o                         
 -10   0   6          6.79         10.83        12.47 o                         
  -8   0   6        105.98         96.71        13.19 o                         
  -6   0   6        339.16        349.80        10.19 o                         
  -4   0   6       3422.93       3175.31       205.94 o                         
  -2   0   6       8267.83       8760.11       127.49 o                         
   0   0   6       2215.38       2033.83        62.80 o                         
   4   0   6        435.26        453.92        17.10 o                         
   6   0   6         78.40         67.50         9.25 o                         
   8   0   6         74.22         83.41        17.93 o                         
  10   0   6         33.49         10.44        25.72 o                         
 -11   1   6          9.99         10.12         8.43 o                         
 -10   1   6          0.37         -6.92         6.92 o                         
  -9   1   6         68.89         61.96         6.54 o                         
  -8   1   6          3.33          0.91         3.91 o                         
  -7   1   6        301.15        288.49         7.73 o                         
  -6   1   6        221.03        198.90         4.68 o                         
  -5   1   6       1172.08       1210.49        15.87 o                         
  -4   1   6        317.45        280.57         4.75 o                         
  -3   1   6       7847.66       8318.93       141.32 o                         
  -2   1   6         87.93         90.03         2.36 o                         
  -1   1   6        637.55        215.86         9.18 o                         
   0   1   6        454.00        488.66         9.11 o                         
   1   1   6       9757.76       8871.64       380.36 o                         
   2   1   6         72.94         52.19         2.90 o                         
   3   1   6       4126.22       4472.20        61.07 o                         
   4   1   6       1053.19       1131.87        22.61 o                         
   5   1   6        243.82        238.00         7.14 o                         
   6   1   6        807.48        791.44        15.45 o                         
   7   1   6        377.73        404.25        10.16 o                         
   8   1   6         25.66         26.60         5.59 o                         
   9   1   6          2.36          1.99         6.37 o                         
  10   1   6          1.87         -1.04        13.20 o                         
 -10   2   6          0.19         -6.39         7.05 o                         
  -9   2   6        122.68        107.37         6.89 o                         
  -8   2   6         29.10         26.53         4.73 o                         
  -7   2   6         55.65         46.80         5.33 o                         
  -6   2   6         20.57         28.80         3.43 o                         
  -5   2   6         28.11         21.96         1.62 o                         
  -4   2   6       4307.06       4412.16        75.65 o                         
  -3   2   6         44.93         33.80         1.89 o                         
  -2   2   6       2523.58       2254.20        25.79 o                         
  -1   2   6        227.45        308.18        11.89 o                         
   0   2   6       3749.57       3489.44        52.24 o                         
   1   2   6         86.78         53.82         5.06 o                         
   2   2   6       2270.62       2222.80        34.94 o                         
   3   2   6         82.37         66.23         4.38 o                         
   4   2   6        864.08        793.45        12.95 o                         
   5   2   6        497.91        521.16         9.95 o                         
   6   2   6          1.68          3.01         3.66 o                         
   7   2   6        136.85        135.52         7.01 o                         
   8   2   6         19.73         12.39         5.48 o                         
   9   2   6         24.90         30.71         6.97 o                         
  10   2   6          0.47          8.35         9.37 o                         
 -10   3   6         36.94         15.68        14.40 o                         
  -9   3   6          6.54          1.27         6.38 o                         
  -8   3   6        214.27        208.26         9.30 o                         
  -7   3   6        333.25        337.63        10.55 o                         
  -6   3   6        195.09        180.14         9.85 o                         
  -5   3   6        356.57        371.40         8.40 o                         
  -4   3   6        499.74        492.50         7.44 o                         
  -3   3   6       3386.72       3471.88        39.25 o                         
  -2   3   6       1268.16       1459.20        20.39 o                         
  -1   3   6      13804.87      14280.38       187.14 o                         
   0   3   6       1045.93       1089.46        19.96 o                         
   1   3   6       2971.03       2809.95        48.94 o                         
   2   3   6        196.22        174.52         4.84 o                         
   3   3   6         53.38        105.64         6.69 o                         
   4   3   6       1070.39       1012.97        15.86 o                         
   5   3   6         20.72         19.80         3.77 o                         
   6   3   6        781.64        821.99        17.91 o                         
   7   3   6         73.09         68.58         6.37 o                         
   8   3   6         17.65         21.49         6.29 o                         
   9   3   6          4.64          4.38         6.68 o                         
  10   3   6         96.71        104.77         9.56 o                         
 -10   4   6          0.19         -3.78         8.94 o                         
  -9   4   6         81.87         75.92         9.91 o                         
  -8   4   6         62.15         48.28         8.82 o                         
  -7   4   6        217.13        242.44        12.55 o                         
  -6   4   6        771.42        807.68        17.09 o                         
  -5   4   6         33.75         34.95         3.91 o                         
  -4   4   6         50.89         60.35         3.20 o                         
  -3   4   6       1237.03       1213.11        17.49 o                         
  -2   4   6       5788.82       6165.64        74.66 o                         
  -1   4   6         36.78         38.11         2.95 o                         
   0   4   6        282.96        207.54         4.74 o                         
   1   4   6        371.97        348.21         7.33 o                         
   2   4   6        261.05        273.56         6.45 o                         
   3   4   6        222.37        234.66        15.90 o                         
   4   4   6        891.58        834.29        16.82 o                         
   5   4   6        711.68        675.33        13.08 o                         
   6   4   6         30.90         31.49         5.46 o                         
   7   4   6        143.25        119.86         7.83 o                         
   8   4   6          7.66          3.43         7.64 o                         
   9   4   6         21.05         19.22        10.54 o                         
  -9   5   6         41.42         27.13        10.54 o                         
  -8   5   6        113.21        123.45        11.37 o                         
  -7   5   6          0.13          8.70         8.80 o                         
  -6   5   6        119.09        144.01         8.40 o                         
  -5   5   6         21.97         28.27         6.01 o                         
  -3   5   6          2.87          1.69         0.81 o                         
  -2   5   6         33.81         22.41         2.66 o                         
  -1   5   6        564.04        494.34         7.22 o                         
   0   5   6        298.29        315.10         5.85 o                         
   1   5   6        202.89        194.69         5.71 o                         
   2   5   6          6.87          9.65         2.97 o                         
   3   5   6        226.13        213.53         8.70 o                         
   4   5   6        446.74        487.86        10.25 o                         
   5   5   6          5.51          7.29         4.66 o                         
   6   5   6        203.49        225.85        10.14 o                         
   7   5   6         41.63         35.04         9.12 o                         
   8   5   6         87.67        116.35        22.43 o                         
   9   5   6         13.93         21.19        11.66 o                         
  -9   6   6        102.41         96.24        13.07 o                         
  -8   6   6          3.49         11.53         9.08 o                         
  -7   6   6        290.47        302.59        16.35 o                         
  -6   6   6         36.83         51.95        10.30 o                         
  -5   6   6        289.86        351.86        12.85 o                         
  -4   6   6        988.02       1002.78        18.69 o                         
  -3   6   6        475.14        532.75        10.65 o                         
  -2   6   6         27.74         31.37         3.37 o                         
  -1   6   6         10.93          6.62         2.86 o                         
   0   6   6        220.20        183.39         5.88 o                         
   1   6   6        275.11        278.61         6.13 o                         
   2   6   6          9.21          7.06         2.96 o                         
   3   6   6        269.35        256.01         7.25 o                         
   4   6   6         30.46         18.98         6.47 o                         
   5   6   6        269.61        309.08        13.97 o                         
   6   6   6         19.16         22.75         8.85 o                         
   7   6   6        109.17        122.75        11.75 o                         
   8   6   6          1.64         11.42        10.36 o                         
  -8   7   6         42.23         46.45        10.51 o                         
  -7   7   6         41.75         35.31        10.18 o                         
  -6   7   6        102.45        141.00        11.73 o                         
  -5   7   6        125.64         80.24         7.78 o                         
  -4   7   6        545.91        592.79        13.62 o                         
  -3   7   6        286.44        284.63         8.22 o                         
  -2   7   6         25.00         34.23         3.70 o                         
  -1   7   6         18.10         16.44         3.99 o                         
   0   7   6         14.02         12.32         3.60 o                         
   1   7   6         19.14         15.18         4.31 o                         
   2   7   6        543.56        538.57        11.83 o                         
   3   7   6          0.50          3.27         5.89 o                         
   4   7   6        163.20        185.37        14.15 o                         
   5   7   6         12.81          4.51         7.66 o                         
   6   7   6        145.09        148.54        12.33 o                         
   7   7   6          5.18         -4.90         9.59 o                         
  -7   8   6         45.92         54.29        11.25 o                         
  -6   8   6         13.96         14.28         7.45 o                         
  -5   8   6        195.87        223.98        10.86 o                         
  -4   8   6         46.31         34.57        12.62 o                         
  -3   8   6         85.60         63.55         5.63 o                         
  -2   8   6          1.91         -2.83         6.70 o                         
  -1   8   6         20.35         18.76         5.19 o                         
   0   8   6        104.08         84.43         6.27 o                         
   1   8   6        203.87        192.88         7.68 o                         
   2   8   6          9.14          8.28         6.60 o                         
   3   8   6        264.68        275.97        32.86 o                         
   4   8   6          1.53          1.52        12.13 o                         
   5   8   6         78.59        102.91        18.01 o                         
   6   8   6          4.05         11.65        15.34 o                         
  -5   9   6         43.35         45.05        15.59 o                         
  -4   9   6         25.93         39.31        14.69 o                         
  -3   9   6         68.22         46.86        13.97 o                         
  -2   9   6          0.18          1.38         8.10 o                         
  -1   9   6         34.81         28.11         7.61 o                         
   0   9   6          5.95          5.97         9.65 o                         
   1   9   6         23.86         19.02         5.76 o                         
   2   9   6         16.33         10.50         8.94 o                         
   3   9   6         79.58         60.38        10.28 o                         
   4   9   6        173.85        178.09        13.88 o                         
   5   9   6          4.11          2.40        10.58 o                         
  -3  10   6         17.44         27.48        16.72 o                         
  -2  10   6        137.41        143.93        13.27 o                         
  -1  10   6          0.07        -13.38        15.67 o                         
   0  10   6         34.46         19.71         9.73 o                         
   1  10   6          3.19         -1.49        18.53 o                         
   2  10   6         58.06         48.36        10.50 o                         
   3  10   6          5.76         18.25        10.74 o                         
 -11   0   7         86.04         92.61        10.82 o                         
  -9   0   7        113.20        155.23        16.86 o                         
  -7   0   7        174.19        188.28         7.17 o                         
  -5   0   7        135.36        164.99         5.81 o                         
  -3   0   7        128.48        117.23         9.41 o                         
  -1   0   7       2152.83       2261.45        40.96 o                         
   1   0   7      16295.59      15633.50       273.48 o                         
   3   0   7       2549.18       2382.01        52.10 o                         
   5   0   7       2581.75       2439.81        54.28 o                         
   7   0   7        826.14        863.89        24.61 o                         
   9   0   7         21.12         10.47        11.46 o                         
 -10   1   7         15.50         16.75         7.11 o                         
  -9   1   7          9.89         12.83         5.93 o                         
  -8   1   7        324.03        332.07         9.21 o                         
  -7   1   7        109.37        104.74         4.51 o                         
  -6   1   7       1264.89       1255.21        16.96 o                         
  -5   1   7          2.06          6.20         1.57 o                         
  -4   1   7        136.26        160.56         3.72 o                         
  -3   1   7        107.78         94.51         3.89 o                         
  -2   1   7        773.54        765.29        18.75 o                         
   0   1   7       7071.69       7018.78       146.76 o                         
   1   1   7          3.88         12.99         2.45 o                         
   2   1   7       2649.02       2521.29        35.19 o                         
   3   1   7        840.39        763.50        12.38 o                         
   4   1   7       1448.45       1393.99        20.87 o                         
   5   1   7         30.18         37.53         7.01 o                         
   6   1   7       2007.50       1988.31        29.55 o                         
   7   1   7         27.61         31.65         4.83 o                         
   8   1   7         45.60         41.60         6.41 o                         
   9   1   7          2.24         10.55         6.89 o                         
  10   1   7          5.79         10.23         8.44 o                         
 -10   2   7          0.80         -1.49         6.53 o                         
  -9   2   7        326.35        352.03        10.75 o                         
  -8   2   7        151.49        111.53         6.54 o                         
  -7   2   7        119.66        131.62         5.37 o                         
  -6   2   7        411.17        369.21         8.56 o                         
  -5   2   7         12.92          7.57         1.98 o                         
  -4   2   7       1070.01       1012.30        14.78 o                         
  -3   2   7         19.24         17.47         1.72 o                         
  -2   2   7       1204.86       1276.55        16.56 o                         
  -1   2   7         97.29        135.57         3.86 o                         
   0   2   7        294.13        314.67        31.47 o                         
   1   2   7       2395.48       2392.11        36.69 o                         
   2   2   7         85.27         82.45         4.26 o                         
   3   2   7       2985.28       2935.28        41.00 o                         
   4   2   7        145.70        130.52         4.71 o                         
   5   2   7        449.76        443.16         9.25 o                         
   6   2   7        890.20        858.94        15.06 o                         
   7   2   7          4.99          8.38         5.08 o                         
   8   2   7         15.00          6.85         5.82 o                         
   9   2   7         12.95          8.74         7.33 o                         
  10   2   7          4.14          9.42        10.04 o                         
 -10   3   7        136.72        157.09        18.90 o                         
  -9   3   7         33.29         29.05         6.85 o                         
  -8   3   7        175.11        206.71        17.76 o                         
  -7   3   7        944.77        872.14        16.48 o                         
  -6   3   7          2.24          1.22         3.65 o                         
  -5   3   7       1884.56       1844.54        29.49 o                         
  -4   3   7         14.71         17.05         2.15 o                         
  -3   3   7       1399.30       1415.13        16.96 o                         
  -2   3   7       1577.88       1762.96        24.52 o                         
  -1   3   7       5326.94       5477.17        72.49 o                         
   0   3   7       2924.28       2959.63        44.88 o                         
   1   3   7         47.81         53.76         6.03 o                         
   2   3   7        402.89        367.56         7.84 o                         
   3   3   7        650.59        713.43        12.89 o                         
   4   3   7        846.12        813.95        13.54 o                         
   5   3   7        100.83         93.37         4.77 o                         
   6   3   7        568.87        542.92        11.03 o                         
   7   3   7          5.55          0.24         5.21 o                         
   8   3   7         33.71         37.29         6.57 o                         
   9   3   7          0.92          7.63         7.26 o                         
 -10   4   7         27.08         19.71        15.10 o                         
  -9   4   7        193.99        216.59        30.31 o                         
  -8   4   7        174.12        141.82        13.48 o                         
  -7   4   7         77.43         82.73         7.08 o                         
  -6   4   7        119.37        102.90         6.88 o                         
  -5   4   7        218.67        212.10        12.30 o                         
  -4   4   7        420.31        357.74         5.85 o                         
  -3   4   7        293.89        289.01         9.32 o                         
  -2   4   7       5063.76       5153.92        77.07 o                         
  -1   4   7       3466.16       3672.52        45.01 o                         
   0   4   7        255.75        253.51         7.98 o                         
   1   4   7        665.63        593.83        10.96 o                         
   2   4   7        484.10        495.24         9.76 o                         
   3   4   7       1345.23       1136.50        21.84 o                         
   4   4   7         28.07         26.65         4.06 o                         
   5   4   7          8.53          7.94         3.76 o                         
   6   4   7          3.80          7.84         5.38 o                         
   7   4   7         28.12         26.48         6.53 o                         
   8   4   7         12.41         15.63         9.31 o                         
   9   4   7          2.55         -7.26         7.26 o                         
  -9   5   7          5.60          8.77         9.56 o                         
  -8   5   7         18.99         30.21        15.11 o                         
  -7   5   7        539.47        487.67        32.07 o                         
  -6   5   7         54.97         54.47         6.60 o                         
  -5   5   7        730.54        700.45        23.51 o                         
  -4   5   7        240.73        219.11        14.78 o                         
  -3   5   7       2172.85        922.81        30.29 o                         
  -2   5   7         25.06         31.39         3.96 o                         
  -1   5   7       2079.86       2138.39        25.14 o                         
   0   5   7          1.08          3.15         2.56 o                         
   1   5   7        320.28        304.97         7.37 o                         
   2   5   7          5.10          1.52         3.17 o                         
   3   5   7          3.27         -3.18         3.18 o                         
   4   5   7        112.72         95.21         4.99 o                         
   5   5   7         57.58         65.69         9.23 o                         
   6   5   7         54.78         67.31         9.82 o                         
   7   5   7         50.27         67.05        10.11 o                         
   8   5   7          0.66         -2.50         9.02 o                         
   9   5   7         34.65         43.15        11.80 o                         
  -9   6   7         10.18         16.72        10.17 o                         
  -8   6   7        143.52        142.01        18.15 o                         
  -7   6   7          3.42         -2.14         8.53 o                         
  -6   6   7        290.03        268.54        11.59 o                         
  -5   6   7        296.30        298.67        11.54 o                         
  -4   6   7        226.81        237.73         7.74 o                         
  -3   6   7         87.49         95.67         5.23 o                         
  -2   6   7        609.21        641.55        11.95 o                         
  -1   6   7         36.37         42.72         3.88 o                         
   0   6   7        246.24        237.79         6.66 o                         
   1   6   7         56.96         59.27         3.47 o                         
   2   6   7        132.96        142.31         5.63 o                         
   3   6   7          4.68          5.53         3.66 o                         
   4   6   7          0.06          7.40         6.49 o                         
   5   6   7         10.55          6.18         9.78 o                         
   6   6   7         60.46         83.00         9.62 o                         
   7   6   7          0.49         -6.22        12.54 o                         
   8   6   7         17.85         14.19        10.74 o                         
  -8   7   7          4.82         12.93        10.01 o                         
  -7   7   7        129.18        136.33        12.90 o                         
  -6   7   7         67.64         56.33         9.27 o                         
  -5   7   7        312.15        319.20        10.96 o                         
  -4   7   7        115.93        103.66         6.94 o                         
  -3   7   7        159.95        176.73         8.40 o                         
  -2   7   7          9.97         12.00         3.58 o                         
  -1   7   7        424.11        482.41        10.13 o                         
   0   7   7         98.76         99.05         5.21 o                         
   1   7   7         39.86         57.42         5.29 o                         
   2   7   7          1.89          7.03         4.44 o                         
   3   7   7          0.16          0.63         7.15 o                         
   4   7   7          0.43         -0.67         6.61 o                         
   5   7   7          0.67          8.90         7.75 o                         
   6   7   7          0.09         12.75         9.17 o                         
   7   7   7         45.52         61.34        11.41 o                         
  -7   8   7         18.27         22.22         9.04 o                         
  -6   8   7        154.29        164.72        10.46 o                         
  -5   8   7          9.64          8.60         7.65 o                         
  -4   8   7        912.90        904.00        18.85 o                         
  -3   8   7         41.58         43.16         5.65 o                         
  -2   8   7        226.61        262.18        11.45 o                         
  -1   8   7         87.27         71.87         5.91 o                         
   0   8   7        213.62        220.05        12.71 o                         
   1   8   7         77.11         70.15         5.99 o                         
   2   8   7          0.77          1.70         4.99 o                         
   3   8   7          0.40          3.63         8.52 o                         
   4   8   7          3.22         -4.74        13.95 o                         
   5   8   7          3.07         14.49        13.71 o                         
   6   8   7          4.23          7.23        14.85 o                         
  -5   9   7         36.45         35.23        15.39 o                         
  -4   9   7          9.13         -0.17        13.23 o                         
  -3   9   7         36.17         47.23         8.20 o                         
  -2   9   7         19.77         13.99         7.85 o                         
  -1   9   7          5.68          4.79         6.76 o                         
   0   9   7         64.08         70.54         6.94 o                         
   1   9   7         39.11         42.43         7.24 o                         
   2   9   7         36.96         37.86        10.33 o                         
   3   9   7         11.02         27.59        10.34 o                         
   4   9   7          8.59         19.02        10.50 o                         
   5   9   7         16.46          5.27        11.11 o                         
  -3  10   7         41.53         33.27        16.81 o                         
  -2  10   7         49.20         59.51        11.03 o                         
  -1  10   7         41.55         22.47         9.85 o                         
   0  10   7          0.53          4.44         9.93 o                         
   1  10   7         23.43         23.58        10.27 o                         
   2  10   7          0.95          2.89        10.43 o                         
 -10   0   8         93.51        120.97        17.30 o                         
  -8   0   8        247.85        248.82        17.78 o                         
  -6   0   8       2451.47       2374.70        42.48 o                         
  -4   0   8       2011.83       1957.17        35.19 o                         
  -2   0   8       3201.58       3121.34        47.49 o                         
   2   0   8      11096.53      12274.51       267.64 o                         
   4   0   8        244.70        258.68         9.96 o                         
   6   0   8       3929.70       3818.52        90.30 o                         
   8   0   8        458.03        456.39        15.90 o                         
  10   0   8         14.17         23.51        18.98 o                         
 -10   1   8          3.28         -2.98         9.86 o                         
  -9   1   8        242.34        264.50        16.10 o                         
  -8   1   8          4.87          4.05         3.83 o                         
  -7   1   8       2075.11       2086.37        30.19 o                         
  -6   1   8          2.99          3.72         1.99 o                         
  -5   1   8       1842.49       1781.06        25.43 o                         
  -4   1   8         61.83         67.47         2.52 o                         
  -3   1   8        939.89        892.15        11.19 o                         
  -2   1   8       5080.66       5687.96        83.44 o                         
  -1   1   8       3568.42       3496.36       123.20 o                         
   0   1   8        179.96        208.44         8.71 o                         
   1   1   8         21.59         18.45         2.99 o                         
   2   1   8        567.10        725.74        11.84 o                         
   3   1   8        332.72        333.53         7.13 o                         
   4   1   8         70.04         80.19         4.14 o                         
   5   1   8        334.73        296.15         8.72 o                         
   6   1   8          5.92          9.69         4.14 o                         
   7   1   8        351.75        370.98        10.01 o                         
   8   1   8          1.56          4.71         6.31 o                         
   9   1   8         19.79         34.53         7.43 o                         
  10   1   8          2.27         -4.21         8.20 o                         
 -10   2   8        187.85        198.19        11.54 o                         
  -9   2   8          1.37         11.70         5.07 o                         
  -8   2   8        240.18        281.06         9.00 o                         
  -7   2   8        168.42        154.54         5.73 o                         
  -6   2   8       1795.06       1685.24        24.79 o                         
  -5   2   8        294.61        297.19         6.19 o                         
  -4   2   8       2483.71       2451.83        33.31 o                         
  -3   2   8        596.73        667.52         9.70 o                         
  -2   2   8       1784.66       1588.81        26.19 o                         
  -1   2   8        935.69        913.16        22.03 o                         
   0   2   8        274.83        242.90         5.98 o                         
   1   2   8       1890.03       2137.67        34.17 o                         
   2   2   8         76.93         63.92         3.76 o                         
   3   2   8        253.00        249.38         6.48 o                         
   4   2   8        155.58        159.78         5.54 o                         
   5   2   8        211.94        175.96         6.03 o                         
   6   2   8         17.34         25.46         4.40 o                         
   7   2   8         50.88         49.92         6.30 o                         
   8   2   8        135.00        160.34         8.94 o                         
   9   2   8          2.26          9.63         7.22 o                         
 -10   3   8         11.44          0.71        13.79 o                         
  -9   3   8        117.17        138.17        11.21 o                         
  -8   3   8          0.28          4.59         5.80 o                         
  -7   3   8        681.67        732.63        14.73 o                         
  -6   3   8        602.08        531.11        13.67 o                         
  -5   3   8       2387.12       2384.14        37.14 o                         
  -4   3   8        885.32        799.91        13.78 o                         
  -3   3   8        920.64        855.29        12.08 o                         
  -2   3   8       4399.86       4467.62        66.62 o                         
  -1   3   8        586.25        762.02        11.90 o                         
   0   3   8       2523.99       2602.15        39.93 o                         
   1   3   8        108.48        140.11         4.83 o                         
   2   3   8       1818.50       1913.82        30.18 o                         
   3   3   8        521.78        514.24        10.42 o                         
   4   3   8        168.46        199.24         6.68 o                         
   5   3   8        163.77        158.16        11.20 o                         
   6   3   8        113.60        126.27         9.25 o                         
   7   3   8         23.04         20.73         5.80 o                         
   8   3   8          0.16          2.24         6.14 o                         
   9   3   8         43.59         43.86         8.14 o                         
 -10   4   8          6.40          1.75        10.46 o                         
  -9   4   8          0.42         -7.86         9.17 o                         
  -8   4   8         16.73         30.77         9.20 o                         
  -7   4   8          1.63          5.04         5.86 o                         
  -6   4   8        142.81        185.48         7.10 o                         
  -5   4   8        378.63        329.33         7.43 o                         
  -4   4   8        128.76        173.47         4.90 o                         
  -3   4   8        872.45        821.79        12.91 o                         
  -2   4   8         16.73         27.57         2.60 o                         
  -1   4   8        618.66        575.07        10.74 o                         
   0   4   8         49.09         43.04         3.84 o                         
   1   4   8       2242.67       2176.26        34.01 o                         
   2   4   8          1.36          5.81         3.07 o                         
   3   4   8       1051.84       1067.47        26.62 o                         
   4   4   8          6.23         -1.72         3.42 o                         
   5   4   8          7.90          8.95         4.10 o                         
   6   4   8          7.32          7.80         5.44 o                         
   7   4   8          2.62         -0.80         6.44 o                         
   8   4   8         41.63         49.07         7.82 o                         
   9   4   8         37.38         30.86         8.54 o                         
  -9   5   8          7.61         -2.32        20.63 o                         
  -8   5   8          7.25          2.43         8.81 o                         
  -7   5   8         47.41         85.66         8.00 o                         
  -6   5   8          1.99          3.97         5.83 o                         
  -5   5   8        124.37        107.09         6.32 o                         
  -4   5   8        871.83        801.04        13.73 o                         
  -3   5   8          5.69          2.20         2.21 o                         
  -2   5   8        846.23        803.60        13.21 o                         
  -1   5   8         94.73         81.13         3.65 o                         
   0   5   8       1476.03       1512.21        21.93 o                         
   1   5   8        195.42        180.92         6.00 o                         
   2   5   8       1833.16       1832.73        29.43 o                         
   3   5   8        185.89        198.92         7.22 o                         
   4   5   8        801.37        849.04        15.86 o                         
   5   5   8        232.63        226.73        12.71 o                         
   6   5   8         74.85         78.67         7.50 o                         
   7   5   8          4.08         20.17         7.53 o                         
   8   5   8         43.20         56.44        11.08 o                         
  -9   6   8          0.62         -3.16        14.28 o                         
  -8   6   8         43.82         63.78        10.92 o                         
  -7   6   8         21.17         26.00         8.90 o                         
  -6   6   8          7.97          8.23        11.58 o                         
  -5   6   8        440.15        409.21        11.57 o                         
  -4   6   8        990.07        950.24        16.43 o                         
  -3   6   8        524.68        476.47        10.28 o                         
  -2   6   8        421.71        405.64         8.09 o                         
  -1   6   8        879.29        834.82        14.06 o                         
   0   6   8          7.38         12.16         3.55 o                         
   1   6   8       1870.12       1820.95        26.33 o                         
   2   6   8        335.77        331.56         8.56 o                         
   3   6   8        379.03        379.29         9.58 o                         
   4   6   8         34.01         31.93         5.60 o                         
   5   6   8         34.82         37.82         7.79 o                         
   6   6   8          5.59          3.65         8.63 o                         
   7   6   8         29.90         23.20         9.90 o                         
   8   6   8          1.90        -10.32        10.32 o                         
  -8   7   8         13.17         18.78        10.77 o                         
  -7   7   8         11.83         13.92         8.63 o                         
  -6   7   8         29.86         13.94         6.64 o                         
  -5   7   8         68.60         52.79        11.26 o                         
  -4   7   8         31.22         26.77         4.95 o                         
  -3   7   8         38.33         33.22         5.21 o                         
  -2   7   8        284.22        243.34         9.67 o                         
  -1   7   8         15.33         15.51         4.27 o                         
   0   7   8        405.38        392.29         9.15 o                         
   1   7   8         23.77         23.22         4.93 o                         
   2   7   8         86.22         77.17         5.71 o                         
   3   7   8         38.95         38.51         7.14 o                         
   4   7   8         31.74         30.43        11.06 o                         
   5   7   8          1.57         -1.79        11.27 o                         
   6   7   8         29.27         19.62         9.81 o                         
   7   7   8          0.81         -0.53        10.35 o                         
  -7   8   8          0.64         22.52         8.70 o                         
  -6   8   8          5.70          7.93         7.99 o                         
  -5   8   8          1.19          4.50         6.49 o                         
  -4   8   8          0.31         -2.82         6.32 o                         
  -3   8   8        117.25        109.84         6.67 o                         
  -2   8   8         21.39          7.41         7.09 o                         
  -1   8   8        131.86        139.84         9.71 o                         
   0   8   8         21.61         27.68         5.61 o                         
   1   8   8        132.29        126.87        11.44 o                         
   2   8   8          3.38          7.35         8.53 o                         
   3   8   8          4.06         -1.39         8.15 o                         
   4   8   8         28.80         33.74        13.99 o                         
   5   8   8        124.33        147.04        19.79 o                         
   6   8   8          0.06          0.17        14.38 o                         
  -5   9   8          1.42          0.46        14.39 o                         
  -4   9   8          3.27         -2.57        13.28 o                         
  -3   9   8          5.35          0.91         7.33 o                         
  -2   9   8          4.46          9.45         7.49 o                         
  -1   9   8          3.01         -3.95         7.07 o                         
   0   9   8         81.77        104.89         7.71 o                         
   1   9   8          0.21          7.85         6.68 o                         
   2   9   8         22.62         35.97        10.79 o                         
   3   9   8          1.38          4.92         9.82 o                         
   4   9   8         28.34         38.40        13.46 o                         
  -3  10   8          3.77          4.22        10.17 o                         
  -2  10   8         16.53          9.53        10.35 o                         
  -1  10   8         46.87         40.51         8.36 o                         
   0  10   8          2.54         -0.33         8.19 o                         
   1  10   8          3.07         -3.23         9.44 o                         
   2  10   8         23.36         47.47        14.39 o                         
  -9   0   9         16.02         14.56        11.50 o                         
  -7   0   9        306.23        301.13        10.24 o                         
  -5   0   9       3526.38       3603.99        63.28 o                         
  -3   0   9       1441.71       1185.76        18.99 o                         
  -1   0   9       3752.15       3719.07        79.71 o                         
   1   0   9       3095.63       3092.43        56.42 o                         
   3   0   9       1458.55       1431.65        35.11 o                         
   5   0   9         31.05         36.67         5.67 o                         
   7   0   9        113.96        109.14         8.30 o                         
   9   0   9          0.47        -12.00        20.45 o                         
 -10   1   9         17.71          5.00         6.56 o                         
  -9   1   9         73.00         69.28         6.84 o                         
  -8   1   9        131.38        129.51         5.37 o                         
  -7   1   9         42.82         42.30         3.58 o                         
  -6   1   9        962.22        912.12        11.98 o                         
  -5   1   9         22.39         19.78         2.80 o                         
  -4   1   9       5059.77       5079.01        57.11 o                         
  -3   1   9        444.12        528.90         7.19 o                         
  -2   1   9      11167.81      11645.66       128.07 o                         
  -1   1   9        590.84        670.09        19.53 o                         
   0   1   9       4012.23       3726.15        65.75 o                         
   1   1   9          1.03          2.38         1.71 o                         
   2   1   9        430.49        406.92         8.09 o                         
   3   1   9         35.76         20.33         3.11 o                         
   4   1   9         21.59         27.94         3.66 o                         
   5   1   9        140.56        154.96         6.65 o                         
   6   1   9          7.50          9.75         4.52 o                         
   7   1   9          6.40          3.54         5.04 o                         
   8   1   9          5.99         -1.72         6.20 o                         
   9   1   9         29.90         31.16         7.19 o                         
 -10   2   9         90.49        105.77        12.72 o                         
  -9   2   9          1.44         -4.93         4.93 o                         
  -8   2   9         59.12         52.08         4.71 o                         
  -7   2   9        586.50        586.32        11.15 o                         
  -6   2   9        272.95        302.22         7.52 o                         
  -5   2   9        531.44        512.71        11.76 o                         
  -3   2   9       2199.51       2089.11        32.99 o                         
  -2   2   9        140.02        153.62         3.36 o                         
  -1   2   9       1947.89       1693.71        31.31 o                         
   0   2   9         54.13         59.86         4.39 o                         
   1   2   9       2379.34       2286.47        35.74 o                         
   2   2   9       1558.65       1663.42        27.36 o                         
   3   2   9        632.38        557.74        10.22 o                         
   4   2   9        480.19        508.95        10.10 o                         
   5   2   9         69.57         82.29         5.07 o                         
   6   2   9         12.50         15.38         4.67 o                         
   7   2   9         32.16         16.63         5.64 o                         
   8   2   9         25.86         29.88         6.53 o                         
   9   2   9          1.86         -0.25         7.47 o                         
 -10   3   9          2.19         19.28        14.91 o                         
  -9   3   9         59.83         54.28         9.33 o                         
  -8   3   9         31.17         21.14         5.51 o                         
  -7   3   9         93.95         98.80         5.25 o                         
  -6   3   9          3.99          6.66         3.44 o                         
  -5   3   9        249.21        237.65         9.62 o                         
  -4   3   9       1148.78       1142.86        13.54 o                         
  -3   3   9         83.62         78.97         3.82 o                         
  -2   3   9        173.81        126.11         8.17 o                         
  -1   3   9        850.91        934.84        14.33 o                         
   0   3   9       1258.51       1280.32        21.12 o                         
   1   3   9        209.47        186.69         6.11 o                         
   2   3   9        994.36        956.13        18.67 o                         
   3   3   9       1239.96       1263.49        24.48 o                         
   4   3   9        288.33        244.64         7.50 o                         
   5   3   9        272.01        267.74         8.13 o                         
   6   3   9         57.56         53.49         5.19 o                         
   7   3   9         69.03         81.63         7.39 o                         
   8   3   9          2.58         -2.23         6.63 o                         
   9   3   9          8.14          7.83         7.57 o                         
 -10   4   9         49.61         57.17        17.14 o                         
  -9   4   9          1.63          4.73         8.56 o                         
  -8   4   9         48.51         40.70         7.45 o                         
  -7   4   9         22.43         21.55         6.36 o                         
  -6   4   9         75.46         74.91         6.85 o                         
  -5   4   9       1672.13       1642.67        22.11 o                         
  -4   4   9          1.00          3.48         2.53 o                         
  -3   4   9        429.58        404.68         9.09 o                         
  -2   4   9       1124.58       1097.69        15.21 o                         
  -1   4   9        585.38        519.53         9.28 o                         
   0   4   9        623.30        656.66        16.47 o                         
   1   4   9        942.03        819.35        14.80 o                         
   2   4   9        493.55        493.55        10.37 o                         
   3   4   9        141.47        112.58         6.09 o                         
   4   4   9        869.72        926.31        16.95 o                         
   5   4   9          9.16         24.44         4.93 o                         
   6   4   9        125.41        155.93         8.85 o                         
   7   4   9          0.08          0.21         6.80 o                         
   8   4   9         43.01         50.14         7.80 o                         
   9   4   9          3.18         -5.69         8.92 o                         
  -9   5   9         96.60         83.62        11.35 o                         
  -8   5   9          2.39          6.78         8.97 o                         
  -7   5   9        229.05        270.67        11.82 o                         
  -6   5   9          4.55          3.65         5.13 o                         
  -5   5   9       1689.96       1717.09        31.17 o                         
  -4   5   9         14.45         21.11         4.17 o                         
  -3   5   9         78.34         49.19        10.51 o                         
  -2   5   9        624.55        617.79        12.52 o                         
  -1   5   9          2.02          0.12         1.23 o                         
   0   5   9        308.92        261.29         6.63 o                         
   1   5   9        844.40        800.97        14.78 o                         
   2   5   9         92.77         84.32         4.98 o                         
   3   5   9        409.49        412.18        10.44 o                         
   4   5   9          7.82         17.78         4.49 o                         
   5   5   9        521.13        526.05        14.37 o                         
   6   5   9         39.45         27.15         7.03 o                         
   7   5   9         23.16         23.43         7.22 o                         
   8   5   9          1.41         -9.40        10.00 o                         
  -8   6   9         48.36         58.06        10.96 o                         
  -7   6   9          1.96         12.30         6.64 o                         
  -6   6   9        186.43        208.82         9.15 o                         
  -5   6   9         48.44         38.55         6.12 o                         
  -4   6   9         21.37         33.66         4.99 o                         
  -3   6   9        283.29        313.20        12.86 o                         
  -2   6   9         62.01         76.91         4.46 o                         
  -1   6   9          0.47         -3.72         3.72 o                         
   0   6   9        100.86         82.47         8.16 o                         
   1   6   9        166.67        184.44         6.15 o                         
   2   6   9        279.33        292.70         8.45 o                         
   3   6   9        136.24        139.20         6.28 o                         
   4   6   9        237.28        251.66        14.58 o                         
   5   6   9         64.15         55.94         8.99 o                         
   6   6   9         95.34         97.80        11.39 o                         
   7   6   9         10.45         33.92        10.34 o                         
  -8   7   9         18.02          4.10         9.22 o                         
  -7   7   9        115.14        132.48        10.49 o                         
  -6   7   9         32.08         21.62         6.90 o                         
  -5   7   9          1.56         10.02         6.33 o                         
  -4   7   9        181.19        141.48         7.01 o                         
  -3   7   9          2.07         10.06         4.97 o                         
  -2   7   9         10.43         15.13         4.38 o                         
  -1   7   9         16.72         14.80         4.50 o                         
   0   7   9          0.90         -4.06         4.06 o                         
   1   7   9         15.98         13.99         4.42 o                         
   2   7   9          1.47          2.79         5.23 o                         
   3   7   9        483.35        515.15        36.46 o                         
   4   7   9         31.84         38.28         8.24 o                         
   5   7   9         49.17         62.03        12.01 o                         
   6   7   9         28.97         29.49         9.75 o                         
   7   7   9         44.07         29.80        10.95 o                         
  -6   8   9         94.60        114.46         9.97 o                         
  -5   8   9         10.98          6.70         6.70 o                         
  -4   8   9        165.28        183.96         8.92 o                         
  -3   8   9        175.84        148.02         7.91 o                         
  -2   8   9         30.00         33.45         6.96 o                         
  -1   8   9          0.81         -3.12         5.24 o                         
   0   8   9          5.38          2.42         5.36 o                         
   1   8   9          4.66          4.55         5.10 o                         
   2   8   9         14.97         16.18         6.23 o                         
   3   8   9          9.71          8.27         9.64 o                         
   4   8   9          9.87         15.40        13.88 o                         
   5   8   9          3.74         -2.24        15.99 o                         
  -5   9   9         11.06         -1.96        14.33 o                         
  -4   9   9         40.08         49.10        21.77 o                         
  -3   9   9         32.27         46.23         8.41 o                         
  -2   9   9         46.95         43.76         8.95 o                         
  -1   9   9          3.41         -6.93         6.93 o                         
   0   9   9          1.03          4.64         6.26 o                         
   1   9   9         37.45         33.68         6.76 o                         
   2   9   9         17.41         10.56         9.63 o                         
   3   9   9          0.99          3.44        10.90 o                         
   4   9   9         12.72         23.38        12.02 o                         
  -2  10   9          2.57          7.64         9.52 o                         
  -1  10   9         61.71         53.66         8.91 o                         
   0  10   9          9.75         15.58         8.63 o                         
   1  10   9         29.39         19.92        10.98 o                         
 -10   0  10        185.59        202.79        12.12 o                         
  -8   0  10         37.81         26.41        10.67 o                         
  -6   0  10        160.90        166.93         6.06 o                         
  -4   0  10         10.25         13.42         3.56 o                         
  -2   0  10         37.16         24.63         2.61 o                         
   0   0  10       2699.82       2622.72        57.88 o                         
   2   0  10       2840.67       2822.85        99.17 o                         
   4   0  10       1348.84       1361.32        34.56 o                         
   6   0  10         86.88         79.88         7.62 o                         
   8   0  10         27.44         29.17         8.02 o                         
 -10   1  10         16.59          9.84         9.31 o                         
  -9   1  10        140.03        138.84        11.94 o                         
  -8   1  10         35.21         35.78         4.00 o                         
  -7   1  10        341.88        372.69         8.16 o                         
  -6   1  10        858.09        811.96        11.24 o                         
  -5   1  10         72.97         75.29         2.97 o                         
  -4   1  10        425.31        404.55         7.07 o                         
  -3   1  10        189.23        202.09         3.85 o                         
  -2   1  10        481.95        471.43         8.06 o                         
  -1   1  10       2606.36       2546.38        86.13 o                         
   0   1  10        298.18        251.07         7.96 o                         
   1   1  10        554.58        473.50         9.97 o                         
   2   1  10        234.76        288.39         6.86 o                         
   3   1  10       1336.03       1240.11        19.31 o                         
   4   1  10          0.04         -2.61         2.61 o                         
   5   1  10        542.53        535.22        11.15 o                         
   6   1  10         13.70         16.99         4.73 o                         
   7   1  10         11.89         10.77         5.30 o                         
   8   1  10          3.34          4.87         7.04 o                         
   9   1  10         15.63         10.20         6.90 o                         
 -10   2  10         47.15         66.83         8.14 o                         
  -9   2  10         67.57         55.88         5.89 o                         
  -8   2  10         29.28         40.38         5.64 o                         
  -7   2  10         12.41         21.33         4.20 o                         
  -6   2  10        303.64        290.45         7.32 o                         
  -5   2  10         37.62         24.93         3.25 o                         
  -4   2  10         75.93         93.66         3.89 o                         
  -3   2  10          5.04         11.22         2.16 o                         
  -2   2  10       4201.19       4547.43        51.08 o                         
  -1   2  10        311.49        322.93        14.82 o                         
   0   2  10       4529.68       4427.15        67.01 o                         
   1   2  10       1401.43       1404.05        23.29 o                         
   2   2  10       1313.77       1241.38        21.45 o                         
   3   2  10         30.31         32.32         3.68 o                         
   4   2  10       1168.37       1116.38        18.10 o                         
   5   2  10         70.86         64.28         5.01 o                         
   6   2  10        565.91        548.04        13.37 o                         
   7   2  10          2.27          4.16         5.29 o                         
   8   2  10         45.85         50.57         7.65 o                         
   9   2  10         17.35         13.17         8.16 o                         
 -10   3  10          7.13         10.69        14.67 o                         
  -9   3  10        147.11        184.86        12.80 o                         
  -8   3  10        135.97        119.51         7.44 o                         
  -7   3  10        120.79        133.93         6.10 o                         
  -6   3  10        155.80        143.47         5.19 o                         
  -5   3  10         82.21         93.46         3.62 o                         
  -4   3  10       1029.35        974.84        13.97 o                         
  -3   3  10        382.85        403.80         8.94 o                         
  -2   3  10        292.49        293.27         8.54 o                         
  -1   3  10        287.87        229.28         7.47 o                         
   0   3  10        103.72         99.70         4.88 o                         
   1   3  10        446.48        438.25         9.66 o                         
   2   3  10          3.97         -2.66         3.45 o                         
   3   3  10        511.45        466.48        19.55 o                         
   4   3  10         74.52         84.29         8.63 o                         
   5   3  10        776.26        748.75        16.69 o                         
   6   3  10         20.00         13.88         6.25 o                         
   7   3  10          5.23          2.33         6.01 o                         
   8   3  10         20.65         25.04         7.09 o                         
   9   3  10          2.60          1.39         9.62 o                         
  -9   4  10        143.69         97.33        11.61 o                         
  -8   4  10         14.76         16.30         7.01 o                         
  -7   4  10        313.55        294.67        11.93 o                         
  -6   4  10        311.42        339.41        10.65 o                         
  -5   4  10        291.38        282.92         7.35 o                         
  -4   4  10         42.18         43.11         3.65 o                         
  -3   4  10       1082.71       1114.42        17.17 o                         
  -2   4  10         22.77         33.72         3.45 o                         
  -1   4  10        363.55        343.47        10.64 o                         
   0   4  10        198.64        203.63         6.67 o                         
   1   4  10        138.80        140.74         5.92 o                         
   2   4  10         26.24         23.01         3.81 o                         
   3   4  10         32.25         40.30         4.46 o                         
   4   4  10         29.57         36.44         4.68 o                         
   5   4  10        462.04        484.69        14.62 o                         
   6   4  10         23.96         40.70         6.88 o                         
   7   4  10         28.40         23.24         7.95 o                         
   8   4  10         10.24          6.53         7.97 o                         
  -9   5  10          4.73         -0.71        10.08 o                         
  -8   5  10        245.42        220.00        14.47 o                         
  -7   5  10         14.92         29.52         6.36 o                         
  -6   5  10        297.97        275.29         9.92 o                         
  -5   5  10         37.85         41.43         5.60 o                         
  -4   5  10        557.98        558.80        11.68 o                         
  -3   5  10         47.72         51.03         4.00 o                         
  -2   5  10       1555.11       1491.02        25.13 o                         
  -1   5  10         34.33         25.26         3.82 o                         
   0   5  10        151.48        168.49         6.18 o                         
   1   5  10        305.37        289.40         8.02 o                         
   2   5  10          0.23          1.22         3.71 o                         
   3   5  10        304.20        297.76         8.98 o                         
   4   5  10        258.67        249.45         8.73 o                         
   5   5  10         46.43         25.35         6.19 o                         
   6   5  10         74.11         77.41         7.95 o                         
   7   5  10          6.00          6.85         8.64 o                         
   8   5  10          0.35          3.90        10.69 o                         
  -8   6  10         70.60         80.63         9.65 o                         
  -7   6  10        228.12        230.65        10.48 o                         
  -6   6  10         71.98         92.83         7.69 o                         
  -5   6  10        690.43        705.30        19.43 o                         
  -4   6  10        112.11        111.82         6.18 o                         
  -3   6  10       1354.26       1321.22        20.89 o                         
  -2   6  10         12.41          7.25         3.77 o                         
  -1   6  10        287.02        268.00        15.79 o                         
   0   6  10          4.49         -3.71         4.56 o                         
   1   6  10          1.10         -4.07         4.07 o                         
   2   6  10        326.83        263.83        10.33 o                         
   3   6  10          7.15          3.58         4.49 o                         
   4   6  10         59.61         73.78         7.16 o                         
   5   6  10         41.63         52.77        10.24 o                         
   6   6  10          3.68          4.42         9.12 o                         
   7   6  10         37.86         41.49        11.02 o                         
  -7   7  10         37.89         33.22         7.70 o                         
  -6   7  10        308.00        311.38        13.60 o                         
  -5   7  10          1.43         18.37        18.35 o                         
  -4   7  10        305.98        365.59        12.66 o                         
  -3   7  10          8.70          2.52         4.90 o                         
  -2   7  10        257.06        301.54         8.94 o                         
  -1   7  10        100.17         98.60         5.81 o                         
   0   7  10         66.44         86.52         5.78 o                         
   1   7  10          2.89          0.85         4.62 o                         
   2   7  10         35.56         43.08         7.77 o                         
   3   7  10        124.49        137.50        10.42 o                         
   4   7  10         49.48         56.91         8.98 o                         
   5   7  10         21.35         19.97         9.36 o                         
   6   7  10         21.99         25.79        10.18 o                         
  -6   8  10        124.21        122.25         9.10 o                         
  -5   8  10        142.19        159.02         9.51 o                         
  -4   8  10          3.52         -5.42         5.50 o                         
  -3   8  10        158.52        180.81         8.23 o                         
  -2   8  10         82.92         70.50         6.97 o                         
  -1   8  10         52.71         69.20         9.60 o                         
   0   8  10         13.73         12.16         6.15 o                         
   1   8  10         83.37         88.83        10.20 o                         
   2   8  10         54.37         46.21         6.97 o                         
   3   8  10          2.30          2.31        10.34 o                         
   4   8  10         29.56         54.39        15.11 o                         
   5   8  10          0.15          8.70        14.83 o                         
  -5   9  10         37.23         49.25        18.27 o                         
  -4   9  10         19.85         19.60        10.50 o                         
  -3   9  10         42.75         46.88         8.95 o                         
  -2   9  10         80.15         96.72        10.01 o                         
  -1   9  10        124.34         93.43         9.35 o                         
   0   9  10         45.28         43.67        12.54 o                         
   1   9  10         41.02         36.36         6.87 o                         
   2   9  10          0.52         11.45        10.70 o                         
   3   9  10         60.39         69.14        16.06 o                         
  -1  10  10         34.48         40.47        11.39 o                         
   0  10  10         13.33         15.05        11.33 o                         
  -9   0  11        107.53        102.54        16.15 o                         
  -7   0  11       1007.59        941.87        17.46 o                         
  -5   0  11        768.14        771.28        16.75 o                         
  -3   0  11         10.64         25.61         4.05 o                         
  -1   0  11        157.01        142.09        17.77 o                         
   1   0  11        194.73        189.67         7.41 o                         
   3   0  11         68.36         58.75         8.53 o                         
   5   0  11        374.02        394.32        15.38 o                         
   7   0  11        140.00        159.03        10.32 o                         
   9   0  11          1.48        -14.65        18.36 o                         
 -10   1  11         76.61         79.59         7.71 o                         
  -9   1  11          1.40          0.40         6.31 o                         
  -8   1  11        745.51        766.71        12.72 o                         
  -7   1  11         31.55         36.29         3.18 o                         
  -6   1  11       1945.46       1935.39        22.20 o                         
  -5   1  11         70.62         52.24         3.44 o                         
  -4   1  11       1681.01       1649.78        20.04 o                         
  -3   1  11        168.66        206.70         4.14 o                         
  -2   1  11       2857.97       2948.13        34.18 o                         
  -1   1  11         67.47         67.65         4.39 o                         
   0   1  11        324.31        308.94        21.93 o                         
   1   1  11        486.41        525.71        13.80 o                         
   2   1  11        189.75        200.28         6.07 o                         
   3   1  11          4.28         -0.77         3.23 o                         
   4   1  11        353.59        392.82        10.57 o                         
   5   1  11          4.33          5.80         4.31 o                         
   6   1  11        149.66        146.37         7.38 o                         
   7   1  11          2.26         -5.27         5.27 o                         
   8   1  11         42.97         68.25         7.29 o                         
   9   1  11         12.35          9.79         7.36 o                         
 -10   2  11         19.15          7.80         9.71 o                         
  -9   2  11         79.71         92.04         7.67 o                         
  -8   2  11          1.07         -2.53         4.73 o                         
  -7   2  11        709.81        768.77        12.69 o                         
  -6   2  11          1.93          7.38         3.53 o                         
  -5   2  11        745.38        755.05        14.73 o                         
  -4   2  11        758.19        783.77        12.63 o                         
  -3   2  11       1084.28       1041.02        17.74 o                         
  -2   2  11          8.28         11.67         2.13 o                         
  -1   2  11        239.29        230.62         8.03 o                         
   0   2  11       2416.25       2422.57        38.29 o                         
   1   2  11        501.00        554.02        11.55 o                         
   2   2  11        568.97        606.99        13.48 o                         
   3   2  11         62.53         65.33         4.85 o                         
   4   2  11         60.02         69.01         5.00 o                         
   5   2  11        674.34        678.35        13.28 o                         
   6   2  11        114.92        132.91         8.00 o                         
   7   2  11        221.49        208.92         8.51 o                         
   8   2  11         22.95         28.32         9.29 o                         
   9   2  11         24.62         21.14        12.51 o                         
 -10   3  11         21.03         10.92        14.98 o                         
  -9   3  11          0.23         -6.67         7.04 o                         
  -8   3  11        240.35        259.73         8.54 o                         
  -7   3  11         49.08         59.84         5.22 o                         
  -6   3  11         51.45         45.20         4.73 o                         
  -5   3  11        214.39        186.20         4.84 o                         
  -4   3  11        288.77        297.08         6.62 o                         
  -3   3  11        931.70        914.63        13.46 o                         
  -2   3  11        794.02        782.75        16.58 o                         
  -1   3  11        735.85        753.54        12.63 o                         
   0   3  11        199.90        196.62        11.06 o                         
   1   3  11        542.85        484.13        10.65 o                         
   2   3  11        220.00        195.01        12.97 o                         
   3   3  11        355.77        366.90        11.00 o                         
   4   3  11         25.44         17.81         4.20 o                         
   5   3  11        299.75        316.51         9.56 o                         
   6   3  11         12.29         19.97         5.16 o                         
   7   3  11         26.00         18.78         6.74 o                         
   8   3  11         13.36         20.38         7.69 o                         
  -9   4  11         78.57        100.20        11.17 o                         
  -8   4  11          6.50         -3.27         5.96 o                         
  -7   4  11        160.11        162.78        13.97 o                         
  -6   4  11        899.96        832.81        17.09 o                         
  -5   4  11        718.58        762.90        12.49 o                         
  -4   4  11        736.81        701.53        11.33 o                         
  -3   4  11        618.78        587.11        10.96 o                         
  -2   4  11        598.74        597.21        11.78 o                         
  -1   4  11          1.23          0.72         3.14 o                         
   0   4  11       2280.04       2286.16        36.44 o                         
   1   4  11         41.94         31.74         4.36 o                         
   2   4  11        860.12        909.96        16.97 o                         
   3   4  11         63.04         62.24         5.37 o                         
   4   4  11        247.01        240.80         8.78 o                         
   5   4  11         15.53         10.83         5.33 o                         
   6   4  11        114.80        101.09         8.80 o                         
   7   4  11         19.84          5.70         7.39 o                         
   8   4  11          0.02         -0.95         9.33 o                         
  -9   5  11         43.19         62.26         9.61 o                         
  -8   5  11         22.79         35.13         7.26 o                         
  -7   5  11        141.90        112.80        13.46 o                         
  -6   5  11         51.22         79.46         6.70 o                         
  -5   5  11        105.29         89.18         5.85 o                         
  -4   5  11         62.92         81.04         5.85 o                         
  -3   5  11        911.83        832.34        15.31 o                         
  -2   5  11         21.45         37.63         6.25 o                         
  -1   5  11       1192.23       1177.26        22.95 o                         
   0   5  11         34.71         37.92         3.90 o                         
   1   5  11        373.20        348.43         9.31 o                         
   2   5  11          9.35         13.28         4.91 o                         
   3   5  11         13.37         10.54         4.60 o                         
   4   5  11          2.32          9.23         5.02 o                         
   5   5  11         22.23         23.00         8.52 o                         
   6   5  11         24.60          6.77         8.34 o                         
   7   5  11          9.70         -2.64         8.17 o                         
   8   5  11         10.95          1.59        10.97 o                         
  -8   6  11          5.91         12.37         7.38 o                         
  -7   6  11          5.57         15.84         7.05 o                         
  -6   6  11         41.67         22.84         7.47 o                         
  -5   6  11         95.10         95.91         6.37 o                         
  -4   6  11        106.34         97.76         8.52 o                         
  -3   6  11         23.47         21.43         4.93 o                         
  -2   6  11        582.11        578.42        11.71 o                         
  -1   6  11          0.78          6.66         5.03 o                         
   0   6  11        514.02        496.57        12.13 o                         
   1   6  11          0.24          1.67         4.24 o                         
   2   6  11         77.97         94.21         6.07 o                         
   3   6  11         40.03         51.16         5.52 o                         
   4   6  11         33.71         38.93         6.75 o                         
   5   6  11          7.66          3.60        10.64 o                         
   6   6  11          2.68          4.99         8.99 o                         
   7   6  11          0.10         -9.48         9.48 o                         
  -7   7  11         18.32         20.68         8.04 o                         
  -6   7  11         17.65         22.60         7.10 o                         
  -5   7  11         69.56         60.02         8.79 o                         
  -4   7  11          3.45          5.94         5.31 o                         
  -3   7  11        134.20        135.69         7.07 o                         
  -2   7  11         14.52          9.20         4.64 o                         
  -1   7  11        566.35        563.34        12.26 o                         
   0   7  11          7.76          4.37         4.80 o                         
   1   7  11        243.16        257.61         9.58 o                         
   2   7  11         15.51         11.02         8.03 o                         
   3   7  11        273.78        302.57        14.62 o                         
   4   7  11         49.71         43.20         9.65 o                         
   5   7  11          0.82         -0.72        11.38 o                         
   6   7  11          5.00         -9.90         9.90 o                         
  -6   8  11          8.65         12.29         8.04 o                         
  -5   8  11         31.72         27.59         7.56 o                         
  -4   8  11         59.22         66.71         7.16 o                         
  -3   8  11         26.13         28.23         7.06 o                         
  -2   8  11        105.10        105.43         7.77 o                         
  -1   8  11          0.38         -3.63         5.63 o                         
   0   8  11        121.77        115.66         7.67 o                         
   1   8  11         75.92         84.41         7.13 o                         
   2   8  11         34.13         31.94         6.47 o                         
   3   8  11          6.47          6.24        13.26 o                         
   4   8  11          8.52          9.52        16.12 o                         
   5   8  11          8.30          3.96        15.41 o                         
  -4   9  11          0.13         10.24         9.09 o                         
  -3   9  11         26.98         30.90        10.95 o                         
  -2   9  11          0.79          3.77         7.65 o                         
  -1   9  11         25.28         27.38         7.90 o                         
   0   9  11         40.71         32.29         7.33 o                         
   1   9  11         26.64         28.92         6.86 o                         
   2   9  11          1.08          2.05        10.36 o                         
   3   9  11         43.32         64.33        13.18 o                         
 -10   0  12          2.52          0.79         5.41 o                         
  -8   0  12       1082.71       1005.68        27.78 o                         
  -6   0  12        635.66        582.41        14.20 o                         
  -4   0  12       2967.97       3044.37        42.09 o                         
  -2   0  12       6208.93       5930.41        89.91 o                         
   0   0  12       3073.74       3093.30        68.44 o                         
   2   0  12        454.63        372.73        11.13 o                         
   4   0  12         27.33         25.40         6.27 o                         
   6   0  12         10.52          9.99         6.62 o                         
   8   0  12          0.32         -3.65        10.37 o                         
 -10   1  12          1.40          2.02         5.63 o                         
  -9   1  12         18.29         19.36         4.76 o                         
  -8   1  12         72.97         66.90         4.06 o                         
  -7   1  12         65.89         63.46         3.61 o                         
  -6   1  12         71.06         68.33         4.14 o                         
  -5   1  12       1487.10       1437.56        19.74 o                         
  -4   1  12         21.21         20.33         2.69 o                         
  -3   1  12       3339.37       3258.96        37.36 o                         
  -2   1  12          1.98          3.25         2.03 o                         
  -1   1  12       1030.33        961.68        17.41 o                         
   0   1  12        113.79        118.94        15.51 o                         
   1   1  12        273.49        211.87         6.30 o                         
   2   1  12        868.81        972.90        14.85 o                         
   3   1  12        214.61        188.40         6.58 o                         
   4   1  12          3.86          6.04         4.00 o                         
   5   1  12          0.98         -3.22         4.45 o                         
   6   1  12        181.01        168.60         6.88 o                         
   7   1  12          3.73          5.55         5.54 o                         
   8   1  12          0.12         10.41         7.01 o                         
   9   1  12         26.53         27.75         9.63 o                         
 -10   2  12          9.42          2.94         8.10 o                         
  -9   2  12         18.39         16.25         6.56 o                         
  -8   2  12         22.59         15.70         4.75 o                         
  -7   2  12          9.89         11.39         4.13 o                         
  -6   2  12       1475.23       1434.92        20.17 o                         
  -5   2  12         32.10         28.66         3.17 o                         
  -4   2  12        512.44        470.29         9.15 o                         
  -3   2  12        304.68        328.49         6.66 o                         
  -2   2  12        929.48        906.67        12.94 o                         
  -1   2  12         35.10         49.13         5.30 o                         
   0   2  12       1841.20       1789.02        29.47 o                         
   1   2  12        294.91        295.65         8.60 o                         
   2   2  12        689.81        641.35        13.40 o                         
   3   2  12         60.72         58.41         4.47 o                         
   4   2  12          1.08         -4.34         4.83 o                         
   5   2  12        593.05        657.65        13.49 o                         
   6   2  12         17.30         17.32         5.44 o                         
   7   2  12         45.08         41.14         6.25 o                         
   8   2  12          8.95          2.38         7.40 o                         
  -9   3  12          2.39          4.33         6.49 o                         
  -8   3  12         37.89         33.74         5.76 o                         
  -7   3  12         83.93         80.91         5.19 o                         
  -6   3  12        875.60        829.85        13.38 o                         
  -5   3  12        803.58        833.55        11.94 o                         
  -4   3  12          8.29          8.54         3.13 o                         
  -3   3  12       1290.08       1317.51        18.48 o                         
  -2   3  12          7.65          3.25         2.46 o                         
  -1   3  12        725.21        661.04        13.23 o                         
   0   3  12        740.38        781.00        15.11 o                         
   1   3  12       1309.03       1259.14        22.00 o                         
   2   3  12        249.69        251.12        11.95 o                         
   3   3  12          7.94         12.09         4.50 o                         
   4   3  12        166.30        197.00         7.99 o                         
   5   3  12         21.25         23.54         5.69 o                         
   6   3  12         20.69         29.08         6.55 o                         
   7   3  12          6.98          4.28         9.01 o                         
   8   3  12          8.77          4.34         8.75 o                         
  -9   4  12         31.11         43.09         8.89 o                         
  -8   4  12          0.89         -1.17         6.83 o                         
  -7   4  12        145.20        158.27         8.30 o                         
  -6   4  12          3.15         20.92         5.88 o                         
  -5   4  12         15.24         14.36         4.05 o                         
  -4   4  12        135.72        151.32         5.46 o                         
  -3   4  12          2.29          6.13         3.42 o                         
  -2   4  12        142.98        160.05         6.59 o                         
  -1   4  12        120.36        128.69         5.41 o                         
   0   4  12        922.87        929.43        20.66 o                         
   1   4  12       1092.61       1132.79        20.32 o                         
   2   4  12        355.85        322.45        10.93 o                         
   3   4  12        584.01        604.13        13.44 o                         
   4   4  12          4.24          3.63         4.74 o                         
   5   4  12         54.29         67.89         6.58 o                         
   6   4  12         40.10         39.51         7.93 o                         
   7   4  12         54.78         49.84         8.87 o                         
   8   4  12          0.04         -8.37         8.37 o                         
  -9   5  12          3.92          8.23         8.50 o                         
  -8   5  12         60.28         70.47        10.13 o                         
  -7   5  12         18.24         12.18         8.65 o                         
  -6   5  12         14.35         18.36         6.22 o                         
  -5   5  12         18.51         33.74         5.34 o                         
  -4   5  12         56.75         35.55         4.93 o                         
  -3   5  12         10.15          7.68         4.49 o                         
  -2   5  12        288.21        242.52         8.53 o                         
  -1   5  12        106.89        112.67         7.30 o                         
   0   5  12         11.40         14.26         4.32 o                         
   1   5  12         40.28         37.92         5.05 o                         
   2   5  12       1142.65       1140.77        20.84 o                         
   3   5  12         49.10         35.39         5.40 o                         
   4   5  12         27.61         20.33         5.52 o                         
   5   5  12         12.96          6.00         6.89 o                         
   6   5  12         30.99         31.78         7.77 o                         
   7   5  12          6.45         10.71         8.60 o                         
  -8   6  12         37.02         17.55         7.77 o                         
  -7   6  12         91.35        101.13         8.60 o                         
  -6   6  12          6.99          4.71         7.03 o                         
  -5   6  12          8.80          8.84         5.32 o                         
  -4   6  12         43.85         29.80         5.29 o                         
  -3   6  12         78.05         54.18         5.45 o                         
  -2   6  12         13.53         14.39         5.58 o                         
  -1   6  12        108.76        100.69         6.81 o                         
   0   6  12         15.28          8.67         5.28 o                         
   1   6  12        107.13         94.11         7.69 o                         
   2   6  12        224.76        227.23         9.32 o                         
   3   6  12        260.00        290.11         9.85 o                         
   4   6  12          0.97         10.42         5.69 o                         
   5   6  12         56.34         72.21         8.70 o                         
   6   6  12          2.08         -0.96        10.12 o                         
   7   6  12         12.55         18.17        10.68 o                         
  -7   7  12          1.77         -0.02         8.95 o                         
  -6   7  12         74.90         81.58         8.49 o                         
  -5   7  12         31.47         21.53         6.43 o                         
  -4   7  12          3.52          9.90         5.60 o                         
  -3   7  12          4.67          5.44         5.98 o                         
  -2   7  12         43.35         49.19         6.41 o                         
  -1   7  12         34.38         36.78         5.43 o                         
   0   7  12         86.50         76.30         9.26 o                         
   1   7  12         15.34         12.36         6.03 o                         
   2   7  12          7.89         11.56         7.10 o                         
   3   7  12        124.23        164.59        24.55 o                         
   4   7  12        183.83        168.94        18.78 o                         
   5   7  12         20.31         25.19         9.87 o                         
   6   7  12          6.05          3.99        10.63 o                         
  -6   8  12         31.80         19.82         8.10 o                         
  -5   8  12         46.83         71.25         8.75 o                         
  -4   8  12          2.28          0.71         6.11 o                         
  -3   8  12         44.24         38.24         7.20 o                         
  -2   8  12          6.26         -2.72         6.61 o                         
  -1   8  12          2.17         -6.28         6.28 o                         
   0   8  12         24.33         36.59         6.61 o                         
   1   8  12          4.79         12.38         6.65 o                         
   2   8  12          8.89          3.20         6.46 o                         
   3   8  12          1.01         31.93        16.08 o                         
   4   8  12          2.99         25.03        15.62 o                         
  -4   9  12         21.59         41.00        10.26 o                         
  -3   9  12          8.20         -3.81         8.53 o                         
  -2   9  12          0.03          3.89         8.67 o                         
  -1   9  12         45.09         54.62         9.64 o                         
   0   9  12          2.85         -6.56         6.56 o                         
   1   9  12          3.77         -2.21         7.00 o                         
   2   9  12         22.13         19.98        20.39 o                         
  -9   0  13         32.11         51.57         5.03 o                         
  -7   0  13       1305.90       1179.74        21.10 o                         
  -5   0  13         18.91         24.59         4.91 o                         
  -3   0  13       4081.43       4331.25        66.38 o                         
  -1   0  13       1320.37       1246.83        30.81 o                         
   1   0  13        616.07        606.47        60.74 o                         
   3   0  13        939.38        984.62        30.33 o                         
   5   0  13        418.72        374.94        15.74 o                         
   7   0  13         77.29         85.72         9.10 o                         
 -10   1  13         98.95        109.64         7.07 o                         
  -9   1  13          0.38          2.95         6.73 o                         
  -8   1  13         42.45         62.31         6.44 o                         
  -7   1  13         42.80         58.75         4.82 o                         
  -6   1  13          5.17         -1.70         3.42 o                         
  -5   1  13          1.19         -2.24         3.18 o                         
  -4   1  13        112.39        112.63         4.18 o                         
  -3   1  13        102.00        123.48         4.94 o                         
  -2   1  13       1215.92       1242.62        17.50 o                         
  -1   1  13          1.10         -3.05         3.61 o                         
   0   1  13        736.52        821.94        44.84 o                         
   1   1  13        145.28        197.80         8.14 o                         
   2   1  13       1299.96       1244.86        25.23 o                         
   3   1  13          2.46          5.24         3.52 o                         
   4   1  13        263.86        263.43         7.71 o                         
   5   1  13         16.00         10.92         4.65 o                         
   6   1  13          3.10         -1.46         5.13 o                         
   7   1  13          0.08          6.92         5.47 o                         
   8   1  13         20.93         22.65         7.44 o                         
 -10   2  13         34.04         23.63         7.80 o                         
  -9   2  13          3.40          7.20         7.16 o                         
  -8   2  13        326.88        295.77         8.70 o                         
  -7   2  13        329.47        345.15         8.86 o                         
  -6   2  13        114.15        117.46         6.02 o                         
  -5   2  13          0.66          5.51         3.12 o                         
  -4   2  13        746.82        721.80        13.88 o                         
  -3   2  13        236.01        220.90         7.33 o                         
  -2   2  13        157.28        142.91         6.26 o                         
  -1   2  13        822.84        846.63        22.15 o                         
   0   2  13         10.61          9.35         4.01 o                         
   1   2  13        317.28        307.78         9.25 o                         
   2   2  13         63.96         68.65         6.31 o                         
   3   2  13        762.49        730.30        15.26 o                         
   4   2  13         95.37         93.77         6.32 o                         
   5   2  13          4.42         -1.82         5.49 o                         
   6   2  13         67.98         79.94         7.39 o                         
   7   2  13         28.21         23.48         7.17 o                         
   8   2  13          0.72         -4.48         8.30 o                         
  -9   3  13         47.27         45.57        11.49 o                         
  -8   3  13         72.21         74.97         7.39 o                         
  -7   3  13        174.37        148.46         6.24 o                         
  -6   3  13         63.16         67.73         4.83 o                         
  -5   3  13        142.67        135.56         5.72 o                         
  -4   3  13         52.12         59.45         4.96 o                         
  -3   3  13        402.55        376.81         8.15 o                         
  -2   3  13         74.28         62.04         5.16 o                         
  -1   3  13        115.26         94.79         8.50 o                         
   0   3  13        381.83        335.12         9.29 o                         
   1   3  13        104.65        118.26         7.61 o                         
   2   3  13        405.15        397.35        10.63 o                         
   3   3  13         28.78         25.57         5.12 o                         
   4   3  13         67.34         61.12         6.30 o                         
   5   3  13        113.43        114.16         7.52 o                         
   6   3  13         33.18         23.85         8.05 o                         
   7   3  13         11.54          4.60         7.71 o                         
   8   3  13          0.16         -8.92         8.92 o                         
  -9   4  13         39.06         61.77        10.58 o                         
  -8   4  13         96.50         92.80         9.48 o                         
  -7   4  13        151.48        169.77         8.86 o                         
  -6   4  13        329.94        288.67        10.52 o                         
  -5   4  13         83.65         75.13         7.67 o                         
  -4   4  13        147.09        139.41         7.54 o                         
  -3   4  13        114.62        105.40         6.11 o                         
  -2   4  13         43.11         44.39         4.38 o                         
  -1   4  13        467.41        414.26         9.31 o                         
   0   4  13         92.96         91.19         5.88 o                         
   1   4  13        609.05        557.26        13.74 o                         
   2   4  13         82.89         75.58         6.12 o                         
   3   4  13        117.86        107.57         6.76 o                         
   4   4  13          8.90         11.16         5.60 o                         
   5   4  13        204.70        201.15         9.06 o                         
   6   4  13          9.11          5.17         7.80 o                         
   7   4  13          6.94         14.26         8.70 o                         
  -8   5  13         49.11         55.41         8.44 o                         
  -7   5  13        203.55        209.95        10.15 o                         
  -6   5  13          1.20          0.29         5.95 o                         
  -5   5  13        541.17        542.35        12.25 o                         
  -4   5  13         26.13         27.71         4.94 o                         
  -3   5  13        128.10        137.87         6.50 o                         
  -2   5  13        136.93        121.51         6.79 o                         
  -1   5  13         14.48         19.04         7.45 o                         
   0   5  13         35.71         31.82         4.64 o                         
   1   5  13         12.37          6.36         4.81 o                         
   2   5  13        353.00        329.44        10.22 o                         
   3   5  13        143.53        158.81         7.82 o                         
   4   5  13        211.67        194.30         8.63 o                         
   5   5  13          5.39         16.32        10.70 o                         
   6   5  13         19.84         12.27         7.97 o                         
   7   5  13         20.43         31.39         9.56 o                         
  -8   6  13         48.94         60.95         8.67 o                         
  -7   6  13         94.27        106.96         9.95 o                         
  -6   6  13        263.26        264.37        12.55 o                         
  -5   6  13         48.36         37.43         6.16 o                         
  -4   6  13        362.27        414.69        15.52 o                         
  -3   6  13        122.36        116.49         9.40 o                         
  -2   6  13         96.15         97.14         7.00 o                         
  -1   6  13         13.14          8.68         5.82 o                         
   0   6  13        121.29        130.23         7.86 o                         
   1   6  13         25.61         20.40         6.64 o                         
   2   6  13         24.41         38.35         5.69 o                         
   3   6  13         65.21         54.36         6.42 o                         
   4   6  13         25.01         39.97         6.35 o                         
   5   6  13          0.07         -7.57         7.57 o                         
   6   6  13          0.48         -9.91         9.91 o                         
  -7   7  13         41.04         37.90         8.35 o                         
  -6   7  13         14.96          5.89         7.26 o                         
  -5   7  13        146.65        151.12         8.22 o                         
  -4   7  13         81.74         58.81         6.62 o                         
  -3   7  13        372.17        337.07        12.83 o                         
  -2   7  13         61.27         58.17         6.90 o                         
  -1   7  13        150.49        147.25         7.52 o                         
   0   7  13          0.49          3.84         6.16 o                         
   1   7  13          8.97         11.73         6.37 o                         
   2   7  13         14.96          7.62        10.40 o                         
   3   7  13         25.16         16.08         9.45 o                         
   4   7  13          0.54         28.69        16.59 o                         
   5   7  13          8.67          5.66        11.20 o                         
  -5   8  13         64.00         57.13         9.67 o                         
  -4   8  13        207.69        216.31         9.35 o                         
  -3   8  13         25.39         22.01         6.97 o                         
  -2   8  13         73.91         75.61         8.25 o                         
  -1   8  13          5.55          7.65         6.09 o                         
   0   8  13         22.60         13.63         6.99 o                         
   1   8  13          7.66          9.66         6.21 o                         
   2   8  13         13.87         25.93         8.29 o                         
   3   8  13         25.61          9.84        14.83 o                         
   4   8  13         12.02          2.76        15.51 o                         
  -3   9  13         32.82         39.65         9.60 o                         
  -2   9  13          4.05          3.00         9.39 o                         
  -1   9  13         57.52         50.59         9.34 o                         
   0   9  13         16.63         14.72         7.84 o                         
   1   9  13         83.28         88.13        10.36 o                         
   2   9  13          0.38          5.30        17.50 o                         
 -10   0  14         70.30         76.02         6.56 o                         
  -8   0  14        643.59        692.04        23.59 o                         
  -6   0  14        665.92        672.84        16.77 o                         
  -4   0  14        499.22        455.57        10.19 o                         
  -2   0  14         11.36          8.16         4.13 o                         
   0   0  14          6.34         -5.86         5.86 o                         
   4   0  14        173.94        154.54        17.74 o                         
   6   0  14        131.90        140.08        10.31 o                         
   8   0  14         42.98         57.27        12.25 o                         
 -10   1  14          0.31         -8.31        11.74 o                         
  -9   1  14         68.90         88.50         8.17 o                         
  -8   1  14         12.75         13.75         5.02 o                         
  -7   1  14         59.26         78.99         5.38 o                         
  -6   1  14          2.77          3.20         3.89 o                         
  -5   1  14        384.16        385.82         9.37 o                         
  -4   1  14        104.60         92.71         3.70 o                         
  -3   1  14        547.07        511.73        10.06 o                         
  -2   1  14        161.38        180.80         6.34 o                         
  -1   1  14          5.07         11.82         3.85 o                         
   0   1  14        162.67        142.18        15.57 o                         
   1   1  14         16.36         24.01         6.23 o                         
   2   1  14        107.13         95.38         8.85 o                         
   3   1  14         48.46         57.66         6.03 o                         
   4   1  14         11.36         19.21         4.80 o                         
   5   1  14          2.96          4.78         5.13 o                         
   6   1  14          5.62          2.80         5.74 o                         
   7   1  14         38.25         43.43         7.04 o                         
   8   1  14         11.61          6.94         9.15 o                         
  -9   2  14          0.16         -1.76         8.03 o                         
  -8   2  14        175.45        187.86         7.30 o                         
  -7   2  14        313.73        267.73         8.00 o                         
  -6   2  14        265.51        302.75         9.15 o                         
  -5   2  14        231.82        210.77         5.88 o                         
  -4   2  14         53.72         61.42         4.23 o                         
  -3   2  14         11.20         16.40         4.51 o                         
  -2   2  14        139.28        129.07         7.20 o                         
  -1   2  14        271.11        253.52        17.81 o                         
   0   2  14        227.78        190.80        12.65 o                         
   1   2  14        556.94        538.18        12.57 o                         
   2   2  14         24.36         23.31         6.14 o                         
   3   2  14         81.49         82.39         6.35 o                         
   4   2  14        166.13        177.95         8.06 o                         
   5   2  14         29.55         28.72         6.42 o                         
   6   2  14         22.05         28.45         7.03 o                         
   7   2  14          0.05         -3.21         7.36 o                         
   8   2  14          0.35          7.35         8.97 o                         
  -9   3  14        155.48        164.52        15.68 o                         
  -8   3  14          0.49         -0.55         6.76 o                         
  -7   3  14        200.38        242.67         7.67 o                         
  -6   3  14         85.78         82.01         5.93 o                         
  -5   3  14        469.64        499.07        10.99 o                         
  -4   3  14         46.33         35.20         4.12 o                         
  -3   3  14        553.95        565.14        11.32 o                         
  -2   3  14        608.79        624.76        13.52 o                         
  -1   3  14        129.26        152.48         8.48 o                         
   0   3  14        264.15        267.10         9.07 o                         
   1   3  14        331.85        347.92        10.00 o                         
   2   3  14          7.16         13.16         5.21 o                         
   3   3  14         92.10         86.70         6.42 o                         
   4   3  14          2.14          8.14         5.73 o                         
   5   3  14        319.64        306.82        11.09 o                         
   6   3  14          9.35          9.67         6.95 o                         
   7   3  14         33.57         32.08         9.32 o                         
   8   3  14          0.62         -6.39         9.03 o                         
  -9   4  14         11.27          2.32         7.40 o                         
  -8   4  14         66.38         91.89         8.43 o                         
  -7   4  14         23.51         14.91         6.42 o                         
  -6   4  14        187.04        196.72         9.04 o                         
  -5   4  14        241.05        221.39         9.11 o                         
  -4   4  14        145.26        161.24         7.22 o                         
  -3   4  14        298.91        305.52         9.86 o                         
  -2   4  14        239.28        249.64         7.81 o                         
  -1   4  14        985.95        965.70        16.37 o                         
   0   4  14        120.22        116.54         6.50 o                         
   1   4  14          7.45         17.02         5.14 o                         
   2   4  14         22.05         12.93         5.31 o                         
   3   4  14        215.18        225.90        10.61 o                         
   4   4  14        108.46        102.39         7.22 o                         
   5   4  14        102.62         94.13         7.47 o                         
   6   4  14         55.90         56.32        15.45 o                         
   7   4  14          0.00          2.09         9.34 o                         
  -8   5  14         23.13         14.14         7.85 o                         
  -7   5  14         85.76         90.99        11.42 o                         
  -6   5  14         34.97         23.99         6.56 o                         
  -5   5  14        106.96        130.35        12.91 o                         
  -4   5  14        178.31        165.57         8.41 o                         
  -3   5  14        189.20        194.63         8.43 o                         
  -2   5  14        626.88        597.99        13.97 o                         
  -1   5  14         50.02         42.10         4.99 o                         
   0   5  14        113.65        122.65         6.30 o                         
   1   5  14          3.12          3.40         5.41 o                         
   2   5  14        111.77        146.33         7.85 o                         
   3   5  14          0.60         -1.13         5.67 o                         
   4   5  14        117.56        123.43         8.06 o                         
   5   5  14          0.11          9.52         7.46 o                         
   6   5  14          1.17         10.54         9.71 o                         
   7   5  14          0.27          2.02         9.65 o                         
  -7   6  14         81.24         72.35         8.72 o                         
  -6   6  14         64.54         81.43        13.25 o                         
  -5   6  14         95.69         94.28         7.37 o                         
  -4   6  14        126.70        128.12         7.44 o                         
  -3   6  14        213.22        220.64        18.27 o                         
  -2   6  14         30.95         22.97         6.00 o                         
  -1   6  14        432.16        425.93        12.48 o                         
   0   6  14         34.57         24.66         6.49 o                         
   1   6  14        168.39        166.35        14.45 o                         
   2   6  14         58.67         40.12         6.23 o                         
   3   6  14         79.14         90.45         7.41 o                         
   4   6  14          0.18         -6.35         6.74 o                         
   5   6  14          9.67          8.82         9.51 o                         
   6   6  14          0.43        -13.58        13.58 o                         
  -6   7  14         55.50         38.27         8.39 o                         
  -5   7  14          0.42          8.59         6.69 o                         
  -4   7  14        119.02        112.18         8.94 o                         
  -3   7  14          0.66          1.25         6.62 o                         
  -2   7  14        204.58        207.12         9.83 o                         
  -1   7  14         96.06         88.12        10.07 o                         
   0   7  14        134.34        135.86         9.02 o                         
   1   7  14         23.54         26.09         7.53 o                         
   2   7  14        114.90        111.80        15.31 o                         
   3   7  14          8.11         24.35         9.89 o                         
   4   7  14         19.99         40.95        17.98 o                         
   5   7  14          4.43         27.80        16.49 o                         
  -5   8  14         12.00         11.82         7.24 o                         
  -4   8  14          4.67          8.37         9.41 o                         
  -3   8  14        160.92        147.00         9.64 o                         
  -2   8  14         23.91          6.49         7.47 o                         
  -1   8  14         45.82         48.24         7.29 o                         
   0   8  14         18.99         18.89         7.25 o                         
   1   8  14         98.68        107.75         8.43 o                         
   2   8  14          1.71          7.03        10.68 o                         
   3   8  14          0.76          1.68        15.39 o                         
  -2   9  14         15.21          7.76         9.31 o                         
  -1   9  14          3.35          2.66        11.20 o                         
   0   9  14         47.35         57.72         8.72 o                         
  -9   0  15          1.29         -2.03         4.22 o                         
  -7   0  15        479.14        458.99        14.59 o                         
  -5   0  15        388.65        400.89        12.91 o                         
  -3   0  15        277.29        275.63         9.39 o                         
  -1   0  15       1451.81       1497.36        37.02 o                         
   3   0  15         55.58         49.78         9.64 o                         
   5   0  15         58.93         50.15         9.90 o                         
   7   0  15         33.79         46.80        26.78 o                         
  -9   1  15         22.86         21.61         7.27 o                         
  -8   1  15          2.09          1.50         5.55 o                         
  -7   1  15        272.77        266.26         8.11 o                         
  -6   1  15        553.39        545.65        12.68 o                         
  -5   1  15         18.01         17.04         3.50 o                         
  -4   1  15        821.59        789.44        12.73 o                         
  -3   1  15          5.67          9.10         3.07 o                         
  -2   1  15        420.94        399.38         9.14 o                         
  -1   1  15         42.85         37.72         7.52 o                         
   1   1  15        285.47        246.26        17.65 o                         
   2   1  15         37.95         26.11         5.44 o                         
   3   1  15          1.63          3.76         5.50 o                         
   4   1  15          3.43         -4.72         5.38 o                         
   5   1  15          5.71          2.12         6.45 o                         
   6   1  15          1.99          0.54         6.70 o                         
   7   1  15          0.35         -7.34         7.34 o                         
   8   1  15         16.96         20.89        11.49 o                         
  -9   2  15         98.57         99.89         9.15 o                         
  -8   2  15        259.24        266.04         9.50 o                         
  -7   2  15        165.81        160.84         6.75 o                         
  -6   2  15         49.19         43.92         5.59 o                         
  -5   2  15        662.47        688.77        14.18 o                         
  -4   2  15          2.37          5.04         3.90 o                         
  -3   2  15       1333.24       1324.37        20.87 o                         
  -2   2  15         59.03         75.72         6.82 o                         
  -1   2  15       1330.05       1217.61        31.30 o                         
   0   2  15        293.14        308.61        10.68 o                         
   1   2  15        295.35        249.01         9.09 o                         
   2   2  15        303.29        319.68        10.37 o                         
   3   2  15         18.48         11.76         5.37 o                         
   4   2  15         55.90         71.95         6.82 o                         
   5   2  15         51.75         40.57         6.72 o                         
   6   2  15         32.11         34.18         7.27 o                         
   7   2  15          0.08         -3.96         7.43 o                         
   8   2  15          0.69         -9.51         9.51 o                         
  -9   3  15          5.54          2.97         7.56 o                         
  -8   3  15         44.65         54.59         7.51 o                         
  -7   3  15          8.50         12.37         5.23 o                         
  -6   3  15        172.30        174.46         9.90 o                         
  -5   3  15         10.09          7.74         4.65 o                         
  -4   3  15        642.44        613.73        11.42 o                         
  -3   3  15         51.64         48.67         4.74 o                         
  -2   3  15        297.07        295.59         8.71 o                         
  -1   3  15         58.54         70.86         7.21 o                         
   0   3  15        110.03         91.02         7.09 o                         
   1   3  15       1246.91       1256.27        23.01 o                         
   2   3  15        126.75        101.97         7.07 o                         
   3   3  15         61.71         69.83         6.50 o                         
   4   3  15         36.71         34.52         6.47 o                         
   5   3  15        106.40        117.68         8.07 o                         
   6   3  15          7.64         -2.61         8.54 o                         
   7   3  15         20.95         29.10        10.09 o                         
  -8   4  15         12.28         12.87         7.45 o                         
  -7   4  15         31.22         38.49         7.73 o                         
  -6   4  15          2.56          4.04         6.23 o                         
  -5   4  15          1.99          2.10         5.56 o                         
  -4   4  15         16.71         16.69         4.38 o                         
  -3   4  15        204.66        232.21         7.78 o                         
  -2   4  15          1.36          5.22         4.41 o                         
  -1   4  15        236.70        236.97         9.89 o                         
   0   4  15         66.18         68.79         6.60 o                         
   1   4  15        169.88        180.49         8.24 o                         
   2   4  15         19.99         28.52         5.86 o                         
   3   4  15          2.38         -0.06         5.77 o                         
   4   4  15        211.29        245.91         9.96 o                         
   5   4  15         66.24         56.54         7.40 o                         
   6   4  15         13.89         18.85        11.16 o                         
   7   4  15          0.72         -7.56         8.80 o                         
  -8   5  15         36.55         42.03         8.46 o                         
  -7   5  15         24.96         31.20        10.20 o                         
  -6   5  15          9.21         16.49         6.81 o                         
  -5   5  15         28.50         35.24         6.08 o                         
  -4   5  15          0.81         -0.10         5.98 o                         
  -3   5  15         14.25         12.16         5.71 o                         
  -2   5  15        129.28        128.04         7.48 o                         
  -1   5  15        246.98        255.79         9.07 o                         
   0   5  15         30.29         29.67         5.36 o                         
   1   5  15        119.70        136.89         7.65 o                         
   2   5  15         76.43         78.40         7.13 o                         
   3   5  15        174.93        194.68        12.74 o                         
   4   5  15          1.66          2.88         6.44 o                         
   5   5  15         23.00         23.69         8.60 o                         
   6   5  15          2.39         16.33         9.19 o                         
  -7   6  15         19.61         -2.87         8.07 o                         
  -6   6  15          3.86          9.91         7.71 o                         
  -5   6  15          2.22         -0.81         6.11 o                         
  -4   6  15          8.52          9.60         5.93 o                         
  -3   6  15         29.51         33.28         8.20 o                         
  -2   6  15         15.61         12.32         6.10 o                         
  -1   6  15          2.22          3.56         6.56 o                         
   0   6  15         97.33         93.77         7.60 o                         
   1   6  15         74.06         58.65         8.80 o                         
   2   6  15         30.38         37.24         8.03 o                         
   3   6  15          0.08         -6.26         6.26 o                         
   4   6  15         17.68         27.66         7.43 o                         
   5   6  15          3.94          4.10        11.27 o                         
  -6   7  15          1.75         12.62         8.15 o                         
  -5   7  15          0.28         -3.21         6.57 o                         
  -4   7  15          5.09          2.14         7.08 o                         
  -3   7  15         49.56         35.07         7.39 o                         
  -2   7  15         16.26          6.37         7.04 o                         
  -1   7  15          3.47          2.97         6.81 o                         
   0   7  15          0.13          1.07         6.55 o                         
   1   7  15         67.82         75.24        14.13 o                         
   2   7  15         18.25         13.65         8.59 o                         
   3   7  15          1.54         -1.87         9.93 o                         
   4   7  15          8.29         -4.20        18.15 o                         
  -4   8  15          0.27          0.38         7.89 o                         
  -3   8  15         19.01         17.61         7.95 o                         
  -2   8  15         45.06         36.97        10.15 o                         
  -1   8  15          0.62         -1.02         7.72 o                         
   0   8  15         49.65         49.57         7.96 o                         
   1   8  15         16.97          1.58         9.29 o                         
   2   8  15         71.76         62.28        10.41 o                         
   3   8  15          1.49        -18.40        18.40 o                         
  -8   0  16        262.98        276.84        15.96 o                         
  -6   0  16          1.20          6.76         6.54 o                         
  -4   0  16        454.70        458.75        12.58 o                         
  -2   0  16        694.44        685.78        16.41 o                         
   0   0  16        153.82        162.03        11.91 o                         
   2   0  16        896.45        921.99        26.30 o                         
   4   0  16        155.67        153.83        24.38 o                         
   6   0  16         27.85         33.82        13.41 o                         
  -9   1  16          0.45         -0.52         8.19 o                         
  -8   1  16         13.37         20.44         6.26 o                         
  -7   1  16          6.28          8.54         5.59 o                         
  -6   1  16         15.62         12.86         4.70 o                         
  -5   1  16         60.14         56.25         4.62 o                         
  -4   1  16          9.94         10.81         4.25 o                         
  -3   1  16        208.71        206.08         6.18 o                         
  -2   1  16         23.43         21.87         4.46 o                         
  -1   1  16        858.79        942.61        18.69 o                         
   0   1  16        496.19        454.85        36.47 o                         
   1   1  16        651.24        675.62        15.19 o                         
   2   1  16         11.27         27.09        13.77 o                         
   3   1  16        125.44        116.30        10.32 o                         
   4   1  16        344.40        262.58        20.48 o                         
   5   1  16         68.13         67.78         7.72 o                         
   6   1  16         16.99         10.56         7.71 o                         
   7   1  16          9.19          4.39         7.57 o                         
  -9   2  16         74.55         68.71         9.13 o                         
  -8   2  16         20.10         15.70         5.57 o                         
  -7   2  16         82.77         77.49         6.87 o                         
  -6   2  16         29.84         23.84         5.41 o                         
  -5   2  16         69.80         68.31         5.43 o                         
  -4   2  16        433.10        409.28         9.93 o                         
  -3   2  16        209.66        206.86         7.32 o                         
  -2   2  16        216.38        231.20         7.75 o                         
  -1   2  16          1.84          0.48         4.89 o                         
   0   2  16        415.74        441.05        12.09 o                         
   1   2  16         68.87         56.74         6.35 o                         
   2   2  16        258.67        266.96        14.23 o                         
   3   2  16          1.42          0.28         5.54 o                         
   4   2  16        145.38        130.44         8.22 o                         
   5   2  16          6.37         13.74         6.64 o                         
   6   2  16         19.31         28.38         7.56 o                         
   7   2  16          0.87         33.35        19.11 o                         
  -8   3  16         39.39         30.85         7.56 o                         
  -7   3  16          0.68         -4.54         5.81 o                         
  -6   3  16        151.01        147.21         8.50 o                         
  -5   3  16          6.79          8.65         5.39 o                         
  -4   3  16        238.65        227.56         9.73 o                         
  -3   3  16         81.97         77.81         5.49 o                         
  -2   3  16         12.77         16.26         4.82 o                         
  -1   3  16        162.41        182.30        12.04 o                         
   0   3  16         12.15          5.06         5.60 o                         
   1   3  16        945.71        888.50        18.30 o                         
   2   3  16         93.12        107.73         7.48 o                         
   3   3  16         69.57         73.49         7.34 o                         
   4   3  16         17.62         26.58         6.58 o                         
   5   3  16          0.86         -6.56         6.56 o                         
   6   3  16          9.86         11.54         7.48 o                         
   7   3  16          8.90         11.89        14.12 o                         
  -8   4  16         65.77         68.68         8.64 o                         
  -7   4  16        246.85        232.72        11.06 o                         
  -6   4  16          1.55         -6.57         6.57 o                         
  -5   4  16        430.89        425.47        12.76 o                         
  -4   4  16          2.35          4.03         4.45 o                         
  -3   4  16         20.52         18.32         4.77 o                         
  -2   4  16          3.78          0.72         4.59 o                         
  -1   4  16         25.95         20.77         5.23 o                         
   0   4  16          4.25         -0.17         5.45 o                         
   1   4  16         38.06         30.15         6.38 o                         
   2   4  16         46.64         36.39         6.37 o                         
   3   4  16         33.10         38.57         6.65 o                         
   4   4  16          3.88          3.00         7.22 o                         
   5   4  16         18.51         30.82         7.23 o                         
   6   4  16          1.42         -8.28         8.28 o                         
  -7   5  16         20.76         18.97         7.99 o                         
  -6   5  16         85.50         72.25         7.32 o                         
  -5   5  16         14.05         13.13         6.26 o                         
  -4   5  16        212.30        195.81        18.19 o                         
  -3   5  16         43.61         39.57         6.30 o                         
  -2   5  16         64.91         65.12         6.98 o                         
  -1   5  16          1.92         -3.34         5.12 o                         
   0   5  16         44.14         44.58         7.26 o                         
   1   5  16         20.20         11.87         6.17 o                         
   2   5  16          0.59         -4.05         6.16 o                         
   3   5  16          0.72         -2.46         6.28 o                         
   4   5  16         21.45         29.81         7.54 o                         
   5   5  16          1.34         -8.05         8.05 o                         
   6   5  16          5.93         17.50         9.90 o                         
  -7   6  16         22.85         25.02        10.07 o                         
  -6   6  16         66.90         53.88         8.56 o                         
  -5   6  16         94.63         98.04         7.79 o                         
  -4   6  16         35.84         22.23         6.84 o                         
  -3   6  16         41.98         52.83         8.45 o                         
  -2   6  16          9.64         16.42         6.43 o                         
  -1   6  16         77.44         77.57         7.69 o                         
   0   6  16          3.62         11.52         6.64 o                         
   1   6  16          1.06         -2.07         7.97 o                         
   2   6  16          0.77          9.33         9.13 o                         
   3   6  16         38.97         46.57         7.71 o                         
   4   6  16         61.81         61.68         8.23 o                         
   5   6  16          0.38        -11.16        12.24 o                         
  -5   7  16         18.39         14.33         7.00 o                         
  -4   7  16         15.97         31.02         8.00 o                         
  -3   7  16         65.49         50.69        12.99 o                         
  -2   7  16         37.41         41.94         9.10 o                         
  -1   7  16         13.78         13.21         6.95 o                         
   0   7  16         53.54         59.50         8.18 o                         
   1   7  16         17.24         22.26         7.60 o                         
   2   7  16          2.53         12.47         8.75 o                         
   3   7  16          6.70          4.46        10.99 o                         
   4   7  16          0.16        -19.26        19.26 o                         
  -3   8  16         66.01         61.04         8.77 o                         
  -2   8  16          4.98         16.88         8.36 o                         
  -1   8  16         13.76         24.97         8.51 o                         
   0   8  16          3.01          7.63         8.90 o                         
   1   8  16          4.98         -3.10         9.04 o                         
   2   8  16         11.64          5.01         9.59 o                         
  -9   0  17        104.47        125.69        13.99 o                         
  -7   0  17         50.22         74.97        10.05 o                         
  -5   0  17         94.76        117.83        14.71 o                         
  -3   0  17        253.97        231.15        14.08 o                         
  -1   0  17        248.76        210.74        12.72 o                         
   1   0  17          1.17         20.48         8.25 o                         
   3   0  17         23.33         40.89         9.65 o                         
   5   0  17          3.61         15.76        13.38 o                         
   7   0  17          0.57          0.23        11.68 o                         
  -9   1  17         48.51         32.30         9.03 o                         
  -8   1  17         14.81         26.31         8.16 o                         
  -7   1  17        118.56        110.79         7.65 o                         
  -6   1  17        141.14        150.66         6.67 o                         
  -5   1  17         13.65          9.77         4.53 o                         
  -4   1  17        233.25        221.01         7.69 o                         
  -3   1  17         80.60         88.12         5.70 o                         
  -2   1  17         68.87         96.76         5.88 o                         
  -1   1  17         20.42         29.20         6.02 o                         
   0   1  17        439.22        516.53        13.82 o                         
   1   1  17         12.08         22.60         6.20 o                         
   2   1  17         89.77        101.81         7.18 o                         
   3   1  17         31.95         25.43         6.55 o                         
   4   1  17        207.89        197.49         9.67 o                         
   5   1  17          0.48         -6.85         6.85 o                         
   6   1  17         34.76         38.31         8.41 o                         
   7   1  17          1.25         -0.30         8.08 o                         
  -8   2  17         61.58         56.64         6.28 o                         
  -7   2  17        202.16        226.83         9.18 o                         
  -6   2  17         38.44         33.83         7.24 o                         
  -5   2  17         66.97         76.72         6.10 o                         
  -4   2  17        138.95        132.18         7.51 o                         
  -3   2  17         25.87         34.13         5.02 o                         
  -2   2  17        173.99        157.83         6.98 o                         
  -1   2  17         32.30         40.25         5.87 o                         
   0   2  17         78.30         83.36         6.96 o                         
   1   2  17         58.47         73.60         7.55 o                         
   2   2  17         19.48         25.35         6.11 o                         
   3   2  17         54.87         59.72         6.99 o                         
   4   2  17          0.47          3.58         6.74 o                         
   5   2  17         73.95         70.86        10.10 o                         
   6   2  17          0.91          6.88         7.98 o                         
   7   2  17          8.36         18.84         8.92 o                         
  -8   3  17        119.86        133.66         9.60 o                         
  -7   3  17         18.72         -1.13         6.86 o                         
  -6   3  17        110.61        129.15         8.59 o                         
  -5   3  17         33.83         34.30         6.00 o                         
  -4   3  17         93.92        106.73         6.46 o                         
  -3   3  17        436.12        453.72        11.66 o                         
  -2   3  17          4.11          0.31         4.81 o                         
  -1   3  17         84.57         89.09         7.07 o                         
   0   3  17        208.34        223.24        10.93 o                         
   1   3  17         16.51         27.36         6.33 o                         
   2   3  17          2.11          2.65         6.05 o                         
   3   3  17         18.29         21.64         8.26 o                         
   4   3  17          1.62         -0.21         6.56 o                         
   5   3  17         19.70          8.20         7.51 o                         
   6   3  17          9.24          8.48         9.28 o                         
  -8   4  17         36.54         15.07         7.89 o                         
  -7   4  17        104.65        133.09        15.00 o                         
  -6   4  17        100.85         81.88         7.39 o                         
  -5   4  17         78.02         91.60         7.67 o                         
  -4   4  17        104.87        108.24         7.34 o                         
  -3   4  17          1.32          5.36         5.09 o                         
  -2   4  17        148.62        157.24         7.50 o                         
  -1   4  17         48.94         41.32         5.86 o                         
   0   4  17        153.21        180.85        12.21 o                         
   1   4  17         48.89         46.15         6.93 o                         
   2   4  17         46.67         53.72         8.18 o                         
   3   4  17         59.50         58.55         7.87 o                         
   4   4  17          0.28          2.21         6.79 o                         
   5   4  17          0.15          1.29         7.72 o                         
   6   4  17          2.69          0.24        10.16 o                         
  -7   5  17         40.03         30.41         9.47 o                         
  -6   5  17         87.55        104.40         8.04 o                         
  -5   5  17         53.71         45.63         7.95 o                         
  -4   5  17         56.61         69.78         9.31 o                         
  -3   5  17        331.74        321.24        13.80 o                         
  -2   5  17         21.66         18.40         6.56 o                         
  -1   5  17        196.61        205.23        15.42 o                         
   0   5  17          0.15         -3.97         5.51 o                         
   1   5  17        184.88        179.60         9.35 o                         
   2   5  17          0.35         -6.02         6.37 o                         
   3   5  17          9.58         -2.00         7.16 o                         
   4   5  17         10.00          8.07         7.28 o                         
   5   5  17          3.37         -1.81         9.52 o                         
  -6   6  17         46.61         35.63         7.39 o                         
  -5   6  17         32.83         31.25         7.02 o                         
  -4   6  17        155.75        148.93         9.62 o                         
  -3   6  17        169.32        154.14        11.41 o                         
  -2   6  17         96.68         96.72        11.53 o                         
  -1   6  17         11.18         12.24         7.60 o                         
   0   6  17         93.84        106.62         8.70 o                         
   1   6  17          1.64          1.41         8.51 o                         
   2   6  17         49.60         69.74         9.69 o                         
   3   6  17         14.22          8.42         7.35 o                         
   4   6  17         33.37         33.26         8.73 o                         
  -5   7  17         75.30         75.50        12.02 o                         
  -4   7  17         26.10          9.36         7.95 o                         
  -3   7  17         22.42         34.40         8.10 o                         
  -2   7  17         31.83         39.65         9.51 o                         
  -1   7  17         38.84         55.02         8.25 o                         
   0   7  17         31.65         42.87         9.16 o                         
   1   7  17         40.53         52.83         8.85 o                         
   2   7  17         14.13         -4.83         9.13 o                         
   3   7  17         19.25         26.17        16.88 o                         
  -2   8  17         64.88         66.42         9.05 o                         
  -1   8  17          8.31         11.61         8.18 o                         
   0   8  17         28.47         29.43         9.59 o                         
  -8   0  18        104.56         92.70        13.50 o                         
  -6   0  18        245.23        242.91        23.57 o                         
  -4   0  18        385.25        408.21        17.85 o                         
  -2   0  18        340.40        318.31        11.68 o                         
   0   0  18        241.74        224.77        15.52 o                         
   2   0  18          0.57          8.76         8.26 o                         
   4   0  18         36.93         26.16        10.06 o                         
   6   0  18          4.72          3.48        12.30 o                         
  -8   1  18         32.75         16.64         8.13 o                         
  -7   1  18        131.30        126.41         7.74 o                         
  -6   1  18          1.90         -5.83         5.83 o                         
  -5   1  18        314.76        306.11         9.47 o                         
  -4   1  18         67.67         67.94         5.79 o                         
  -3   1  18        167.60        165.79         7.13 o                         
  -2   1  18          1.05          1.09         4.71 o                         
  -1   1  18        732.18        774.92        17.35 o                         
   0   1  18        634.58        652.29        15.65 o                         
   1   1  18        103.62         78.24         7.25 o                         
   2   1  18         34.55         24.66         6.43 o                         
   3   1  18         15.11         13.08         6.42 o                         
   4   1  18          0.80         -2.27         6.89 o                         
   5   1  18          0.39          0.55         7.41 o                         
   6   1  18          0.45         -7.75         7.91 o                         
  -8   2  18         26.79         29.86         8.38 o                         
  -7   2  18          4.34         -7.27         9.30 o                         
  -6   2  18         76.15         85.49         7.98 o                         
  -5   2  18          1.32         -4.34         5.08 o                         
  -4   2  18        111.95        126.95         6.82 o                         
  -3   2  18          0.54         -4.79         4.79 o                         
  -2   2  18        394.32        423.67        10.99 o                         
  -1   2  18         49.69         41.74         6.40 o                         
   0   2  18         13.40         16.27         6.19 o                         
   1   2  18          9.88          3.51         6.10 o                         
   2   2  18         31.46         16.39         6.48 o                         
   3   2  18          1.98          8.69         6.45 o                         
   4   2  18          1.95          2.65         7.24 o                         
   5   2  18          0.94          3.76         8.02 o                         
   6   2  18          7.81          0.77         8.29 o                         
  -8   3  18          2.98          2.71         7.75 o                         
  -7   3  18         32.22         28.49         7.57 o                         
  -6   3  18          0.86         -4.48         6.00 o                         
  -5   3  18          9.07         14.17         6.87 o                         
  -4   3  18          0.53          0.66         5.18 o                         
  -3   3  18        261.30        244.70         9.34 o                         
  -2   3  18        105.49        107.96         6.72 o                         
  -1   3  18         43.14         39.93         6.52 o                         
   0   3  18          6.17          8.13         6.55 o                         
   1   3  18          6.76          5.00         6.75 o                         
   2   3  18        117.27        140.56         8.96 o                         
   3   3  18          8.62          7.56         6.84 o                         
   4   3  18          5.68         14.26         6.98 o                         
   5   3  18          0.86         -7.56         7.56 o                         
   6   3  18          8.15          4.43         8.24 o                         
  -7   4  18          7.13         14.42         8.43 o                         
  -6   4  18         35.71         40.84         7.82 o                         
  -5   4  18          7.86          3.37        11.28 o                         
  -4   4  18        258.07        299.69        15.09 o                         
  -3   4  18          4.03          6.26         5.52 o                         
  -2   4  18        123.61        124.49         7.38 o                         
  -1   4  18        100.06        115.83         7.33 o                         
   0   4  18         67.46         67.41         8.68 o                         
   1   4  18         44.36         30.01         6.70 o                         
   2   4  18         43.71         55.25         7.78 o                         
   3   4  18         39.31         43.17         7.75 o                         
   4   4  18         26.23         15.16         7.88 o                         
   5   4  18         19.38         27.33         7.73 o                         
  -7   5  18         26.50         33.69         8.32 o                         
  -6   5  18          0.20         -6.57         6.57 o                         
  -5   5  18         67.42         58.86         9.22 o                         
  -4   5  18          3.94         10.47         8.88 o                         
  -3   5  18         10.92         32.59         8.46 o                         
  -2   5  18         25.75         36.70         7.67 o                         
  -1   5  18          7.50         11.47         6.96 o                         
   0   5  18        124.44        142.75         8.07 o                         
   1   5  18         59.02         47.98         7.58 o                         
   2   5  18         10.12          5.28         6.80 o                         
   3   5  18         17.61         23.08         7.48 o                         
   4   5  18         51.23         64.08        10.09 o                         
   5   5  18          4.51         12.55         9.44 o                         
  -6   6  18          3.60         -7.32        17.22 o                         
  -5   6  18          0.77         -7.51         7.51 o                         
  -4   6  18          6.32         -0.67         9.04 o                         
  -3   6  18         15.90         12.56        13.50 o                         
  -2   6  18         12.49         15.06         9.17 o                         
  -1   6  18        132.14        141.49        10.06 o                         
   0   6  18          1.07         -1.17         7.34 o                         
   1   6  18         29.72         31.02         9.95 o                         
   2   6  18          1.96          0.69         8.93 o                         
   3   6  18         40.98         47.31        10.21 o                         
   4   6  18         15.05         21.51         9.93 o                         
  -4   7  18          5.73         18.92        11.94 o                         
  -3   7  18          2.61          2.80         8.01 o                         
  -2   7  18         25.44         31.28         9.95 o                         
  -1   7  18          1.91         -1.47         7.84 o                         
   0   7  18         32.55         40.64         8.83 o                         
   1   7  18          6.03          0.05         8.21 o                         
   2   7  18         27.51         25.89        11.40 o                         
  -7   0  19         36.35         41.72        11.17 o                         
  -5   0  19        106.19        115.21        12.06 o                         
  -3   0  19         74.68         83.43        10.98 o                         
  -1   0  19        127.84        178.14        13.09 o                         
   1   0  19        182.58        189.10        12.98 o                         
   3   0  19         54.71         70.98        10.74 o                         
   5   0  19         35.33         18.06        17.48 o                         
  -8   1  19         21.67         39.44         8.73 o                         
  -7   1  19         13.09         13.48         7.60 o                         
  -6   1  19          9.44          5.80         9.82 o                         
  -5   1  19         25.16         21.22         6.67 o                         
  -4   1  19        102.39        110.92         6.74 o                         
  -3   1  19          1.32         -0.28         4.97 o                         
  -2   1  19        341.39        378.07        10.57 o                         
  -1   1  19        382.17        391.51        12.67 o                         
   0   1  19        742.32        785.32        18.92 o                         
   1   1  19          0.43         -0.69         6.25 o                         
   2   1  19         88.37         85.58         7.64 o                         
   3   1  19         43.40         39.15         7.69 o                         
   4   1  19         37.45         28.62         7.72 o                         
   5   1  19          0.64          1.00         8.15 o                         
   6   1  19          4.63          5.35         8.68 o                         
  -8   2  19         42.63         39.85         7.77 o                         
  -7   2  19          3.71         -7.95         7.95 o                         
  -6   2  19         59.43         53.52         7.80 o                         
  -5   2  19         61.48         55.31         6.51 o                         
  -4   2  19          6.91          1.59         5.38 o                         
  -3   2  19         37.34         48.55         5.83 o                         
  -2   2  19         14.78         15.30         5.52 o                         
  -1   2  19         21.84         32.83         6.76 o                         
   0   2  19         65.21         55.21         7.21 o                         
   1   2  19        194.82        188.44         9.62 o                         
   2   2  19         36.42         55.67        11.55 o                         
   3   2  19         43.91         36.01         7.65 o                         
   4   2  19          1.32          5.96         7.54 o                         
   5   2  19          1.21         -5.17         7.80 o                         
   6   2  19          4.69          8.64         9.15 o                         
  -7   3  19         45.89         21.64        13.83 o                         
  -6   3  19          1.87         -1.56         6.32 o                         
  -5   3  19         63.31         66.04         9.35 o                         
  -4   3  19          4.72          0.69         5.58 o                         
  -3   3  19         49.23         45.60         6.29 o                         
  -2   3  19         98.64         96.81         6.99 o                         
  -1   3  19          3.05         -2.73         5.24 o                         
   0   3  19          6.69          8.85         6.67 o                         
   1   3  19          2.01          1.30         7.69 o                         
   2   3  19         23.15         18.88         7.01 o                         
   3   3  19         56.17         61.61         8.23 o                         
   4   3  19         22.40         21.15         8.07 o                         
   5   3  19          0.79          4.04         7.87 o                         
  -7   4  19         10.78         13.71         8.36 o                         
  -6   4  19         93.73         84.55         8.62 o                         
  -5   4  19          0.04         -4.91        10.03 o                         
  -4   4  19         87.67         76.27         9.25 o                         
  -3   4  19         21.73         25.54         6.04 o                         
  -2   4  19         18.28         15.26         6.01 o                         
  -1   4  19         79.82         92.50         7.02 o                         
   0   4  19          1.94          1.11         6.46 o                         
   1   4  19         18.66          8.88         6.85 o                         
   2   4  19          9.05          9.11         7.15 o                         
   3   4  19         51.78         60.43         8.55 o                         
   4   4  19          0.68         -4.33         8.81 o                         
   5   4  19          1.72         10.42         8.31 o                         
  -6   5  19         18.10         15.27         7.47 o                         
  -5   5  19         56.77         71.46        11.72 o                         
  -4   5  19          0.08         -7.58         8.07 o                         
  -3   5  19         42.06         50.78         7.71 o                         
  -2   5  19          0.80         -7.36         7.36 o                         
  -1   5  19          4.41          9.88         8.97 o                         
   0   5  19          0.68         -6.05         6.05 o                         
   1   5  19         35.34         40.98         7.86 o                         
   2   5  19          1.81          4.79         7.71 o                         
   3   5  19         11.72         -1.31         7.34 o                         
   4   5  19          0.52         -4.14         7.99 o                         
  -5   6  19         11.23          8.88         8.13 o                         
  -4   6  19         37.00         42.56        21.40 o                         
  -3   6  19          0.27         -9.23         9.23 o                         
  -2   6  19         16.84         13.12         7.88 o                         
  -1   6  19          0.08          3.85         8.10 o                         
   0   6  19          5.10         -6.03         7.94 o                         
   1   6  19          4.33          0.78        15.55 o                         
   2   6  19          0.61          0.89         9.41 o                         
   3   6  19         12.44         -1.73        11.46 o                         
  -3   7  19         17.73         18.22        10.70 o                         
  -2   7  19          5.82         -7.63         9.95 o                         
  -1   7  19          0.78          5.29         8.12 o                         
   0   7  19          0.18         -2.20         8.69 o                         
   1   7  19          2.28          3.70         8.80 o                         
  -8   0  20         96.23        131.21        16.21 o                         
  -6   0  20          4.48          7.17        10.07 o                         
  -4   0  20         21.45         23.80         9.13 o                         
  -2   0  20        264.41        283.10        11.93 o                         
   0   0  20        176.19        225.61        27.37 o                         
   2   0  20         63.44         82.80        15.19 o                         
   4   0  20         98.29         83.12        28.04 o                         
  -7   1  20         44.36         45.35         8.66 o                         
  -6   1  20          0.84         -5.64        10.51 o                         
  -5   1  20         87.79         94.47        11.67 o                         
  -4   1  20         50.41         48.99         7.94 o                         
  -3   1  20          2.37         -0.86         5.28 o                         
  -2   1  20         13.54          9.23         5.44 o                         
  -1   1  20          2.15          6.12         6.40 o                         
   0   1  20          1.97          8.56         6.82 o                         
   1   1  20          4.21         14.71         6.88 o                         
   2   1  20          1.32          3.62         6.84 o                         
   3   1  20         88.67         95.17         8.48 o                         
   4   1  20          0.20         -1.30         7.50 o                         
   5   1  20         23.73         12.38         8.80 o                         
  -7   2  20         26.38         35.74         9.21 o                         
  -6   2  20        102.01        113.43        11.46 o                         
  -5   2  20         20.74          4.56         6.23 o                         
  -4   2  20          9.84          8.56         5.77 o                         
  -3   2  20         44.88         40.65         6.08 o                         
  -2   2  20         34.81         23.83         6.19 o                         
  -1   2  20          1.69         -3.85         6.66 o                         
   0   2  20          3.73          3.92         6.94 o                         
   1   2  20          6.45          4.63         9.22 o                         
   2   2  20         21.38         34.93         7.20 o                         
   3   2  20          2.50          7.50         7.48 o                         
   4   2  20          0.64          3.71         7.95 o                         
   5   2  20          0.29         -7.95         7.95 o                         
  -7   3  20         48.48         48.77        10.44 o                         
  -6   3  20         36.09         24.66         8.61 o                         
  -5   3  20         40.10         43.65         8.97 o                         
  -4   3  20        205.07        190.75         9.27 o                         
  -3   3  20          2.10          4.04         5.92 o                         
  -2   3  20        187.38        178.38         8.39 o                         
  -1   3  20         11.31         12.67         5.70 o                         
   0   3  20        138.79        135.27        13.15 o                         
   1   3  20         12.12         18.31         7.61 o                         
   2   3  20         44.17         41.43         8.34 o                         
   3   3  20         20.53         14.79         9.23 o                         
   4   3  20          3.45          7.44         8.12 o                         
   5   3  20          0.78         -6.04         8.49 o                         
  -6   4  20         26.82         27.44         9.28 o                         
  -5   4  20        137.91        110.91        10.34 o                         
  -4   4  20         42.13         53.13        11.18 o                         
  -3   4  20         38.48         24.18         7.05 o                         
  -2   4  20         51.17         54.29         6.90 o                         
  -1   4  20         32.25         43.78         7.01 o                         
   0   4  20          0.01          2.76         7.17 o                         
   1   4  20         16.70         11.40         7.47 o                         
   2   4  20          2.89          7.65         7.60 o                         
   3   4  20          0.82         -4.74         7.33 o                         
   4   4  20          0.15         -5.58         8.02 o                         
  -5   5  20          2.55         11.52         9.50 o                         
  -4   5  20         47.16         50.68        10.24 o                         
  -3   5  20          8.12         12.20         7.80 o                         
  -2   5  20         24.82         24.71         8.10 o                         
  -1   5  20         87.98         80.05         8.94 o                         
   0   5  20         42.18         52.99         9.05 o                         
   1   5  20          1.66         -7.60         7.60 o                         
   2   5  20          7.00          8.12         8.72 o                         
   3   5  20          0.01          6.52         8.26 o                         
  -4   6  20         25.07         33.89        10.90 o                         
  -3   6  20         36.48         49.84        11.15 o                         
  -2   6  20         12.36         11.59         8.40 o                         
  -1   6  20         38.66         45.40         8.99 o                         
   0   6  20          4.74         -2.71         9.10 o                         
   1   6  20         19.86         22.40         8.73 o                         
   2   6  20          0.01          6.11        16.34 o                         
  -7   0  21         82.95         53.39        21.13 o                         
  -5   0  21         34.72         57.96        12.91 o                         
  -3   0  21        199.57        174.47        13.80 o                         
  -1   0  21        248.35        229.99        15.39 o                         
   1   0  21         15.02         20.59         9.60 o                         
   3   0  21          0.01         -1.39        10.20 o                         
   5   0  21          9.05          2.27        12.15 o                         
  -7   1  21          6.30         -5.17         9.17 o                         
  -6   1  21         29.66         43.52         8.54 o                         
  -5   1  21         20.64         13.32         7.73 o                         
  -4   1  21        163.05        161.77        12.56 o                         
  -3   1  21          7.69          9.90         5.80 o                         
  -2   1  21        136.83        140.12         7.80 o                         
  -1   1  21         18.81         20.11         7.22 o                         
   0   1  21          4.19         -0.59         7.25 o                         
   1   1  21          4.79         11.38         7.01 o                         
   2   1  21          0.14          3.78         7.47 o                         
   3   1  21         22.41         15.10         8.09 o                         
   4   1  21          2.04         -0.45         8.64 o                         
   5   1  21          4.48          8.91         8.54 o                         
  -7   2  21         19.38         18.13         9.89 o                         
  -6   2  21         18.15         28.31        10.41 o                         
  -5   2  21        105.37         90.15         8.62 o                         
  -4   2  21          0.33         -1.67         6.01 o                         
  -3   2  21         35.01         48.11         6.66 o                         
  -2   2  21        111.65        129.89        13.72 o                         
  -1   2  21         85.73         91.30         8.48 o                         
   0   2  21         21.14         24.59         7.56 o                         
   1   2  21          6.56          2.74         6.95 o                         
   2   2  21         13.75         19.70         7.62 o                         
   3   2  21         13.20         17.56         8.04 o                         
   4   2  21          1.49          0.70         8.63 o                         
   5   2  21          5.49          0.52        13.28 o                         
  -6   3  21         49.26         45.15        10.08 o                         
  -5   3  21          5.46          7.08         7.65 o                         
  -4   3  21         26.59         38.05         6.80 o                         
  -3   3  21          1.11         -6.24         6.24 o                         
  -2   3  21         99.85        129.49        10.82 o                         
  -1   3  21         80.14         95.93         7.60 o                         
   0   3  21         98.38        101.66         8.94 o                         
   1   3  21          3.18         -2.01         7.77 o                         
   2   3  21          6.18         13.54         7.88 o                         
   3   3  21          0.89          0.43         7.92 o                         
   4   3  21          0.06          1.10         8.77 o                         
  -6   4  21          1.68         -9.31         9.31 o                         
  -5   4  21         22.97         24.65         9.99 o                         
  -4   4  21         51.40         49.94        11.18 o                         
  -3   4  21         41.08         32.80         7.43 o                         
  -2   4  21         22.92         46.30         7.07 o                         
  -1   4  21         37.14         37.58         7.36 o                         
   0   4  21          3.71          1.66         7.54 o                         
   1   4  21         11.08          3.91         8.06 o                         
   2   4  21          1.42         -1.31         7.94 o                         
   3   4  21          0.24          6.47         8.02 o                         
  -5   5  21          2.97         14.47        13.51 o                         
  -4   5  21          4.26         -2.83         9.08 o                         
  -3   5  21         59.91         64.91        13.09 o                         
  -2   5  21          1.77         12.03         8.18 o                         
  -1   5  21         26.86         25.00         8.78 o                         
   0   5  21          5.06          6.10         8.38 o                         
   1   5  21         58.95         64.61         9.16 o                         
   2   5  21          1.01          0.31         8.27 o                         
  -3   6  21         11.30         21.36        11.06 o                         
  -2   6  21          1.97          2.32         8.63 o                         
  -1   6  21         10.14         -1.11         9.72 o                         
   0   6  21         33.35         45.80         9.32 o                         
  -6   0  22         41.97         47.77        12.42 o                         
  -4   0  22         28.84         46.76        12.03 o                         
  -2   0  22         28.07         32.97        10.74 o                         
   0   0  22        110.70        114.85        13.28 o                         
   2   0  22         19.00         16.72        10.74 o                         
   4   0  22         10.26         13.15        11.49 o                         
  -6   1  22          8.39          2.94        11.01 o                         
  -5   1  22          1.48          8.16         7.71 o                         
  -4   1  22          3.62          0.72         7.59 o                         
  -3   1  22         15.68         26.31         7.58 o                         
  -2   1  22          1.82          7.80         6.35 o                         
  -1   1  22         69.02         73.67        10.59 o                         
   0   1  22         21.81         12.98         7.42 o                         
   1   1  22         26.31         34.25         7.61 o                         
   2   1  22          4.85         -4.17         7.37 o                         
   3   1  22          9.20          5.54         7.94 o                         
   4   1  22          1.91          4.08         8.30 o                         
  -6   2  22          3.88          0.28         9.80 o                         
  -5   2  22          1.28          7.33         8.03 o                         
  -4   2  22         22.50         25.94         6.93 o                         
  -3   2  22          0.14         -5.88         5.88 o                         
  -2   2  22         44.38         63.01         7.19 o                         
  -1   2  22          0.12          6.10         7.74 o                         
   0   2  22         29.60         35.60         9.05 o                         
   1   2  22          3.11         17.18         7.77 o                         
   2   2  22         19.16         14.06        10.91 o                         
   3   2  22          0.46         14.11         8.54 o                         
   4   2  22         15.65         22.17         9.23 o                         
  -6   3  22         10.51          4.59        14.94 o                         
  -5   3  22         12.09          0.22         7.90 o                         
  -4   3  22          0.92         -2.54         6.46 o                         
  -3   3  22         60.65         64.73        10.95 o                         
  -2   3  22        113.91        104.03         8.09 o                         
  -1   3  22         26.91         22.53         6.79 o                         
   0   3  22         16.68         21.58         8.23 o                         
   1   3  22          7.59          7.63         8.01 o                         
   2   3  22          0.94         10.70         7.99 o                         
   3   3  22         21.04         15.23         8.60 o                         
  -5   4  22          3.48         -8.08         9.71 o                         
  -4   4  22          0.05          3.13        10.44 o                         
  -3   4  22          0.85         -4.67         7.58 o                         
  -2   4  22          3.57          5.51         7.00 o                         
  -1   4  22          1.00         -7.01         7.01 o                         
   0   4  22         20.08         19.37         8.71 o                         
   1   4  22          2.97          8.81         8.33 o                         
   2   4  22          1.18          8.36         8.22 o                         
  -3   5  22         12.00         12.90         9.86 o                         
  -2   5  22          0.26         -3.19         8.08 o                         
  -1   5  22         15.71         25.45         8.55 o                         
   0   5  22          3.87          0.49         8.87 o                         
   1   5  22          0.91          6.21        10.49 o                         
  -5   0  23          4.85         17.75        15.78 o                         
  -3   0  23          2.12          0.26        11.70 o                         
  -1   0  23          9.93         14.50        11.22 o                         
   1   0  23         15.28         21.98        11.27 o                         
   3   0  23          2.74         22.21        12.40 o                         
  -6   1  23         26.18         28.13        14.54 o                         
  -5   1  23          6.74          3.11         8.09 o                         
  -4   1  23          0.30         -1.99         8.06 o                         
  -3   1  23          1.45         -3.50        10.16 o                         
  -2   1  23          9.43         14.21         7.69 o                         
  -1   1  23         63.39         62.20         8.83 o                         
   0   1  23          2.01          5.77         9.82 o                         
   1   1  23          3.31          8.38         8.29 o                         
   2   1  23         21.76         25.62         8.33 o                         
   3   1  23          0.39          0.94         8.80 o                         
  -5   2  23         21.49         28.19         8.64 o                         
  -4   2  23         22.01          2.89         7.94 o                         
  -3   2  23          8.18         13.71         6.72 o                         
  -2   2  23         52.83         40.73         7.06 o                         
  -1   2  23         43.46         64.13         8.94 o                         
   0   2  23         18.55          9.12         8.27 o                         
   1   2  23         13.04         26.98         8.70 o                         
   2   2  23          0.01          4.35         8.03 o                         
   3   2  23          8.83         11.45         9.09 o                         
  -5   3  23          9.16         -2.71        12.24 o                         
  -4   3  23         26.02         28.01         7.08 o                         
  -3   3  23          4.47          6.53         6.78 o                         
  -2   3  23          0.30          6.58         6.88 o                         
  -1   3  23         18.82         16.46         7.28 o                         
   0   3  23          0.43         -8.95         8.95 o                         
   1   3  23          8.30          1.39         8.49 o                         
   2   3  23         28.84         29.43         9.22 o                         
  -4   4  23         18.47         10.01        10.30 o                         
  -3   4  23          3.72         13.02         8.57 o                         
  -2   4  23          0.55          8.47         8.73 o                         
  -1   4  23          0.22         -0.60         7.00 o                         
   0   4  23          8.16          8.05         8.38 o                         
   1   4  23          0.30          0.12         8.53 o                         
  -4   0  24         43.61         50.38        12.93 o                         
  -2   0  24         42.43         41.55        13.24 o                         
   0   0  24          0.87          6.94        10.87 o                         
   2   0  24          9.97         18.65        12.28 o                         
  -5   1  24         36.77         55.80         9.52 o                         
  -4   1  24          0.05          3.40         8.92 o                         
  -3   1  24         26.50         33.88         8.80 o                         
  -2   1  24          9.39          5.62         8.05 o                         
  -1   1  24          9.85         14.49         8.33 o                         
   0   1  24          2.21         14.94         8.20 o                         
   1   1  24          0.40         -1.95         8.23 o                         
   2   1  24          1.79         -8.00         8.00 o                         
  -4   2  24         36.04         45.53         9.60 o                         
  -3   2  24         26.88         32.46         8.82 o                         
  -2   2  24          3.95          9.78         7.11 o                         
  -1   2  24          5.11          9.35         8.29 o                         
   0   2  24          6.25          9.50         8.68 o                         
   1   2  24          0.88          3.62         8.52 o                         
   2   2  24          1.29         -0.50         8.31 o                         
  -3   3  24         24.04         32.67         7.71 o                         
  -2   3  24         10.13         12.35         7.32 o                         
  -1   3  24         11.35         11.12         7.45 o                         
   0   3  24         12.58         14.95         9.20 o                         
   1   3  24          1.39         -6.05         8.65 o                         
  -3   0  25         31.59         51.72        18.48 o                         
  -1   0  25          4.06         15.44        12.45 o                         
   1   0  25          6.53          1.00        11.94 o                         
  -3   1  25          1.59          4.67         8.33 o                         
  -2   1  25          6.51         19.02        12.49 o                         
  -1   1  25         40.91         40.03         9.30 o                         
   0   1  25          6.10         16.02         9.01 o                         
   1   1  25          3.29          6.31         8.45 o                         
  -3   2  25         16.31         24.31         9.30 o                         
  -2   2  25         21.44         34.90         9.03 o                         
  -1   2  25         23.70         25.33         7.42 o                         
   0   2  25          2.03         -6.47         8.34 o                         
                                                                                
